# Supplementary material for: Unraveling the Central Role of Global Regulator PprI in Deinococcus radiodurans Through Label-Free Quantitative Proteomics
Source: Proteomes. 2025 May 23;13(2):19. doi: 10.3390/proteomes13020019 (PMC12197293; doi:10.3390/proteomes13020019)
Supplement: Supplementary file 1 [file proteomes-13-00019-s001.zip]

Archive with 4 entries (4 files):
- Figure S1.pdf
- Table S1.Differentially Abundant Proteins (DAPs).xlsx
- Table S2.High abundance of proteins' COG analysis.xlsx
- Table S3.Low abundance of proteins' COG analysis.xlsx
