# Supplementary material for: Unraveling the Central Role of Global Regulator PprI in Deinococcus radiodurans Through Label-Free Quantitative Proteomics
Source: Proteomes. 2025 May 23;13(2):19. doi: 10.3390/proteomes13020019 (PMC12197293; doi:10.3390/proteomes13020019)
Supplement: Supplementary file 1 [file proteomes-13-00019-s001.zip › Table S1.Differentially Abundant Proteins (DAPs).xlsx]

## Sheet: DAPs 
id	logFC	pvalue	sign
sp|Q9RVW0|RPOC_DEIRA	1.0077	1.48e-05	Up
sp|Q9RVV9|RPOB_DEIRA	0.80848	0.000156172	Not sig
sp|Q9RRB6|SLPA_DEIRA	1.4561	6.53e-06	Up
sp|Q9RU24|UF71_DEIRA	1.75637	2.33e-07	Up
sp|Q9RWQ9|CH60_DEIRA	1.68648	1.65e-06	Up
sp|Q9RXK5|EFG_DEIRA	0.451367	0.00128331	Not sig
sp|Q9RY23|DNAK_DEIRA	0.806417	0.000151741	Not sig
tr|Q9RXX2|Q9RXX2_DEIRA	-0.370638	0.00321054	Not sig
sp|Q9RV58|UB72_DEIRA	1.76594	2.47e-06	Up
sp|P56867|HPI_DEIRA	0.87539	5.19e-05	Not sig
tr|Q9RWP9|Q9RWP9_DEIRA	0.84691	5.5e-05	Not sig
tr|Q9RY75|Q9RY75_DEIRA	1.46818	3.04e-06	Up
tr|Q9RY79|Q9RY79_DEIRA	0.992632	5.91e-05	Not sig
sp|Q9RWU0|SECA_DEIRA	0.982838	2.89e-05	Not sig
sp|Q9RTN7|ACNA_DEIRA	0.301944	0.0180851	Not sig
tr|Q9RXQ2|Q9RXQ2_DEIRA	-0.084815	0.446497	Not sig
tr|Q9RVP1|Q9RVP1_DEIRA	1.68261	6.99e-06	Up
sp|Q9R342|EFTU_DEIRA	1.04552	6.31e-05	Up
tr|Q9RXF0|Q9RXF0_DEIRA	-0.540972	0.00100343	Not sig
sp|Q9RUB7|PSPA_DEIRA	1.64923	1.57e-06	Up
tr|Q9RXM3|Q9RXM3_DEIRA	0.733341	0.000165342	Not sig
tr|Q9RVB2|Q9RVB2_DEIRA	0.966182	0.000115223	Not sig
tr|Q9RUL0|Q9RUL0_DEIRA	0.887357	7.66e-05	Not sig
tr|Q9RTZ9|Q9RTZ9_DEIRA	0.148129	0.409199	Not sig
tr|Q9RTU7|Q9RTU7_DEIRA	0.646335	0.00068388	Not sig
sp|Q9RYX8|THIC_DEIRA	0.757435	0.000461322	Not sig
sp|Q9RS27|SYA_DEIRA	1.15738	6.96e-06	Up
sp|P56926|SYQ_DEIRA	0.870981	3.17e-05	Not sig
tr|Q9RUB1|Q9RUB1_DEIRA	0.788667	8.89e-05	Not sig
sp|Q9RWG8|VATA_DEIRA	-0.727442	0.00075712	Not sig
sp|Q9RUR8|Y1314_DEIRA	2.15513	6.79e-07	Up
tr|Q9RY13|Q9RY13_DEIRA	1.23758	5.02e-06	Up
tr|Q9RSY6|Q9RSY6_DEIRA	1.25957	7.81e-06	Up
sp|Q9RXG4|LON_DEIRA	1.07607	0.000159086	Up
sp|Q9RSR1|PNP_DEIRA	-0.109151	0.314013	Not sig
sp|Q9RYM9|Y282_DEIRA	0.502082	0.000639567	Not sig
tr|Q9RXD5|Q9RXD5_DEIRA	1.77498	2.72e-06	Up
tr|Q9RS71|Q9RS71_DEIRA	0.984512	3.97e-05	Not sig
tr|Q9RYQ0|Q9RYQ0_DEIRA	0.324676	0.0224892	Not sig
sp|Q9RUP8|SYI_DEIRA	0.333161	0.00586875	Not sig
tr|Q9RRX1|Q9RRX1_DEIRA	0.230153	0.0767314	Not sig
sp|Q9RY06|SYV_DEIRA	1.37631	9.58e-06	Up
tr|Q9RUA4|Q9RUA4_DEIRA	0.0222893	0.812801	Not sig
sp|Q9RYM8|SUB2_DEIRA	0.544975	0.00133912	Not sig
tr|Q9RTC9|Q9RTC9_DEIRA	1.30413	1.16e-05	Up
tr|Q9RVS0|Q9RVS0_DEIRA	0.837588	3.26e-05	Not sig
sp|Q9RU80|EFTS_DEIRA	1.37626	1.25e-05	Up
tr|Q9RVJ0|Q9RVJ0_DEIRA	0.566498	0.00232934	Not sig
sp|Q9RTF5|GCSP_DEIRA	0.579584	0.00301844	Not sig
sp|Q9RUN7|SYD_DEIRA	0.495653	0.00338795	Not sig
tr|Q9RYM2|Q9RYM2_DEIRA	1.09846	4.89e-05	Up
tr|Q9RZL7|Q9RZL7_DEIRA	0.485265	0.00102917	Not sig
tr|Q9RZQ3|Q9RZQ3_DEIRA	1.16773	1.07e-05	Up
sp|Q9RT21|TIG_DEIRA	0.941887	6.98e-05	Not sig
tr|Q9RSZ5|Q9RSZ5_DEIRA	-0.117838	0.196606	Not sig
tr|Q9RVQ3|Q9RVQ3_DEIRA	1.77138	6.78e-05	Up
sp|Q9RUF3|SYM_DEIRA	-0.0849257	0.510716	Not sig
tr|Q9RSZ3|Q9RSZ3_DEIRA	0.84852	0.000157576	Not sig
sp|Q9RWB2|CISY_DEIRA	1.21542	0.000256628	Up
tr|Q9RT87|Q9RT87_DEIRA	0.736259	0.000448772	Not sig
tr|Q9RRA0|Q9RRA0_DEIRA	1.1838	1.49e-05	Up
sp|Q9RUW8|RO60_DEIRA	2.523	1.05e-07	Up
tr|Q9RU43|Q9RU43_DEIRA	1.82484	6.92e-07	Up
sp|Q9RVI3|CLPB_DEIRA	-0.339302	0.029204	Not sig
tr|Q9RYN6|Q9RYN6_DEIRA	0.553311	0.00232093	Not sig
tr|Q9RU54|Q9RU54_DEIRA	0.82827	0.00017222	Not sig
tr|Q9RTH4|Q9RTH4_DEIRA	0.845289	0.000205462	Not sig
sp|Q59337|CATA_DEIRA	0.73022	0.000101582	Not sig
tr|Q9RRE7|Q9RRE7_DEIRA	1.17672	1.78e-05	Up
tr|Q9RVX7|Q9RVX7_DEIRA	1.08184	1.53e-05	Up
sp|Q9RWK0|CARB_DEIRA	0.66963	0.000431639	Not sig
sp|Q46577|UVRA_DEIRA	0.63264	0.000212044	Not sig
sp|Q9RWG7|VATB_DEIRA	0.15018	0.172097	Not sig
sp|Q9RVY3|Y888_DEIRA	1.56829	5.2e-06	Up
tr|Q9RUP1|Q9RUP1_DEIRA	0.518001	0.000154116	Not sig
tr|Q9RXB0|Q9RXB0_DEIRA	1.22107	2.54e-05	Up
tr|Q9RT53|Q9RT53_DEIRA	-0.629753	0.000399575	Not sig
sp|P52027|DPO1_DEIRA	-0.353559	0.0106315	Not sig
tr|Q9RSD0|Q9RSD0_DEIRA	0.0451975	0.620365	Not sig
tr|Q9RWV4|Q9RWV4_DEIRA	0.608438	0.00649109	Not sig
sp|Q9RR60|ENO_DEIRA	0.536095	0.00240066	Not sig
sp|Q9RSJ6|RPOA_DEIRA	1.12888	0.00015802	Up
sp|Q9RSF0|SYL_DEIRA	0.851377	0.000148623	Not sig
sp|Q9RRX5|SYFB_DEIRA	-0.0634289	0.579104	Not sig
tr|Q9RT05|Q9RT05_DEIRA	2.3224	1.78e-07	Up
tr|Q9RSQ4|Q9RSQ4_DEIRA	1.32287	2.82e-05	Up
sp|Q9RU79|RS2_DEIRA	1.09738	8.92e-07	Up
sp|Q9RSP3|SYT_DEIRA	0.168663	0.140529	Not sig
tr|Q9RUG9|Q9RUG9_DEIRA	0.0307875	0.823542	Not sig
tr|Q9RXG0|Q9RXG0_DEIRA	0.771797	0.000162749	Not sig
tr|Q9RX10|Q9RX10_DEIRA	0.755134	0.000330077	Not sig
sp|Q9RUW4|SYP_DEIRA	1.58683	1.47e-05	Up
sp|Q9RUY3|SUCC_DEIRA	0.670637	0.000635508	Not sig
tr|Q9RVK8|Q9RVK8_DEIRA	-0.177119	0.0864827	Not sig
tr|Q9RRK9|Q9RRK9_DEIRA	0.357383	0.0148239	Not sig
tr|Q9RZD6|Q9RZD6_DEIRA	-0.233702	0.084581	Not sig
sp|Q9RXK2|RL3_DEIRA	1.45053	4.69e-06	Up
tr|Q9RW81|Q9RW81_DEIRA	0.834501	0.00122209	Not sig
sp|Q9RTG5|IF2_DEIRA	1.3693	1.61e-05	Up
tr|Q9RX19|Q9RX19_DEIRA	1.58911	9e-06	Up
sp|Q9RY77|PTA_DEIRA	0.24957	0.04165	Not sig
tr|Q9RXS7|Q9RXS7_DEIRA	0.779735	0.000536085	Not sig
tr|Q9RVA5|Q9RVA5_DEIRA	1.30918	6.89e-06	Up
tr|Q9RRP4|Q9RRP4_DEIRA	2.39892	6.74e-07	Up
tr|Q9RSM3|Q9RSM3_DEIRA	0.372451	0.00289106	Not sig
tr|Q9RTV1|Q9RTV1_DEIRA	1.54117	3.76e-05	Up
tr|Q9RTM4|Q9RTM4_DEIRA	0.976882	0.000459373	Not sig
tr|Q9RTJ1|Q9RTJ1_DEIRA	-0.0720148	0.636245	Not sig
tr|Q9RVE5|Q9RVE5_DEIRA	0.567436	0.00217985	Not sig
sp|Q9RXJ6|RS3_DEIRA	1.1554	6.27e-06	Up
tr|Q9RYD9|Q9RYD9_DEIRA	0.410423	0.00677475	Not sig
tr|Q9RSD6|Q9RSD6_DEIRA	1.60614	1.1e-05	Up
tr|Q9RXC5|Q9RXC5_DEIRA	-0.130056	0.370303	Not sig
tr|Q9RR62|Q9RR62_DEIRA	0.551496	0.000917608	Not sig
tr|Q9RVS1|Q9RVS1_DEIRA	0.285069	0.0200443	Not sig
sp|Q9RUP2|PGK_DEIRA	1.35765	5.09e-06	Up
tr|Q9RVW5|Q9RVW5_DEIRA	0.476597	0.00599336	Not sig
tr|Q9RU01|Q9RU01_DEIRA	0.180733	0.16346	Not sig
sp|Q9RT38|GLPK_DEIRA	0.261953	0.0292438	Not sig
sp|Q9RSR5|SYG_DEIRA	1.58366	4.45e-06	Up
sp|Q9RWH0|VATC_DEIRA	0.0278931	0.740764	Not sig
tr|Q9RS17|Q9RS17_DEIRA	-1.33983	4.09e-06	Down
tr|Q9RUU8|Q9RUU8_DEIRA	0.447442	0.00313159	Not sig
tr|Q9RUK0|Q9RUK0_DEIRA	1.33221	2.52e-06	Up
sp|Q9RW75|LYSJ_DEIRA	2.45785	5.25e-07	Up
tr|Q9RU28|Q9RU28_DEIRA	0.239226	0.0154721	Not sig
tr|Q9RSU0|Q9RSU0_DEIRA	0.376303	0.00473322	Not sig
tr|Q9RWN5|Q9RWN5_DEIRA	1.82091	2.31e-06	Up
tr|Q9RS10|Q9RS10_DEIRA	1.00477	0.0194475	Up
tr|Q9RRC7|Q9RRC7_DEIRA	-0.348955	0.00664074	Not sig
sp|Q9RUV5|SYS_DEIRA	1.1959	1.66e-05	Up
tr|Q9RU07|Q9RU07_DEIRA	1.41272	6.94e-06	Up
sp|Q9RRC4|SYR_DEIRA	1.51971	3.61e-06	Up
tr|Q9RW56|Q9RW56_DEIRA	-0.0482702	0.687854	Not sig
sp|Q9RY49|RL9_DEIRA	1.90211	4.74e-07	Up
sp|Q9RXJ9|RL2_DEIRA	1.56269	1.18e-06	Up
tr|Q9RTE3|Q9RTE3_DEIRA	-0.0518456	0.554379	Not sig
sp|Q9RTL8|G6PI_DEIRA	0.616973	0.00288855	Not sig
tr|Q9RU17|Q9RU17_DEIRA	0.3942	0.0107753	Not sig
tr|Q9RZC7|Q9RZC7_DEIRA	-0.468829	0.00901158	Not sig
tr|Q9RUZ9|Q9RUZ9_DEIRA	1.81346	8.62e-06	Up
sp|Q9RRM6|RNY_DEIRA	1.22248	0.00034282	Up
sp|Q9RUN5|SYH_DEIRA	1.67929	2.71e-05	Up
tr|Q9RXH8|Q9RXH8_DEIRA	1.68577	6.5e-05	Up
tr|Q9RTG7|Q9RTG7_DEIRA	1.03212	7.64e-06	Up
sp|Q9RXI8|MDH_DEIRA	0.13236	0.189796	Not sig
sp|Q9RZ89|DBH_DEIRA	1.40147	2e-05	Up
tr|Q9RVT5|Q9RVT5_DEIRA	0.244141	0.0898941	Not sig
tr|Q9RV56|Q9RV56_DEIRA	1.50744	6.12e-06	Up
tr|Q9RUE0|Q9RUE0_DEIRA	-0.180394	0.168602	Not sig
tr|Q9RX56|Q9RX56_DEIRA	1.53111	1.09e-05	Up
tr|Q9RZD1|Q9RZD1_DEIRA	0.773214	0.00129559	Not sig
tr|Q9RXP7|Q9RXP7_DEIRA	1.55191	8.76e-06	Up
tr|Q9RUU1|Q9RUU1_DEIRA	0.0953817	0.517491	Not sig
tr|Q9RTV5|Q9RTV5_DEIRA	-0.138865	0.632019	Not sig
sp|O32507|GABD_DEIRA	1.29577	1.1e-05	Up
sp|Q9RYB5|PURA_DEIRA	0.330233	0.0231747	Not sig
tr|Q9RXL9|Q9RXL9_DEIRA	1.4274	8.99e-05	Up
sp|Q9RSL3|RL6_DEIRA	1.71972	6.72e-06	Up
tr|Q9RU62|Q9RU62_DEIRA	0.764919	0.000629052	Not sig
tr|Q9RWB7|Q9RWB7_DEIRA	0.803308	0.000167351	Not sig
tr|Q9RUR6|Q9RUR6_DEIRA	0.802081	6.02e-05	Not sig
sp|Q9RR70|FUMC_DEIRA	1.35181	1.61e-05	Up
tr|Q9RY67|Q9RY67_DEIRA	1.31537	2.52e-06	Up
tr|Q9RVG6|Q9RVG6_DEIRA	1.4146	6.7e-06	Up
sp|Q9RYB2|GLYA_DEIRA	1.30002	3.08e-05	Up
tr|Q9RZC1|Q9RZC1_DEIRA	0.00204086	0.987463	Not sig
sp|P83589|HCDH_DEIRA	-0.254251	0.0992589	Not sig
tr|Q9RWS7|Q9RWS7_DEIRA	1.0577	0.000561291	Up
tr|Q9RRU1|Q9RRU1_DEIRA	0.371264	0.239366	Not sig
sp|Q9RXJ0|RL5_DEIRA	0.735181	0.0017189	Not sig
tr|Q9RYI7|Q9RYI7_DEIRA	-0.136065	0.0780196	Not sig
tr|Q9RVS2|Q9RVS2_DEIRA	-0.817434	0.000615914	Not sig
tr|Q9RRI7|Q9RRI7_DEIRA	0.971825	0.00018802	Not sig
tr|Q9RRG6|Q9RRG6_DEIRA	1.22274	1.69e-05	Up
sp|Q9RUF5|PUR2_DEIRA	1.26038	4.59e-05	Up
tr|Q9RXQ3|Q9RXQ3_DEIRA	-0.0946741	0.44026	Not sig
tr|Q9RV32|Q9RV32_DEIRA	2.20235	8.86e-07	Up
tr|Q9RYG4|Q9RYG4_DEIRA	-0.225204	0.241918	Not sig
tr|Q9RSL8|Q9RSL8_DEIRA	1.33624	1.1e-05	Up
tr|Q9RZA1|Q9RZA1_DEIRA	0.234694	0.142774	Not sig
tr|Q9RTY1|Q9RTY1_DEIRA	-0.774623	0.000186841	Not sig
sp|Q9RXT4|PURL_DEIRA	0.389816	0.00897219	Not sig
sp|O83026|PPSA_DEIRA	-0.167189	0.30939	Not sig
tr|Q9RUZ5|Q9RUZ5_DEIRA	0.300043	0.0633269	Not sig
tr|Q9RYN3|Q9RYN3_DEIRA	0.519984	0.000308387	Not sig
tr|Q9RWA1|Q9RWA1_DEIRA	-0.327785	0.0558682	Not sig
sp|Q9RSS9|RL10_DEIRA	1.27171	2.35e-06	Up
tr|Q9RUY8|Q9RUY8_DEIRA	1.83046	5.4e-05	Up
sp|Q9RWH3|VATI_DEIRA	0.68071	0.000282779	Not sig
tr|Q9RVQ1|Q9RVQ1_DEIRA	0.612084	0.000560816	Not sig
tr|Q9RVG8|Q9RVG8_DEIRA	0.0562611	0.64324	Not sig
sp|Q9RY32|EFP_DEIRA	0.265484	0.0451468	Not sig
sp|Q9RZ02|HUTU_DEIRA	-0.153769	0.135376	Not sig
tr|Q9RUD5|Q9RUD5_DEIRA	0.52338	0.00649273	Not sig
tr|Q9RYW9|Q9RYW9_DEIRA	0.260278	0.129835	Not sig
sp|Q9RXT9|THTR_DEIRA	0.858648	0.000124925	Not sig
tr|Q9RSW3|Q9RSW3_DEIRA	1.74445	1.04e-06	Up
sp|Q9RTH9|LEU3_DEIRA	0.71097	0.000298985	Not sig
tr|Q9RRI3|Q9RRI3_DEIRA	-0.634315	0.0015222	Not sig
tr|Q9RXS1|Q9RXS1_DEIRA	1.19861	0.000383433	Up
sp|P56864|SAT_DEIRA	0.264176	0.0597237	Not sig
tr|Q9RRW5|Q9RRW5_DEIRA	0.472941	0.00304997	Not sig
sp|Q9RSJ9|RS13_DEIRA	1.65212	1.79e-07	Up
tr|Q9RYS7|Q9RYS7_DEIRA	1.08549	2.12e-05	Up
tr|Q9RTC7|Q9RTC7_DEIRA	-0.0103054	0.949632	Not sig
sp|Q9RRB7|PPAC_DEIRA	-0.257988	0.0807513	Not sig
tr|Q9RV45|Q9RV45_DEIRA	0.708153	0.000821319	Not sig
tr|Q9RTR4|Q9RTR4_DEIRA	0.428523	0.00226007	Not sig
tr|Q9RX85|Q9RX85_DEIRA	1.59092	7.29e-07	Up
sp|Q9RU23|PYRG_DEIRA	0.877973	0.00162613	Not sig
sp|Q9RW01|PUR9_DEIRA	1.61719	1.69e-06	Up
sp|Q9RUE8|UE38_DEIRA	-0.826323	0.00130258	Not sig
sp|Q9RS19|DER_DEIRA	1.83014	4.73e-06	Up
tr|Q9RYG3|Q9RYG3_DEIRA	0.0320454	0.877296	Not sig
tr|Q9RV11|Q9RV11_DEIRA	0.621653	0.0305144	Not sig
sp|Q9RSA0|APGM_DEIRA	0.953748	2.49e-06	Not sig
sp|Q9RTJ3|DRRP_DEIRA	-0.427369	0.00292652	Not sig
tr|Q9RRN5|Q9RRN5_DEIRA	1.41677	3.69e-05	Up
tr|Q9RSR9|Q9RSR9_DEIRA	1.43188	4.9e-05	Up
sp|Q9RXR4|SPEA_DEIRA	0.964273	4.44e-05	Not sig
sp|Q9RXE1|SYK_DEIRA	0.854777	0.000469998	Not sig
sp|Q9RY52|RS6_DEIRA	2.506	8.53e-08	Up
tr|Q9RYL0|Q9RYL0_DEIRA	-1.63977	8.99e-06	Down
tr|Q9RT09|Q9RT09_DEIRA	0.918611	0.000202408	Not sig
tr|Q9RT75|Q9RT75_DEIRA	1.40759	6.45e-06	Up
tr|Q9RTQ7|Q9RTQ7_DEIRA	1.62708	5.48e-06	Up
tr|Q9RS66|Q9RS66_DEIRA	0.322218	0.0224906	Not sig
tr|Q9RZ07|Q9RZ07_DEIRA	0.604719	0.000751588	Not sig
tr|Q9RRM3|Q9RRM3_DEIRA	1.83559	5.78e-06	Up
tr|Q9RXL6|Q9RXL6_DEIRA	-0.721904	0.000970074	Not sig
tr|Q9RT28|Q9RT28_DEIRA	1.52493	9.98e-06	Up
tr|Q9RY34|Q9RY34_DEIRA	0.261909	0.036955	Not sig
tr|Q9RRY6|Q9RRY6_DEIRA	0.138305	0.213459	Not sig
sp|Q9RWV7|SYW_DEIRA	-0.498432	0.00491242	Not sig
sp|Q9RVC3|PYRC_DEIRA	0.677666	0.00030675	Not sig
tr|Q9RS08|Q9RS08_DEIRA	1.27801	4.82e-06	Up
tr|Q9RS52|Q9RS52_DEIRA	-0.166929	0.10332	Not sig
sp|Q9RT91|GUAA_DEIRA	0.694277	0.0001186	Not sig
sp|Q9RWG6|VATD_DEIRA	0.00673485	0.954294	Not sig
tr|Q9RW82|Q9RW82_DEIRA	1.42691	2.46e-06	Up
sp|Q9RXB5|FTSKL_DEIRA	1.18057	3.86e-05	Up
sp|Q9RY66|OBG_DEIRA	0.719585	0.000199753	Not sig
tr|Q9RW05|Q9RW05_DEIRA	0.291948	0.0435542	Not sig
sp|Q9RU82|RRF_DEIRA	1.00241	6.34e-05	Up
tr|Q9RSL7|Q9RSL7_DEIRA	1.35072	1.31e-05	Up
sp|Q9RSZ6|CLPX_DEIRA	-0.2562	0.0852112	Not sig
tr|Q9RXY9|Q9RXY9_DEIRA	0.819452	0.000552584	Not sig
sp|Q9RX30|SYE_DEIRA	-0.506048	0.00805421	Not sig
sp|Q9RSE6|PUR8_DEIRA	0.733386	0.000305458	Not sig
tr|Q9RUR4|Q9RUR4_DEIRA	0.700348	0.00198282	Not sig
sp|P52153|RHO_DEIRA	0.437471	0.00287498	Not sig
tr|Q9RXG3|Q9RXG3_DEIRA	1.15076	0.00049186	Up
tr|Q9RYT5|Q9RYT5_DEIRA	1.20908	7.71e-06	Up
tr|Q9RUC0|Q9RUC0_DEIRA	0.546645	0.00631113	Not sig
tr|Q9RTP9|Q9RTP9_DEIRA	1.73213	5.06e-06	Up
tr|Q9RSH8|Q9RSH8_DEIRA	0.799342	0.00184398	Not sig
sp|P42443|RECA_DEIRA	-0.25297	0.0286833	Not sig
tr|Q9RU50|Q9RU50_DEIRA	-1.74235	7.92e-06	Down
tr|Q9RX72|Q9RX72_DEIRA	0.929808	7.9e-05	Not sig
tr|Q9RUD0|Q9RUD0_DEIRA	2.43854	5.18e-06	Up
tr|Q9RZC4|Q9RZC4_DEIRA	0.446642	0.00367864	Not sig
tr|Q9RUY2|Q9RUY2_DEIRA	-0.320695	0.00633439	Not sig
tr|Q9RUC2|Q9RUC2_DEIRA	1.30265	5.53e-05	Up
sp|Q9RR92|ACKA_DEIRA	1.27312	1.05e-05	Up
sp|Q9RYL9|A2MGH_DEIRA	2.1714	2.46e-06	Up
tr|Q9RTI3|Q9RTI3_DEIRA	-0.0168724	0.901854	Not sig
sp|Q9RXL3|MURE_DEIRA	0.267942	0.0486783	Not sig
sp|Q9RTA9|GATA_DEIRA	0.337639	0.0179952	Not sig
tr|Q9RZK2|Q9RZK2_DEIRA	2.36393	2.27e-05	Up
sp|Q9RU74|ILVC_DEIRA	1.3072	1.19e-05	Up
tr|Q9RYU9|Q9RYU9_DEIRA	0.663917	0.000803904	Not sig
sp|Q9RSJ7|RS4_DEIRA	1.55341	4.85e-06	Up
tr|Q9RYG5|Q9RYG5_DEIRA	0.390199	0.121001	Not sig
tr|Q9RUH1|Q9RUH1_DEIRA	0.967522	0.000172603	Not sig
tr|Q9RZU7|Q9RZU7_DEIRA	0.455433	0.127786	Not sig
sp|Q9RUA9|LEU1_DEIRA	-0.134209	0.18507	Not sig
tr|Q9RW99|Q9RW99_DEIRA	-0.361862	0.022627	Not sig
sp|Q9RXJ4|RL29_DEIRA	2.39605	1.33e-08	Up
sp|Q9RZE7|PARB2_DEIRA	-0.118018	0.401218	Not sig
sp|Q9RSS8|RL1_DEIRA	1.6852	1.06e-06	Up
tr|Q9RU27|Q9RU27_DEIRA	1.06871	6.82e-06	Up
tr|Q9RZV4|Q9RZV4_DEIRA	0.500656	0.0110739	Not sig
sp|Q9RW55|PRODH_DEIRA	1.65232	3.65e-06	Up
sp|Q9RSQ5|DNLJ_DEIRA	0.943914	4.61e-05	Not sig
sp|Q9RVP6|PCKA_DEIRA	1.77568	1.89e-06	Up
tr|Q9RYB8|Q9RYB8_DEIRA	-0.461481	0.0028562	Not sig
tr|Q9RRP5|Q9RRP5_DEIRA	2.28741	6.33e-08	Up
sp|Q9RVH4|SYDND_DEIRA	-0.242422	0.0317543	Not sig
tr|Q9RYX6|Q9RYX6_DEIRA	-0.177242	0.295301	Not sig
sp|Q9RSN7|IF3_DEIRA	-0.0102453	0.919618	Not sig
sp|Q9RRM7|HIS8_DEIRA	2.19578	8.52e-06	Up
tr|Q9RZ85|Q9RZ85_DEIRA	0.820306	0.00120089	Not sig
tr|Q9RVB4|Q9RVB4_DEIRA	2.46016	9.25e-05	Up
tr|Q9RWI2|Q9RWI2_DEIRA	2.1988	6.28e-07	Up
sp|Q9RSL1|RS5_DEIRA	1.61765	8.08e-06	Up
tr|Q9RZC5|Q9RZC5_DEIRA	-0.0180197	0.912686	Not sig
tr|Q9RST1|Q9RST1_DEIRA	-0.122717	0.361882	Not sig
tr|Q9RW21|Q9RW21_DEIRA	1.27691	4.6e-05	Up
sp|Q9RRJ4|MURD_DEIRA	-0.525671	0.00288445	Not sig
tr|Q9RST7|Q9RST7_DEIRA	0.244561	0.0552558	Not sig
sp|Q9RT44|SBCC_DEIRA	0.20889	0.0692432	Not sig
tr|Q9RRV4|Q9RRV4_DEIRA	-0.513335	0.000834709	Not sig
tr|Q9RWB9|Q9RWB9_DEIRA	1.30877	0.00018731	Up
sp|Q9RXK0|RL23_DEIRA	1.13924	4.05e-05	Up
sp|Q9RY51|SSB_DEIRA	0.894415	1.65e-05	Not sig
tr|Q9RXX3|Q9RXX3_DEIRA	-0.332949	0.0484198	Not sig
sp|Q9RV84|LEPA_DEIRA	0.629504	0.0328668	Not sig
sp|Q9RXJ2|RL14_DEIRA	0.590748	0.000611574	Not sig
tr|Q9RVG7|Q9RVG7_DEIRA	0.1837	0.437363	Not sig
tr|Q9RTI9|Q9RTI9_DEIRA	-0.324837	0.0696599	Not sig
tr|Q9RVN8|Q9RVN8_DEIRA	2.95782	2.41e-08	Up
sp|Q9RYY1|THIG_DEIRA	-0.844896	0.000294885	Not sig
sp|Q9RUL7|PDXS_DEIRA	1.20936	2.42e-05	Up
tr|Q9RYE8|Q9RYE8_DEIRA	0.0555019	0.706261	Not sig
tr|Q9RTX4|Q9RTX4_DEIRA	0.687413	0.000227162	Not sig
sp|Q9RW95|DR774_DEIRA	0.978287	0.0418959	Not sig
tr|Q9RZC2|Q9RZC2_DEIRA	0.652143	0.00829066	Not sig
tr|Q9RZT0|Q9RZT0_DEIRA	-0.303344	0.0746965	Not sig
tr|Q9RY54|Q9RY54_DEIRA	0.101275	0.291949	Not sig
tr|Q9RRA6|Q9RRA6_DEIRA	-1.27102	0.00245176	Down
tr|Q9RX48|Q9RX48_DEIRA	0.0400605	0.710596	Not sig
tr|Q9RYV0|Q9RYV0_DEIRA	-0.424974	0.0203038	Not sig
sp|Q9RRY0|HEM3_DEIRA	1.11452	3.9e-05	Up
tr|Q9RVJ3|Q9RVJ3_DEIRA	0.63081	0.0010733	Not sig
tr|Q9RXI1|Q9RXI1_DEIRA	0.921682	0.000278736	Not sig
sp|Q9RRQ4|DEF_DEIRA	1.41732	0.00140018	Up
tr|Q9RU57|Q9RU57_DEIRA	0.57016	0.00354511	Not sig
tr|Q9RYI1|Q9RYI1_DEIRA	0.921076	2.69e-05	Not sig
tr|Q9RWQ4|Q9RWQ4_DEIRA	-0.915346	0.000474015	Not sig
sp|Q9RWW0|GSA_DEIRA	0.683247	0.000228256	Not sig
tr|Q9RYW0|Q9RYW0_DEIRA	0.992502	0.000823048	Not sig
tr|Q9RX36|Q9RX36_DEIRA	0.289191	0.0379807	Not sig
tr|Q9RY55|Q9RY55_DEIRA	0.703275	0.000794803	Not sig
tr|Q9RYZ9|Q9RYZ9_DEIRA	1.06297	3.35e-05	Up
tr|Q9RZE4|Q9RZE4_DEIRA	1.51276	1.47e-05	Up
tr|Q9RWI3|Q9RWI3_DEIRA	4.19703	5.63e-06	Up
tr|Q9RVP5|Q9RVP5_DEIRA	1.5987	8.97e-07	Up
sp|Q9RRD7|GATB_DEIRA	0.891798	2.99e-05	Not sig
sp|Q9RXK6|RS7_DEIRA	1.40804	7.1e-07	Up
tr|Q9RWV5|Q9RWV5_DEIRA	1.42538	2.23e-05	Up
tr|Q9RSU7|Q9RSU7_DEIRA	0.552651	0.00123837	Not sig
tr|Q9RZB3|Q9RZB3_DEIRA	1.2637	0.000194819	Up
tr|Q9RYW8|Q9RYW8_DEIRA	0.472191	0.0105361	Not sig
tr|Q9RZE6|Q9RZE6_DEIRA	1.22943	1.17e-05	Up
sp|Q9RSK9|RL15_DEIRA	1.70334	0.00454378	Up
tr|Q9RRC5|Q9RRC5_DEIRA	1.50036	9.85e-06	Up
tr|Q9RXT6|Q9RXT6_DEIRA	-1.09161	1.94e-05	Down
tr|Q9RVA2|Q9RVA2_DEIRA	1.48379	3.29e-05	Up
tr|Q9RSY9|Q9RSY9_DEIRA	0.947788	0.000619933	Not sig
sp|Q9RSL2|RL18_DEIRA	1.46423	3.16e-07	Up
tr|Q9RRS3|Q9RRS3_DEIRA	1.03773	0.000402938	Up
tr|Q9RWX7|Q9RWX7_DEIRA	-1.80619	1.78e-06	Down
tr|Q9RZQ2|Q9RZQ2_DEIRA	-0.526326	0.0174883	Not sig
tr|Q9RUS1|Q9RUS1_DEIRA	1.52077	9.64e-05	Up
tr|Q9RY30|Q9RY30_DEIRA	0.755965	0.000117063	Not sig
tr|Q9RU02|Q9RU02_DEIRA	0.463476	0.00490118	Not sig
tr|Q9RRR8|Q9RRR8_DEIRA	1.72593	0.000101425	Up
sp|Q9RTT6|SYC_DEIRA	1.34328	0.000260558	Up
tr|Q9RWF7|Q9RWF7_DEIRA	2.34092	5.91e-06	Up
sp|Q9RVM9|APBC_DEIRA	0.160899	0.241738	Not sig
tr|Q9RRF2|Q9RRF2_DEIRA	0.599878	0.00156163	Not sig
sp|Q9RSQ3|GLMM_DEIRA	1.1854	5.55e-06	Up
tr|Q9RXK9|Q9RXK9_DEIRA	0.181442	0.13072	Not sig
tr|Q9RSY1|Q9RSY1_DEIRA	1.59082	1.82e-05	Up
sp|Q9RR63|SYY_DEIRA	1.04946	1.8e-05	Up
tr|Q9RXP5|Q9RXP5_DEIRA	0.249807	0.0468479	Not sig
tr|Q9RZA7|Q9RZA7_DEIRA	0.0761032	0.534678	Not sig
tr|Q9RYE0|Q9RYE0_DEIRA	0.89277	0.000451964	Not sig
tr|Q9RWV1|Q9RWV1_DEIRA	0.672531	0.00207627	Not sig
tr|Q9RW70|Q9RW70_DEIRA	1.35121	1.78e-06	Up
tr|Q9RXS0|Q9RXS0_DEIRA	-0.656739	0.000287577	Not sig
sp|Q9RRP6|ARGB_DEIRA	1.96383	5.28e-07	Up
tr|Q9RYP4|Q9RYP4_DEIRA	-0.18453	0.309466	Not sig
tr|Q9RZE3|Q9RZE3_DEIRA	2.20741	7.36e-08	Up
tr|Q9RU52|Q9RU52_DEIRA	-0.310869	0.0393125	Not sig
tr|Q9RU41|Q9RU41_DEIRA	0.510352	0.0103537	Not sig
tr|Q9RT06|Q9RT06_DEIRA	-0.52363	0.00406053	Not sig
tr|Q9RUY4|Q9RUY4_DEIRA	1.29264	0.000142725	Up
sp|Q9RV97|ILVD_DEIRA	-0.757368	0.00153549	Not sig
tr|Q9RZI5|Q9RZI5_DEIRA	0.623673	0.0121714	Not sig
tr|Q9RYD0|Q9RYD0_DEIRA	0.422886	0.0342496	Not sig
tr|Q9RUJ2|Q9RUJ2_DEIRA	0.29088	0.00953784	Not sig
tr|Q9RT74|Q9RT74_DEIRA	0.772887	0.000783965	Not sig
tr|Q9RSM8|Q9RSM8_DEIRA	0.712955	0.0102308	Not sig
tr|Q9RU34|Q9RU34_DEIRA	0.76007	0.000195377	Not sig
tr|Q9RTZ8|Q9RTZ8_DEIRA	0.38648	0.0073811	Not sig
tr|Q9RT29|Q9RT29_DEIRA	-0.179817	0.119107	Not sig
tr|Q9RXZ4|Q9RXZ4_DEIRA	0.341143	0.013684	Not sig
sp|Q9RW24|RPIA_DEIRA	-0.89772	0.000100082	Not sig
tr|Q9RRI1|Q9RRI1_DEIRA	-0.759171	0.000490793	Not sig
sp|Q9RWH1|VATE_DEIRA	0.0620918	0.556951	Not sig
sp|Q9RRX8|SYFA_DEIRA	0.654298	0.000964506	Not sig
tr|Q9RUB0|Q9RUB0_DEIRA	-0.348764	0.0351456	Not sig
tr|Q9RRE1|Q9RRE1_DEIRA	-0.425193	0.0395368	Not sig
tr|Q9RY83|Q9RY83_DEIRA	-0.257995	0.065499	Not sig
tr|Q9RRF4|Q9RRF4_DEIRA	0.290192	0.301357	Not sig
sp|Q9RZA4|BPHY_DEIRA	-0.67965	0.000785963	Not sig
tr|Q9RRV8|Q9RRV8_DEIRA	-0.233655	0.147667	Not sig
sp|Q9RX08|DPO3A_DEIRA	0.399005	0.0816344	Not sig
sp|Q9RS67|FTSY_DEIRA	0.444132	0.00230529	Not sig
tr|Q9RX33|Q9RX33_DEIRA	0.928729	0.000225675	Not sig
tr|Q9RRY3|Q9RRY3_DEIRA	0.965754	0.000172668	Not sig
tr|Q9RWQ5|Q9RWQ5_DEIRA	0.741985	0.000243953	Not sig
tr|Q9RZ08|Q9RZ08_DEIRA	-0.131903	0.395893	Not sig
sp|Q9RUB5|DXS_DEIRA	-0.0668659	0.687188	Not sig
tr|Q9RYH6|Q9RYH6_DEIRA	0.869608	3.47e-05	Not sig
tr|Q9RUC7|Q9RUC7_DEIRA	2.08292	0.000434649	Up
sp|Q9RSZ7|CLPP_DEIRA	1.68827	0.00380652	Up
sp|Q9RSW7|RL20_DEIRA	1.7575	1.19e-06	Up
tr|Q9RTR8|Q9RTR8_DEIRA	1.03456	0.000144536	Up
tr|Q9RWC5|Q9RWC5_DEIRA	1.76927	2.76e-05	Up
sp|Q9RXF1|DDL_DEIRA	1.05239	1.81e-05	Up
tr|Q9RTD6|Q9RTD6_DEIRA	0.227097	0.0646427	Not sig
tr|Q9RUL9|Q9RUL9_DEIRA	-0.829518	8.19e-05	Not sig
tr|Q9RSD4|Q9RSD4_DEIRA	1.69311	1.98e-05	Up
tr|Q9RUJ4|Q9RUJ4_DEIRA	0.759175	0.000341604	Not sig
sp|Q9RT23|FABH1_DEIRA	-0.251743	0.0401751	Not sig
sp|Q9RX88|RL25_DEIRA	2.93172	2.51e-06	Up
sp|Q9RXK1|RL4_DEIRA	2.19055	2.7e-07	Up
sp|Q9RS16|PSUG_DEIRA	0.354868	0.0253247	Not sig
sp|Q9RWM0|ERA_DEIRA	-0.479549	0.00690078	Not sig
sp|Q9RSY2|Y1987_DEIRA	1.81891	7.53e-07	Up
tr|Q9RS41|Q9RS41_DEIRA	0.544907	0.00157042	Not sig
tr|Q9RTB3|Q9RTB3_DEIRA	0.458224	0.0949126	Not sig
tr|Q9RT14|Q9RT14_DEIRA	0.724667	0.00271222	Not sig
tr|Q9RTX0|Q9RTX0_DEIRA	1.22163	6.19e-05	Up
tr|Q9RWT0|Q9RWT0_DEIRA	-0.539501	0.00100805	Not sig
tr|Q9RU08|Q9RU08_DEIRA	0.29009	0.0194496	Not sig
tr|Q9RT70|Q9RT70_DEIRA	0.265346	0.023114	Not sig
tr|Q9RYS8|Q9RYS8_DEIRA	0.710424	0.00124436	Not sig
sp|Q9RW61|GLMU_DEIRA	0.838839	0.000121594	Not sig
tr|Q9RYH8|Q9RYH8_DEIRA	0.973374	0.000565541	Not sig
sp|Q9RYD8|PARB1_DEIRA	-0.0296192	0.902854	Not sig
tr|Q9RX57|Q9RX57_DEIRA	0.534478	0.00027861	Not sig
tr|Q9RTP0|Q9RTP0_DEIRA	-0.703316	0.10117	Not sig
tr|Q9RR99|Q9RR99_DEIRA	0.607501	0.000635596	Not sig
tr|Q9RRW1|Q9RRW1_DEIRA	0.268233	0.167647	Not sig
tr|Q9RUX5|Q9RUX5_DEIRA	1.34128	1.89e-06	Up
tr|Q9RTX7|Q9RTX7_DEIRA	0.183058	0.111045	Not sig
tr|Q9RXD2|Q9RXD2_DEIRA	2.10106	1.65e-06	Up
tr|Q9RYV3|Q9RYV3_DEIRA	0.475315	0.0373104	Not sig
tr|Q9RZD7|Q9RZD7_DEIRA	0.763537	0.000160993	Not sig
tr|Q9RUS4|Q9RUS4_DEIRA	-0.171943	0.215413	Not sig
sp|Q9RYW7|RIMO_DEIRA	0.67994	0.00209411	Not sig
tr|Q9RRG4|Q9RRG4_DEIRA	0.13991	0.163104	Not sig
tr|Q9RVV0|Q9RVV0_DEIRA	0.477163	0.307443	Not sig
sp|Q9RV25|DEOC_DEIRA	0.443499	0.00718377	Not sig
sp|Q9RYE7|DNAA_DEIRA	-0.0632906	0.629078	Not sig
tr|Q9RYQ8|Q9RYQ8_DEIRA	0.597421	0.00493176	Not sig
tr|Q9RSS3|Q9RSS3_DEIRA	-0.949705	0.0879982	Not sig
tr|Q9RWD1|Q9RWD1_DEIRA	0.310899	0.00248445	Not sig
sp|Q9RSL4|RS8_DEIRA	0.608172	0.000818826	Not sig
sp|Q9RTD9|PROA_DEIRA	-1.23748	0.000196286	Down
tr|Q9RY46|Q9RY46_DEIRA	1.32836	9.47e-06	Up
tr|Q9RXZ3|Q9RXZ3_DEIRA	0.678481	0.00335954	Not sig
tr|Q9RY20|Q9RY20_DEIRA	0.875016	1.99e-05	Not sig
sp|Q9RYV5|NADE_DEIRA	0.0401821	0.816813	Not sig
tr|Q9RT02|Q9RT02_DEIRA	0.747706	1.54e-07	Not sig
tr|Q9RWH4|Q9RWH4_DEIRA	0.305047	0.0242711	Not sig
tr|Q9RTJ4|Q9RTJ4_DEIRA	2.24588	2.43e-06	Up
tr|Q9RXZ9|Q9RXZ9_DEIRA	0.876713	4.77e-05	Not sig
sp|Q9RXJ7|RL22_DEIRA	1.66846	1.81e-06	Up
tr|Q9RSJ0|Q9RSJ0_DEIRA	1.72213	0.000163834	Up
tr|Q9RT68|Q9RT68_DEIRA	0.925643	0.000108577	Not sig
sp|Q9RZ06|HUTH_DEIRA	1.846	2.77e-05	Up
sp|Q9RTI6|LEUC2_DEIRA	-0.175348	0.68729	Not sig
tr|Q9RSE2|Q9RSE2_DEIRA	2.09934	2.07e-07	Up
tr|Q9RTV6|Q9RTV6_DEIRA	0.00423908	0.978558	Not sig
tr|Q9RU30|Q9RU30_DEIRA	0.538116	0.00741319	Not sig
tr|Q9RWN6|Q9RWN6_DEIRA	0.821331	0.000106947	Not sig
tr|Q9RR71|Q9RR71_DEIRA	0.349555	0.0136523	Not sig
tr|Q9RYS1|Q9RYS1_DEIRA	-0.0433559	0.645395	Not sig
tr|Q9RV75|Q9RV75_DEIRA	0.0466843	0.685612	Not sig
tr|Q9RYT8|Q9RYT8_DEIRA	1.8427	9.97e-07	Up
tr|Q9RRJ7|Q9RRJ7_DEIRA	0.462022	0.00193708	Not sig
tr|Q9RSY7|Q9RSY7_DEIRA	0.738956	0.000493525	Not sig
tr|Q9RUX8|Q9RUX8_DEIRA	0.0798645	0.588395	Not sig
sp|Q9RXC9|ISPG_DEIRA	0.8344	1.51e-05	Not sig
tr|Q9RTM9|Q9RTM9_DEIRA	-0.243532	0.0615067	Not sig
tr|Q9RRR3|Q9RRR3_DEIRA	-0.820256	0.00254561	Not sig
tr|Q9RVR5|Q9RVR5_DEIRA	-0.484591	0.00145082	Not sig
tr|Q9RV59|Q9RV59_DEIRA	-0.795083	9.89e-05	Not sig
sp|Q9RX14|PYRD_DEIRA	-0.813204	0.000487386	Not sig
tr|Q9RXI3|Q9RXI3_DEIRA	-2.4173	4.33e-07	Down
sp|P56861|CYSC_DEIRA	1.01467	0.000358645	Up
tr|Q9RV74|Q9RV74_DEIRA	0.420891	0.0103007	Not sig
tr|Q9RVQ2|Q9RVQ2_DEIRA	1.20593	1.03e-05	Up
sp|Q9RSK7|KAD_DEIRA	0.757224	6.09e-05	Not sig
tr|Q9RUF8|Q9RUF8_DEIRA	-0.870529	0.000152572	Not sig
tr|Q9RUR7|Q9RUR7_DEIRA	0.880797	0.000204294	Not sig
sp|Q9RWR0|CH10_DEIRA	2.09845	3.74e-07	Up
sp|Q9RYA6|NSAR_DEIRA	0.866781	0.00877272	Not sig
tr|Q9RUU0|Q9RUU0_DEIRA	-0.321926	0.139737	Not sig
sp|Q9RZV8|PARB3_DEIRA	0.654157	0.00181609	Not sig
sp|Q9RXU7|TRMFO_DEIRA	0.308722	0.0523252	Not sig
sp|Q9RSI4|HISX_DEIRA	0.395483	0.00221708	Not sig
tr|Q9RZ10|Q9RZ10_DEIRA	0.619365	0.00258245	Not sig
sp|Q9RV96|DCUP_DEIRA	-0.518309	0.00334205	Not sig
tr|Q9RWF2|Q9RWF2_DEIRA	-0.388777	0.0167699	Not sig
tr|Q9RUR2|Q9RUR2_DEIRA	1.77826	0.00102983	Up
sp|Q9RY50|RS18_DEIRA	2.44616	1.82e-06	Up
tr|Q9RVQ8|Q9RVQ8_DEIRA	0.272325	0.0961313	Not sig
sp|Q9RUP6|TAL_DEIRA	0.915251	8.28e-05	Not sig
sp|Q9RWS1|GLGA_DEIRA	0.2092	0.100581	Not sig
tr|Q9RZV3|Q9RZV3_DEIRA	0.515961	0.00913722	Not sig
tr|Q9RWU1|Q9RWU1_DEIRA	1.00451	0.000199908	Up
tr|Q9RV68|Q9RV68_DEIRA	1.31516	6.92e-05	Up
sp|Q9RV16|ACCA_DEIRA	0.38308	0.0105689	Not sig
tr|Q9RTX6|Q9RTX6_DEIRA	2.36534	8.08e-07	Up
tr|Q9RW96|Q9RW96_DEIRA	0.319992	0.00614586	Not sig
sp|Q9RS84|PHOU_DEIRA	0.0893106	0.272473	Not sig
sp|Q9RW94|AROC_DEIRA	2.05332	2.09e-06	Up
sp|Q9RUZ0|CITEL_DEIRA	1.38815	6.43e-06	Up
tr|Q9RRB1|Q9RRB1_DEIRA	0.0434809	0.790896	Not sig
tr|Q9RW25|Q9RW25_DEIRA	-0.352926	0.0528114	Not sig
tr|Q9RYR7|Q9RYR7_DEIRA	-0.128347	0.338036	Not sig
tr|Q9RTR2|Q9RTR2_DEIRA	0.096931	0.519659	Not sig
tr|Q9RYC2|Q9RYC2_DEIRA	0.922912	4.51e-05	Not sig
tr|Q9RS49|Q9RS49_DEIRA	0.944931	0.0068788	Not sig
tr|Q9RRI4|Q9RRI4_DEIRA	0.030015	0.782152	Not sig
sp|Q9RXK7|RS12_DEIRA	0.702821	1.1e-05	Not sig
tr|Q9RVK9|Q9RVK9_DEIRA	0.552526	0.00464829	Not sig
tr|Q9RV31|Q9RV31_DEIRA	1.64284	6.6e-07	Up
sp|Q9RXH2|RS15_DEIRA	2.70769	1.92e-07	Up
tr|Q9RS87|Q9RS87_DEIRA	1.64598	5.17e-06	Up
sp|Q9RUV2|SODM_DEIRA	2.45717	0.000748241	Up
sp|Q9RS64|DPS1_DEIRA	0.655661	0.000447117	Not sig
tr|Q9RVF7|Q9RVF7_DEIRA	2.82707	3.18e-07	Up
tr|Q9RXH4|Q9RXH4_DEIRA	0.449251	0.00110664	Not sig
tr|Q9RX16|Q9RX16_DEIRA	0.600961	0.00171116	Not sig
tr|Q9RS07|Q9RS07_DEIRA	2.02002	3.06e-07	Up
tr|Q9RYF4|Q9RYF4_DEIRA	1.266	3.87e-06	Up
tr|Q9RSA6|Q9RSA6_DEIRA	0.625556	4.51e-05	Not sig
sp|Q46578|PLSX_DEIRA	1.22104	6.26e-05	Up
sp|Q9RUD2|KPRS_DEIRA	1.04385	0.000784115	Up
tr|Q9RUD9|Q9RUD9_DEIRA	1.28522	2.4e-05	Up
tr|Q9RXR9|Q9RXR9_DEIRA	1.09264	4.56e-05	Up
tr|Q9RZU4|Q9RZU4_DEIRA	1.1057	0.00656145	Up
tr|Q9RRZ5|Q9RRZ5_DEIRA	1.64473	0.000156813	Up
tr|Q9RYN4|Q9RYN4_DEIRA	-0.198876	0.340024	Not sig
tr|Q9RW26|Q9RW26_DEIRA	0.472096	0.0191798	Not sig
sp|Q9RRJ6|RPOZ_DEIRA	1.62804	3.09e-06	Up
sp|Q9RXJ5|RL16_DEIRA	0.949312	0.000221447	Not sig
tr|Q9RX83|Q9RX83_DEIRA	1.5258	1.43e-05	Up
tr|Q9RVL9|Q9RVL9_DEIRA	1.00528	0.000222469	Up
tr|Q9RRP8|Q9RRP8_DEIRA	2.03317	1.69e-05	Up
tr|Q9RSN4|Q9RSN4_DEIRA	0.258793	0.0314942	Not sig
tr|Q9RS70|Q9RS70_DEIRA	-0.415908	0.0487702	Not sig
tr|Q9RS89|Q9RS89_DEIRA	0.881184	0.000154771	Not sig
tr|Q9RU00|Q9RU00_DEIRA	0.156491	0.134062	Not sig
sp|Q9RRQ3|FMT_DEIRA	0.00404549	0.979034	Not sig
sp|Q9RWJ0|ARLY_DEIRA	0.176862	0.191455	Not sig
tr|Q9RX65|Q9RX65_DEIRA	0.983652	2.95e-05	Not sig
sp|Q9RYD6|RSMG_DEIRA	0.655535	0.00536628	Not sig
tr|Q9RUB8|Q9RUB8_DEIRA	-0.209758	0.0935418	Not sig
tr|Q9RSV7|Q9RSV7_DEIRA	-0.302278	0.274174	Not sig
sp|Q9RRT0|MENG_DEIRA	1.26185	0.000876496	Up
tr|Q9RYE4|Q9RYE4_DEIRA	0.83031	0.000203257	Not sig
tr|Q9RWL9|Q9RWL9_DEIRA	-0.478092	0.0133806	Not sig
tr|Q9RZS3|Q9RZS3_DEIRA	-0.411303	0.0447883	Not sig
tr|Q9RW80|Q9RW80_DEIRA	0.953306	0.00014571	Not sig
sp|Q9RSJ5|RL17_DEIRA	1.24368	8.6e-06	Up
tr|Q9RVZ2|Q9RVZ2_DEIRA	0.10256	0.475992	Not sig
tr|Q9RVG2|Q9RVG2_DEIRA	1.8946	7.32e-07	Up
sp|Q9RZU9|COBQ_DEIRA	-0.365018	0.0125367	Not sig
tr|Q9RUF9|Q9RUF9_DEIRA	-0.413333	0.00923271	Not sig
sp|Q9RUT7|RS16_DEIRA	2.62108	7.56e-08	Up
tr|Q9RW16|Q9RW16_DEIRA	0.0936842	0.457352	Not sig
tr|Q9RSV5|Q9RSV5_DEIRA	0.979344	0.000326193	Not sig
sp|Q9RU81|PYRH_DEIRA	-0.580532	0.00108946	Not sig
tr|Q9RSA5|Q9RSA5_DEIRA	-0.289011	0.0127958	Not sig
tr|Q9RZ09|Q9RZ09_DEIRA	1.80258	7.72e-06	Up
tr|Q9RRY2|Q9RRY2_DEIRA	-0.0590925	0.574139	Not sig
tr|Q9RWW4|Q9RWW4_DEIRA	0.495679	0.00415605	Not sig
tr|Q9RUA8|Q9RUA8_DEIRA	1.57111	3.1e-05	Up
tr|Q9RVA3|Q9RVA3_DEIRA	0.854112	0.00598532	Not sig
tr|Q9RT97|Q9RT97_DEIRA	0.239524	0.0243011	Not sig
tr|Q9RSC7|Q9RSC7_DEIRA	0.384113	0.216051	Not sig
tr|Q9RRE0|Q9RRE0_DEIRA	0.0324125	0.812122	Not sig
tr|Q9RUV4|Q9RUV4_DEIRA	-0.293749	0.0965527	Not sig
sp|Q9RU84|DXR_DEIRA	-0.0555773	0.803222	Not sig
sp|Q9RVA9|BUK_DEIRA	0.486489	0.00556198	Not sig
tr|Q9RSE4|Q9RSE4_DEIRA	2.62563	1.82e-07	Up
tr|Q9RYS6|Q9RYS6_DEIRA	0.788836	0.00107324	Not sig
tr|Q9RVU8|Q9RVU8_DEIRA	1.03534	3.72e-05	Up
tr|Q9RW88|Q9RW88_DEIRA	-0.0919399	0.461182	Not sig
sp|Q9RXK3|RS10_DEIRA	1.97533	3.57e-06	Up
tr|Q9RWT6|Q9RWT6_DEIRA	0.970117	0.000215319	Not sig
tr|Q9RXP4|Q9RXP4_DEIRA	1.15628	5.09e-05	Up
tr|Q9RVN9|Q9RVN9_DEIRA	1.61393	1.13e-05	Up
sp|Q9RSS6|NUSG_DEIRA	0.201229	0.14757	Not sig
tr|Q9RTW8|Q9RTW8_DEIRA	0.899846	0.000179822	Not sig
sp|Q9RWB4|RL19_DEIRA	2.27575	5.65e-07	Up
tr|Q9RU45|Q9RU45_DEIRA	-0.270144	0.0276734	Not sig
sp|Q9RU19|QUEA_DEIRA	-0.244581	0.069731	Not sig
sp|Q9RTB7|GLGB_DEIRA	0.419764	0.00875967	Not sig
tr|Q9RYQ4|Q9RYQ4_DEIRA	-1.42183	7.1e-05	Down
tr|Q9RYC0|Q9RYC0_DEIRA	-0.218432	0.0593134	Not sig
tr|Q9RUT9|Q9RUT9_DEIRA	1.58978	9.57e-07	Up
tr|Q9RX52|Q9RX52_DEIRA	0.110394	0.458087	Not sig
tr|Q9RYN8|Q9RYN8_DEIRA	-0.977331	0.000105258	Not sig
tr|Q9RVB3|Q9RVB3_DEIRA	0.946658	0.00582403	Not sig
sp|Q9RXY0|RS9_DEIRA	1.41843	5.66e-05	Up
tr|Q9RV55|Q9RV55_DEIRA	1.42317	3.58e-05	Up
tr|Q9RYA5|Q9RYA5_DEIRA	1.55807	2.36e-06	Up
tr|Q9RWC9|Q9RWC9_DEIRA	-0.323291	0.0115437	Not sig
tr|Q9RZT2|Q9RZT2_DEIRA	0.0965314	0.418055	Not sig
tr|Q9RVR2|Q9RVR2_DEIRA	0.394884	0.0380721	Not sig
tr|Q9RZL6|Q9RZL6_DEIRA	2.3628	7.38e-06	Up
tr|Q9RUM3|Q9RUM3_DEIRA	0.392071	0.00676704	Not sig
tr|Q9RW23|Q9RW23_DEIRA	1.06309	5.07e-05	Up
tr|Q9RSH1|Q9RSH1_DEIRA	-0.414461	0.00638152	Not sig
tr|Q9RZB2|Q9RZB2_DEIRA	0.119896	0.322067	Not sig
tr|Q9RY21|Q9RY21_DEIRA	1.90429	3.07e-07	Up
tr|Q9RVM6|Q9RVM6_DEIRA	-1.39721	3.31e-05	Down
sp|Q9RUP5|TPIS_DEIRA	0.651952	0.000533518	Not sig
tr|Q9RVL0|Q9RVL0_DEIRA	0.127032	0.25242	Not sig
tr|Q9RUH6|Q9RUH6_DEIRA	0.14841	0.157588	Not sig
sp|Q9RWJ4|ASSY_DEIRA	0.566623	0.0619928	Not sig
tr|Q9RUK8|Q9RUK8_DEIRA	-0.0164013	0.84983	Not sig
sp|Q9RT63|RECDL_DEIRA	-0.211041	0.124836	Not sig
tr|Q9RVY0|Q9RVY0_DEIRA	0.751318	0.000476826	Not sig
sp|Q9RWA4|LIPA_DEIRA	1.46407	1.29e-05	Up
tr|Q9RZB5|Q9RZB5_DEIRA	1.43231	0.000182126	Up
tr|Q9RRQ7|Q9RRQ7_DEIRA	2.37446	3.61e-06	Up
tr|Q9RTT7|Q9RTT7_DEIRA	0.397107	0.0463213	Not sig
tr|Q9RX13|Q9RX13_DEIRA	0.725053	0.000631036	Not sig
tr|Q9RVJ4|Q9RVJ4_DEIRA	0.125472	0.317626	Not sig
tr|Q9RYA9|Q9RYA9_DEIRA	0.623384	6.34e-05	Not sig
tr|Q9RU58|Q9RU58_DEIRA	0.66665	0.00378001	Not sig
sp|Q9RR76|GPDA_DEIRA	-1.09306	2.44e-05	Down
sp|Q9RTQ2|ARGJ_DEIRA	-0.298899	0.00434634	Not sig
tr|Q9RR98|Q9RR98_DEIRA	0.178995	0.0651499	Not sig
tr|Q9RZH5|Q9RZH5_DEIRA	-0.598198	0.00504124	Not sig
tr|Q9RSK2|Q9RSK2_DEIRA	-0.895995	4.78e-05	Not sig
tr|Q9RST2|Q9RST2_DEIRA	0.141402	0.266539	Not sig
sp|Q9RYC3|MNMG_DEIRA	-0.60866	0.00138594	Not sig
tr|Q9RX95|Q9RX95_DEIRA	-0.679455	0.00700851	Not sig
tr|Q9RTY0|Q9RTY0_DEIRA	-0.746879	0.000137186	Not sig
tr|Q9RWF9|Q9RWF9_DEIRA	0.658004	0.00511195	Not sig
tr|Q9RXX9|Q9RXX9_DEIRA	-0.362986	0.0162816	Not sig
tr|Q9RW03|Q9RW03_DEIRA	1.42496	7.74e-05	Up
sp|Q9RRL7|ACSA_DEIRA	0.855612	0.00044701	Not sig
tr|Q9RRD6|Q9RRD6_DEIRA	2.02029	1.73e-05	Up
tr|Q9RZJ1|Q9RZJ1_DEIRA	-0.44317	0.00493309	Not sig
tr|Q9RXD7|Q9RXD7_DEIRA	0.192054	0.100809	Not sig
sp|Q9RZU5|HMUV_DEIRA	1.2505	0.000231938	Up
tr|Q9RSJ4|Q9RSJ4_DEIRA	0.0111022	0.924879	Not sig
tr|Q9RZK3|Q9RZK3_DEIRA	0.478315	0.0161392	Not sig
tr|Q9RUL5|Q9RUL5_DEIRA	0.105457	0.498665	Not sig
sp|Q9RSI9|DEOB_DEIRA	1.40016	1.19e-05	Up
tr|Q9RU69|Q9RU69_DEIRA	0.651083	0.000486145	Not sig
tr|Q9RWB6|Q9RWB6_DEIRA	0.850981	0.00798565	Not sig
tr|Q9RZV2|Q9RZV2_DEIRA	0.0178986	0.89518	Not sig
tr|Q9RWC1|Q9RWC1_DEIRA	0.410188	0.0325188	Not sig
sp|Q9RUE3|HISZ_DEIRA	1.33222	0.000683287	Up
sp|Q9RT22|FABH2_DEIRA	0.747775	0.000141026	Not sig
sp|Q9RRU8|LUXS_DEIRA	2.5168	1.35e-06	Up
tr|Q9RZB4|Q9RZB4_DEIRA	1.17447	8.74e-06	Up
tr|Q9RZT3|Q9RZT3_DEIRA	0.0943608	0.414087	Not sig
sp|Q9RU32|UPP_DEIRA	2.65501	1.13e-06	Up
sp|Q9RT99|RSMH_DEIRA	0.0391135	0.81593	Not sig
tr|Q9RWX5|Q9RWX5_DEIRA	-1.28357	0.000329317	Down
sp|Q9RRJ1|NDK_DEIRA	1.27939	3.38e-06	Up
tr|Q9RRX0|Q9RRX0_DEIRA	0.102109	0.321328	Not sig
tr|Q9RY33|Q9RY33_DEIRA	0.805913	0.000306547	Not sig
tr|Q9RTZ0|Q9RTZ0_DEIRA	0.0416956	0.65274	Not sig
tr|Q9RSH0|Q9RSH0_DEIRA	-0.333925	0.0486492	Not sig
tr|Q9RZV9|Q9RZV9_DEIRA	0.587991	0.00408392	Not sig
tr|Q9RRU9|Q9RRU9_DEIRA	-1.63741	9.67e-06	Down
tr|Q9RT58|Q9RT58_DEIRA	0.792759	0.000347309	Not sig
tr|Q9RWV6|Q9RWV6_DEIRA	0.886151	0.000348848	Not sig
tr|Q9RXB8|Q9RXB8_DEIRA	-0.0134945	0.884836	Not sig
sp|Q9RWM6|METK_DEIRA	1.35579	0.000116775	Up
tr|Q9RTA2|Q9RTA2_DEIRA	-0.597888	0.000297364	Not sig
tr|Q9RZ81|Q9RZ81_DEIRA	0.53598	0.00624768	Not sig
tr|Q9RYC6|Q9RYC6_DEIRA	-1.36788	3.76e-05	Down
tr|Q9LBE3|Q9LBE3_DEIRA	-0.310986	0.0467596	Not sig
tr|Q9RX49|Q9RX49_DEIRA	0.00184774	0.993603	Not sig
tr|Q9RWF0|Q9RWF0_DEIRA	0.765499	0.000170463	Not sig
tr|Q9RTM0|Q9RTM0_DEIRA	0.148778	0.283355	Not sig
tr|Q9RS56|Q9RS56_DEIRA	0.299262	0.102139	Not sig
tr|Q9RZF3|Q9RZF3_DEIRA	-0.0669303	0.571521	Not sig
tr|Q9RRX3|Q9RRX3_DEIRA	2.91067	8.85e-08	Up
tr|Q9RW41|Q9RW41_DEIRA	-0.180463	0.312059	Not sig
sp|Q9RUG0|TRPC_DEIRA	0.0515766	0.676276	Not sig
tr|Q9RR95|Q9RR95_DEIRA	-0.00126743	0.992014	Not sig
tr|Q9RRE6|Q9RRE6_DEIRA	-0.386516	0.00583061	Not sig
sp|Q9RXJ1|RL24_DEIRA	2.74711	1.08e-08	Up
tr|Q9RTR3|Q9RTR3_DEIRA	2.48583	2.17e-05	Up
tr|Q9RWR3|Q9RWR3_DEIRA	-0.528911	0.396179	Not sig
tr|Q9RYV4|Q9RYV4_DEIRA	-0.188203	0.646321	Not sig
tr|Q9RV83|Q9RV83_DEIRA	1.66745	2.43e-06	Up
sp|Q9RVG1|HBD_DEIRA	1.52373	9.54e-07	Up
tr|Q9RTX5|Q9RTX5_DEIRA	0.4637	0.00481263	Not sig
sp|Q9RX68|PYRE_DEIRA	0.892738	0.0083748	Not sig
tr|Q9RSI1|Q9RSI1_DEIRA	1.52005	2.46e-05	Up
tr|Q9RSB9|Q9RSB9_DEIRA	0.464617	0.00391984	Not sig
tr|Q9RSF8|Q9RSF8_DEIRA	1.64291	1.54e-06	Up
tr|Q9RRA4|Q9RRA4_DEIRA	0.0428452	0.738789	Not sig
tr|Q9RTQ1|Q9RTQ1_DEIRA	0.780411	0.000626665	Not sig
sp|Q9RUS3|RS20_DEIRA	1.21162	1.62e-05	Up
tr|Q9RXZ6|Q9RXZ6_DEIRA	2.97758	1.14e-06	Up
tr|Q9RTT2|Q9RTT2_DEIRA	0.690313	0.00113356	Not sig
tr|Q9RY86|Q9RY86_DEIRA	-0.0925288	0.511538	Not sig
tr|Q9RWT4|Q9RWT4_DEIRA	-0.223495	0.0185926	Not sig
tr|Q9RWQ0|Q9RWQ0_DEIRA	1.38046	5.85e-05	Up
tr|Q9RTY7|Q9RTY7_DEIRA	1.41326	5.02e-05	Up
tr|Q9RVV7|Q9RVV7_DEIRA	0.668869	0.00344051	Not sig
tr|Q9RWT3|Q9RWT3_DEIRA	1.33106	5.45e-06	Up
tr|Q9RUJ8|Q9RUJ8_DEIRA	2.16641	1.37e-05	Up
sp|Q9RY24|GRPE_DEIRA	0.46203	0.000545661	Not sig
tr|Q9RS76|Q9RS76_DEIRA	-0.019495	0.838127	Not sig
tr|Q9RWL5|Q9RWL5_DEIRA	1.78994	1.56e-06	Up
sp|Q9RV98|HEMH_DEIRA	1.31083	4.06e-05	Up
tr|Q9RYL3|Q9RYL3_DEIRA	0.770332	0.00138352	Not sig
tr|Q9RU06|Q9RU06_DEIRA	0.864662	0.000368962	Not sig
sp|Q9RXT0|PUR7_DEIRA	-0.641667	0.00128624	Not sig
tr|Q9RW98|Q9RW98_DEIRA	0.22462	0.0532789	Not sig
tr|Q9RRV1|Q9RRV1_DEIRA	0.518049	0.0109504	Not sig
sp|P56905|RF1_DEIRA	0.361622	0.0609206	Not sig
tr|Q9RWA7|Q9RWA7_DEIRA	2.43166	3.71e-07	Up
tr|Q9RY74|Q9RY74_DEIRA	1.12602	2.03e-05	Up
tr|Q9RZT4|Q9RZT4_DEIRA	0.700873	0.000159214	Not sig
sp|Q9RSH5|YIDC_DEIRA	0.341729	0.0137135	Not sig
sp|Q9RYR8|COBT_DEIRA	-0.275524	0.108112	Not sig
tr|Q9RWP5|Q9RWP5_DEIRA	0.704463	0.00223453	Not sig
tr|Q9RY03|Q9RY03_DEIRA	-1.05493	1.74e-05	Down
tr|Q9RVK1|Q9RVK1_DEIRA	-0.244739	0.0396371	Not sig
tr|Q9RUK9|Q9RUK9_DEIRA	-1.15009	6.73e-05	Down
tr|Q9RXH3|Q9RXH3_DEIRA	1.39047	9.98e-05	Up
tr|Q9RRU4|Q9RRU4_DEIRA	0.875547	0.000406325	Not sig
tr|Q9RSL6|Q9RSL6_DEIRA	0.104425	0.316805	Not sig
tr|Q9RX64|Q9RX64_DEIRA	0.559627	0.00246117	Not sig
tr|Q9RYR2|Q9RYR2_DEIRA	1.17201	7.94e-05	Up
tr|Q9RTT5|Q9RTT5_DEIRA	0.730433	0.0188945	Not sig
tr|Q9RUG1|Q9RUG1_DEIRA	0.701215	0.000642276	Not sig
sp|Q9RUG2|DNAJ_DEIRA	0.722572	4.5e-05	Not sig
tr|Q9RUC8|Q9RUC8_DEIRA	0.450218	0.000728929	Not sig
tr|Q9RZH0|Q9RZH0_DEIRA	0.0269327	0.848662	Not sig
tr|Q9RYC5|Q9RYC5_DEIRA	0.946766	0.000689541	Not sig
tr|Q9RUC9|Q9RUC9_DEIRA	1.6524	0.00157693	Up
tr|Q9RT01|Q9RT01_DEIRA	2.28481	1.74e-05	Up
tr|Q9RSE5|Q9RSE5_DEIRA	2.53913	9.24e-07	Up
sp|Q9RU10|MURI_DEIRA	0.268592	0.561932	Not sig
tr|Q9RRT9|Q9RRT9_DEIRA	0.816029	0.00045331	Not sig
tr|Q9RSG4|Q9RSG4_DEIRA	-0.238372	0.171977	Not sig
sp|Q9RRJ5|HIS4_DEIRA	-0.346849	0.0455121	Not sig
sp|Q9RXY1|RL13_DEIRA	1.63106	8.41e-06	Up
tr|Q9RSF6|Q9RSF6_DEIRA	-0.930972	9.18e-05	Not sig
tr|Q9RWU7|Q9RWU7_DEIRA	1.5299	1.46e-05	Up
tr|Q9RVA7|Q9RVA7_DEIRA	-0.957235	0.000128818	Not sig
tr|Q9RZA6|Q9RZA6_DEIRA	0.530995	0.000708061	Not sig
tr|Q9RXF5|Q9RXF5_DEIRA	0.849752	0.00016102	Not sig
tr|Q9RW87|Q9RW87_DEIRA	0.156216	0.157623	Not sig
sp|Q9RRE4|Y2548_DEIRA	1.1969	0.000355353	Up
tr|Q9RYF8|Q9RYF8_DEIRA	0.0662384	0.552448	Not sig
tr|Q9RR85|Q9RR85_DEIRA	-0.469962	0.0113654	Not sig
sp|Q9RSG0|ISPH_DEIRA	0.00459099	0.972375	Not sig
tr|Q9RT49|Q9RT49_DEIRA	0.295567	0.112353	Not sig
tr|Q9RSE7|Q9RSE7_DEIRA	1.03152	8.32e-05	Up
tr|Q9RSP8|Q9RSP8_DEIRA	0.370882	0.138872	Not sig
tr|Q9RRP2|Q9RRP2_DEIRA	1.74456	8.09e-06	Up
tr|Q9RUM1|Q9RUM1_DEIRA	1.73014	1.91e-05	Up
sp|Q9WXF2|RECN_DEIRA	-0.345974	0.0269247	Not sig
tr|Q9RZ12|Q9RZ12_DEIRA	2.06006	7.22e-07	Up
tr|Q9RX71|Q9RX71_DEIRA	-0.900283	0.049976	Not sig
sp|Q9RY64|RL21_DEIRA	1.57805	0.00169842	Up
tr|Q9RXE7|Q9RXE7_DEIRA	1.08853	0.00067636	Up
tr|Q9RS59|Q9RS59_DEIRA	1.16934	2.47e-05	Up
tr|Q9RWA0|Q9RWA0_DEIRA	0.0130043	0.910617	Not sig
sp|Q9RVQ9|LYSY_DEIRA	-0.0441756	0.721753	Not sig
tr|Q9RZ03|Q9RZ03_DEIRA	0.833973	0.00120328	Not sig
tr|Q9RUH9|Q9RUH9_DEIRA	0.897231	0.000251047	Not sig
tr|Q9RZ22|Q9RZ22_DEIRA	0.408346	0.0144195	Not sig
sp|Q9RTK1|MNMA_DEIRA	2.29634	4.1e-06	Up
tr|Q9RTW9|Q9RTW9_DEIRA	0.259286	0.139609	Not sig
tr|Q9RT71|Q9RT71_DEIRA	0.292345	0.0155173	Not sig
sp|Q9RTJ5|TRPD_DEIRA	-0.402454	0.00941343	Not sig
tr|Q9RV15|Q9RV15_DEIRA	0.458049	0.00867136	Not sig
tr|Q9RRS5|Q9RRS5_DEIRA	0.0511947	0.780755	Not sig
tr|Q9RS28|Q9RS28_DEIRA	-0.416632	0.0276527	Not sig
tr|Q9RRF3|Q9RRF3_DEIRA	0.276568	0.050482	Not sig
tr|Q9RVL5|Q9RVL5_DEIRA	0.0662384	0.594816	Not sig
tr|Q9RZ32|Q9RZ32_DEIRA	-0.711843	0.000200931	Not sig
tr|Q9RY01|Q9RY01_DEIRA	1.22646	0.000228035	Up
tr|Q9RTQ6|Q9RTQ6_DEIRA	1.09849	0.000178545	Up
sp|Q9RTK2|DCDA_DEIRA	0.316978	0.0808237	Not sig
sp|Q9RSL5|RS14_DEIRA	0.88083	2.87e-05	Not sig
tr|Q9RTN8|Q9RTN8_DEIRA	-0.340246	0.0616642	Not sig
tr|Q9RZS0|Q9RZS0_DEIRA	0.148595	0.746017	Not sig
tr|Q9RZM5|Q9RZM5_DEIRA	0.349593	0.115974	Not sig
tr|Q9RYT6|Q9RYT6_DEIRA	-0.696347	0.00215625	Not sig
tr|Q9RZQ4|Q9RZQ4_DEIRA	0.518543	0.00485947	Not sig
tr|Q9RVW4|Q9RVW4_DEIRA	1.94168	3.13e-07	Up
tr|Q9RX24|Q9RX24_DEIRA	1.42582	2.28e-05	Up
tr|Q9RXA4|Q9RXA4_DEIRA	-0.15974	0.148257	Not sig
tr|Q9RTL4|Q9RTL4_DEIRA	-0.432921	0.000655017	Not sig
tr|Q9RZP7|Q9RZP7_DEIRA	0.900208	0.000122928	Not sig
tr|Q9RRM4|Q9RRM4_DEIRA	3.45472	9.73e-08	Up
tr|Q9RVS8|Q9RVS8_DEIRA	1.51067	1.11e-06	Up
tr|Q9RSZ9|Q9RSZ9_DEIRA	0.576649	0.000224403	Not sig
sp|Q9RV66|PANC_DEIRA	-0.454485	0.0113586	Not sig
sp|Q9RXC1|Y394_DEIRA	0.559105	0.00360616	Not sig
tr|Q9RU71|Q9RU71_DEIRA	0.405877	0.00848446	Not sig
tr|Q9RUI7|Q9RUI7_DEIRA	0.967587	0.00522378	Not sig
tr|Q9RYG1|Q9RYG1_DEIRA	0.644546	0.311001	Not sig
sp|Q9RY41|GCH1L_DEIRA	0.926671	0.000413468	Not sig
tr|Q9RTW5|Q9RTW5_DEIRA	0.0412016	0.703674	Not sig
tr|Q9RY37|Q9RY37_DEIRA	1.43618	0.000134859	Up
tr|Q9RV78|Q9RV78_DEIRA	0.989552	3.04e-05	Not sig
tr|Q9RV82|Q9RV82_DEIRA	0.126931	0.197435	Not sig
tr|Q9RUY5|Q9RUY5_DEIRA	1.42588	5.83e-06	Up
tr|Q9RV99|Q9RV99_DEIRA	0.586307	0.0018104	Not sig
tr|Q9RVU2|Q9RVU2_DEIRA	-0.0992093	0.436254	Not sig
tr|Q9RRZ6|Q9RRZ6_DEIRA	0.781837	0.000893689	Not sig
sp|Q9RS38|KGUA_DEIRA	-0.140136	0.164838	Not sig
sp|Q9RVE3|ALR_DEIRA	0.940494	0.190473	Not sig
sp|O32508|CINAL_DEIRA	-0.143339	0.402885	Not sig
sp|Q9RWN1|PFKA_DEIRA	0.790417	0.00321094	Not sig
tr|Q9RRG5|Q9RRG5_DEIRA	1.06847	0.00110666	Up
tr|Q9RTD3|Q9RTD3_DEIRA	0.27572	0.0430139	Not sig
tr|Q9RV30|Q9RV30_DEIRA	0.787611	0.0204536	Not sig
tr|Q9RUS6|Q9RUS6_DEIRA	2.84147	6.14e-07	Up
sp|Q9RSQ7|NUSB_DEIRA	2.25368	8.9e-06	Up
sp|Q9RVB9|PYRR_DEIRA	1.66392	1e-06	Up
tr|Q9RVE4|Q9RVE4_DEIRA	1.4285	1.21e-05	Up
sp|Q9RUF2|Y1434_DEIRA	0.519023	0.00299432	Not sig
tr|Q9RVP0|Q9RVP0_DEIRA	-0.140182	0.110544	Not sig
tr|Q9RWS2|Q9RWS2_DEIRA	0.327527	0.00873411	Not sig
tr|Q9RWH7|Q9RWH7_DEIRA	0.28793	0.0650612	Not sig
tr|Q9RXN3|Q9RXN3_DEIRA	0.132523	0.244444	Not sig
tr|Q9RXM2|Q9RXM2_DEIRA	1.0293	0.00659574	Up
tr|Q9RS98|Q9RS98_DEIRA	0.0103693	0.961275	Not sig
tr|Q9RUX2|Q9RUX2_DEIRA	0.138318	0.458396	Not sig
tr|Q9RXR1|Q9RXR1_DEIRA	1.67192	3.83e-05	Up
tr|Q9RYA0|Q9RYA0_DEIRA	-0.117305	0.37844	Not sig
tr|Q9RZJ2|Q9RZJ2_DEIRA	-1.92635	4.74e-06	Down
tr|Q9RYE1|Q9RYE1_DEIRA	-0.487485	0.00571519	Not sig
tr|Q9RTW7|Q9RTW7_DEIRA	0.68384	0.000526375	Not sig
tr|Q9RUA1|Q9RUA1_DEIRA	-0.00272131	0.971127	Not sig
sp|Q9RU85|Y1507_DEIRA	0.631772	0.0293205	Not sig
tr|Q9RRI5|Q9RRI5_DEIRA	1.72596	8.45e-06	Up
sp|Q9RUN0|UVRC_DEIRA	-0.601476	0.00184093	Not sig
tr|Q9RTD4|Q9RTD4_DEIRA	-0.715923	0.00401627	Not sig
tr|Q9RU44|Q9RU44_DEIRA	0.350573	0.0120939	Not sig
tr|Q9RZ18|Q9RZ18_DEIRA	0.579435	0.00314878	Not sig
tr|Q9RSP0|Q9RSP0_DEIRA	0.155751	0.317786	Not sig
tr|Q9RX07|Q9RX07_DEIRA	1.09595	0.00020514	Up
tr|Q9RSX3|Q9RSX3_DEIRA	0.478928	0.00688729	Not sig
sp|Q9RRE9|KCY_DEIRA	0.929776	0.00227214	Not sig
tr|Q9RRS0|Q9RRS0_DEIRA	0.504317	0.012322	Not sig
tr|Q9RVH1|Q9RVH1_DEIRA	2.6912	3.8e-06	Up
tr|Q9RT26|Q9RT26_DEIRA	0.521383	0.0141509	Not sig
tr|Q9RYY2|Q9RYY2_DEIRA	-1.02753	0.000118883	Down
tr|Q9RYS5|Q9RYS5_DEIRA	1.38877	1.09e-05	Up
tr|Q9RYF0|Q9RYF0_DEIRA	-0.450443	0.0900299	Not sig
sp|Q9RSS7|RL11_DEIRA	1.01805	0.000103467	Up
tr|Q9RSC3|Q9RSC3_DEIRA	0.51517	0.0020014	Not sig
sp|Q9RYX0|PDXY_DEIRA	0.747932	8.49e-05	Not sig
sp|Q9RST0|RL7_DEIRA	1.36293	1.48e-06	Up
tr|Q9RV57|Q9RV57_DEIRA	2.09597	1.02e-06	Up
tr|Q9RTN3|Q9RTN3_DEIRA	0.300224	0.030007	Not sig
tr|Q9RTC2|Q9RTC2_DEIRA	-0.308721	0.0647854	Not sig
sp|Q9RWP0|MURG_DEIRA	-0.609966	0.000610442	Not sig
sp|Q9RVE7|HPF_DEIRA	0.0668902	0.414313	Not sig
tr|Q9RS00|Q9RS00_DEIRA	0.524297	0.0139357	Not sig
tr|Q9RTI4|Q9RTI4_DEIRA	-0.654237	0.00406842	Not sig
tr|Q9RWE0|Q9RWE0_DEIRA	0.706164	0.0464178	Not sig
tr|Q9RWT9|Q9RWT9_DEIRA	0.31574	0.000583501	Not sig
sp|Q9RX15|Y500_DEIRA	1.40107	9.03e-06	Up
tr|Q9RWN0|Q9RWN0_DEIRA	0.540193	0.000864029	Not sig
tr|Q9RZI1|Q9RZI1_DEIRA	0.507093	0.00592636	Not sig
sp|Q9RUL8|PDXT_DEIRA	0.0392327	0.750686	Not sig
tr|Q9RYY7|Q9RYY7_DEIRA	-0.274764	0.0596793	Not sig
tr|Q9RUR9|Q9RUR9_DEIRA	-0.00315619	0.980825	Not sig
sp|Q9RTY2|XPT_DEIRA	-0.648071	0.00218077	Not sig
sp|Q9RY72|ARGC_DEIRA	-0.301463	0.0227901	Not sig
sp|Q9RXP1|Y269_DEIRA	1.72318	9.28e-09	Up
tr|Q9RVW7|Q9RVW7_DEIRA	0.146647	0.537834	Not sig
tr|Q9RSA2|Q9RSA2_DEIRA	-0.218245	0.109838	Not sig
sp|Q9RVT1|TRPB_DEIRA	1.03645	8.86e-06	Up
tr|Q9RRI0|Q9RRI0_DEIRA	-0.487304	0.396581	Not sig
tr|Q9RUD6|Q9RUD6_DEIRA	0.374586	0.00751747	Not sig
sp|Q9RTB6|MSRA_DEIRA	0.412462	0.0216224	Not sig
sp|Q9RTR7|GLGC_DEIRA	1.29469	4.33e-05	Up
tr|Q9RWW6|Q9RWW6_DEIRA	0.74896	0.000742728	Not sig
tr|Q9RTK4|Q9RTK4_DEIRA	1.27033	0.000108592	Up
sp|Q9RVL1|MNME_DEIRA	0.0574484	0.733159	Not sig
sp|Q9RU68|RSMA_DEIRA	1.43913	3.99e-05	Up
tr|Q9RUG4|Q9RUG4_DEIRA	0.983091	4.93e-05	Not sig
tr|Q9RYP6|Q9RYP6_DEIRA	-0.464255	0.0587545	Not sig
tr|Q9RVW8|Q9RVW8_DEIRA	-0.442435	0.00434705	Not sig
tr|Q9RZD8|Q9RZD8_DEIRA	-0.134236	0.430875	Not sig
tr|Q9RWT1|Q9RWT1_DEIRA	0.426507	0.0622659	Not sig
tr|Q9RWE5|Q9RWE5_DEIRA	-0.712021	0.0564067	Not sig
tr|Q9RUH2|Q9RUH2_DEIRA	0.553102	0.000263932	Not sig
tr|Q9RXU1|Q9RXU1_DEIRA	0.75583	0.000638609	Not sig
tr|Q9RWU8|Q9RWU8_DEIRA	-0.879594	0.00305671	Not sig
tr|Q9RT92|Q9RT92_DEIRA	-0.241016	0.554963	Not sig
tr|Q9RV41|Q9RV41_DEIRA	0.5278	0.00359681	Not sig
tr|Q9RYE9|Q9RYE9_DEIRA	-0.813261	0.000732932	Not sig
tr|Q9RT33|Q9RT33_DEIRA	-0.0966492	0.514126	Not sig
tr|Q9RU15|Q9RU15_DEIRA	1.7543	4.79e-05	Up
tr|Q9RU26|Q9RU26_DEIRA	-1.24973	0.000104064	Down
tr|Q9RS93|Q9RS93_DEIRA	0.511752	0.117953	Not sig
sp|Q9RUL6|PLPHP_DEIRA	0.0297589	0.834756	Not sig
tr|Q9RSR7|Q9RSR7_DEIRA	0.321823	0.0248502	Not sig
tr|Q9RXE9|Q9RXE9_DEIRA	-0.298728	0.280349	Not sig
sp|P56925|HSLO_DEIRA	-0.108149	0.17992	Not sig
tr|Q9RSJ1|Q9RSJ1_DEIRA	1.17656	1.12e-05	Up
sp|Q9RSX8|TRUD_DEIRA	0.947883	0.000602043	Not sig
tr|Q9RUW9|Q9RUW9_DEIRA	1.41102	0.000182304	Up
tr|Q9RST3|Q9RST3_DEIRA	0.0882206	0.438191	Not sig
tr|Q9RVQ6|Q9RVQ6_DEIRA	-0.272436	0.02475	Not sig
sp|Q9RTF6|DGT1B_DEIRA	1.19848	5.65e-05	Up
tr|Q9RW37|Q9RW37_DEIRA	0.572156	0.0129829	Not sig
tr|Q9RYY4|Q9RYY4_DEIRA	0.989157	0.000282137	Not sig
tr|Q9RUA3|Q9RUA3_DEIRA	-0.221698	0.0685414	Not sig
sp|Q9RYX4|GUAD_DEIRA	-0.739759	0.00367721	Not sig
tr|Q9RT45|Q9RT45_DEIRA	0.170127	0.173613	Not sig
sp|Q9RVT0|TRPA_DEIRA	-1.551	4.78e-05	Down
tr|Q9RS92|Q9RS92_DEIRA	0.522648	0.0349652	Not sig
tr|Q9RW32|Q9RW32_DEIRA	-0.416042	0.00394495	Not sig
tr|Q9RZQ1|Q9RZQ1_DEIRA	-1.86337	2.67e-05	Down
tr|Q9RR83|Q9RR83_DEIRA	0.245362	0.19659	Not sig
tr|Q9RY16|Q9RY16_DEIRA	0.696195	0.000972039	Not sig
tr|Q9RTP3|Q9RTP3_DEIRA	0.674006	4.24e-05	Not sig
tr|Q9RUW0|Q9RUW0_DEIRA	1.13752	0.000101228	Up
sp|Q9RT27|ACP_DEIRA	2.79233	7.46e-07	Up
tr|Q9RTL2|Q9RTL2_DEIRA	0.595625	0.00183546	Not sig
tr|Q9RUK3|Q9RUK3_DEIRA	0.529685	0.00373643	Not sig
tr|Q9RVQ0|Q9RVQ0_DEIRA	2.10665	1.85e-06	Up
tr|Q9RRW9|Q9RRW9_DEIRA	1.77952	2.98e-06	Up
tr|Q9RSP9|Q9RSP9_DEIRA	2.23713	1.66e-05	Up
tr|Q9RUP9|Q9RUP9_DEIRA	1.75648	0.00399314	Up
tr|Q9RZS7|Q9RZS7_DEIRA	2.59878	2.29e-06	Up
tr|Q9RTL6|Q9RTL6_DEIRA	-0.828864	0.00737331	Not sig
tr|Q9RT24|Q9RT24_DEIRA	0.0014267	0.982325	Not sig
tr|Q9RR82|Q9RR82_DEIRA	3.56892	2e-05	Up
sp|O32504|PPRA_DEIRA	0.84081	5.2e-05	Not sig
tr|Q9RXB6|Q9RXB6_DEIRA	-0.18949	0.0755381	Not sig
sp|Q9RS39|Y2288_DEIRA	0.788978	0.00125113	Not sig
tr|Q9RVU5|Q9RVU5_DEIRA	1.49889	0.000179186	Up
tr|Q9RV81|Q9RV81_DEIRA	1.02892	3.77e-05	Up
tr|Q9RW46|Q9RW46_DEIRA	2.80139	4.78e-06	Up
tr|Q9RSZ0|Q9RSZ0_DEIRA	0.474325	0.017247	Not sig
sp|Q9RYU4|NQOR_DEIRA	0.251319	0.0437396	Not sig
sp|Q9RWN9|MURC_DEIRA	1.07722	8.17e-05	Up
tr|Q9RZN4|Q9RZN4_DEIRA	0.378587	0.0488247	Not sig
tr|Q9RVK5|Q9RVK5_DEIRA	-1.03726	0.000598822	Down
sp|Q9RU48|SODC_DEIRA	-0.0509896	0.536418	Not sig
sp|Q9RYH5|KYNU_DEIRA	0.201768	0.366523	Not sig
tr|Q9RU76|Q9RU76_DEIRA	0.312054	0.00147115	Not sig
tr|Q9RRY5|Q9RRY5_DEIRA	1.69129	1.55e-05	Up
tr|Q9RW06|Q9RW06_DEIRA	0.736734	0.00015874	Not sig
tr|Q9RUM2|Q9RUM2_DEIRA	0.346614	0.0158508	Not sig
tr|Q9RUZ6|Q9RUZ6_DEIRA	0.230472	0.233152	Not sig
tr|Q9RUJ1|Q9RUJ1_DEIRA	-1.64409	1.56e-06	Down
sp|Q9RUV0|PPDE_DEIRA	0.487445	0.00875063	Not sig
sp|Q9RVC4|RADA_DEIRA	-0.123712	0.313381	Not sig
tr|Q9RSD8|Q9RSD8_DEIRA	1.4535	1.18e-05	Up
sp|Q9RXT3|PURQ_DEIRA	1.64525	3.28e-05	Up
tr|Q9RVN5|Q9RVN5_DEIRA	-0.0342436	0.776158	Not sig
tr|Q9RWP3|Q9RWP3_DEIRA	-0.824776	0.000120677	Not sig
tr|Q9RSS2|Q9RSS2_DEIRA	1.75682	7.74e-07	Up
tr|Q9RX73|Q9RX73_DEIRA	0.66124	0.00349909	Not sig
tr|Q9RZV0|Q9RZV0_DEIRA	2.49204	1.87e-05	Up
tr|Q9RWU6|Q9RWU6_DEIRA	-0.0823259	0.552306	Not sig
tr|Q9RWV9|Q9RWV9_DEIRA	2.27431	7.85e-07	Up
sp|Q9RZ05|HUTI_DEIRA	0.26501	0.045563	Not sig
tr|Q9RRS7|Q9RRS7_DEIRA	0.0888309	0.51635	Not sig
sp|Q9RRH3|RQKA_DEIRA	-0.739919	0.00389852	Not sig
tr|Q9RV36|Q9RV36_DEIRA	1.92909	1.31e-06	Up
tr|Q9RTP5|Q9RTP5_DEIRA	-0.0962138	0.49013	Not sig
tr|Q9RYS2|Q9RYS2_DEIRA	0.764708	0.00274472	Not sig
sp|Q9RV23|TILS_DEIRA	-1.42941	5.76e-06	Down
sp|Q9RXW9|EX7L_DEIRA	0.110725	0.271308	Not sig
tr|Q9RU40|Q9RU40_DEIRA	0.814684	0.000369161	Not sig
tr|Q9RV04|Q9RV04_DEIRA	0.218493	0.166023	Not sig
tr|Q9RUJ9|Q9RUJ9_DEIRA	1.92559	0.000451492	Up
tr|Q9RY02|Q9RY02_DEIRA	0.176394	0.129177	Not sig
tr|Q9RVJ7|Q9RVJ7_DEIRA	0.865481	0.000561517	Not sig
tr|Q9RWI0|Q9RWI0_DEIRA	-0.0493293	0.774869	Not sig
sp|Q9RUH3|LYSK_DEIRA	-0.6107	0.00217169	Not sig
tr|Q9RS62|Q9RS62_DEIRA	-0.842109	4.92e-05	Not sig
tr|Q9RZS5|Q9RZS5_DEIRA	0.403202	0.0226337	Not sig
tr|Q9RSY4|Q9RSY4_DEIRA	2.17447	0.000656148	Up
tr|Q9RYR1|Q9RYR1_DEIRA	0.0840192	0.875004	Not sig
tr|Q9RXA3|Q9RXA3_DEIRA	1.27368	0.0105378	Up
tr|Q9RRA7|Q9RRA7_DEIRA	0.257671	0.0440337	Not sig
tr|Q9RRB3|Q9RRB3_DEIRA	0.493254	0.150575	Not sig
tr|Q9RUJ3|Q9RUJ3_DEIRA	-0.21099	0.00172464	Not sig
tr|Q9RTK3|Q9RTK3_DEIRA	0.762862	0.000183181	Not sig
tr|Q9RYW6|Q9RYW6_DEIRA	0.638888	0.0745453	Not sig
tr|Q9RRZ4|Q9RRZ4_DEIRA	1.35496	7.88e-05	Up
tr|Q9RSC6|Q9RSC6_DEIRA	0.0418391	0.629549	Not sig
sp|Q9RYP0|ADEC_DEIRA	-1.26026	3.64e-05	Down
tr|Q9RWK1|Q9RWK1_DEIRA	0.73996	0.00324377	Not sig
tr|Q9RWU3|Q9RWU3_DEIRA	0.363604	0.0349726	Not sig
tr|Q9RRV3|Q9RRV3_DEIRA	0.680252	0.000298906	Not sig
tr|Q9RV06|Q9RV06_DEIRA	0.397663	0.0169809	Not sig
tr|Q9RVT9|Q9RVT9_DEIRA	-0.407104	0.00724016	Not sig
tr|Q9RWE6|Q9RWE6_DEIRA	-1.28039	0.000948123	Down
tr|Q9RU70|Q9RU70_DEIRA	0.0540752	0.600366	Not sig
tr|Q9RS11|Q9RS11_DEIRA	-1.37944	2.93e-05	Down
tr|Q9RXV6|Q9RXV6_DEIRA	0.429879	0.00186442	Not sig
tr|Q9RT07|Q9RT07_DEIRA	4.67277	1.13e-06	Up
tr|Q9RT11|Q9RT11_DEIRA	-0.693129	0.00198775	Not sig
tr|Q9RT72|Q9RT72_DEIRA	2.47182	2.12e-07	Up
tr|Q9RW43|Q9RW43_DEIRA	-1.28615	4.16e-06	Down
tr|Q9RYM4|Q9RYM4_DEIRA	0.215828	0.0900443	Not sig
sp|Q9RRP1|ISPT_DEIRA	0.965612	0.00413756	Not sig
tr|Q9RUQ3|Q9RUQ3_DEIRA	1.12642	1.54e-05	Up
tr|Q9RTY8|Q9RTY8_DEIRA	3.78583	9.48e-07	Up
tr|Q9RYH9|Q9RYH9_DEIRA	-0.0866132	0.572535	Not sig
tr|Q9RRA1|Q9RRA1_DEIRA	1.06601	2.5e-05	Up
tr|Q9RY43|Q9RY43_DEIRA	-0.769671	0.000131013	Not sig
tr|Q9RVN6|Q9RVN6_DEIRA	-0.545384	0.0245949	Not sig
sp|P50933|LDH_DEIRA	0.394371	0.0128607	Not sig
tr|Q9RRF7|Q9RRF7_DEIRA	0.810338	6.42e-05	Not sig
tr|Q9RYD7|Q9RYD7_DEIRA	0.194092	0.168265	Not sig
tr|Q9RWM2|Q9RWM2_DEIRA	-0.164335	0.107215	Not sig
tr|Q9RY39|Q9RY39_DEIRA	-0.485975	0.203306	Not sig
tr|Q9RTC6|Q9RTC6_DEIRA	1.91184	1.22e-06	Up
tr|Q9RX58|Q9RX58_DEIRA	1.496	8.54e-05	Up
tr|Q9RV70|Q9RV70_DEIRA	1.22606	6.11e-06	Up
sp|Q9RUI6|COMB_DEIRA	-0.581609	0.0175511	Not sig
tr|Q9RZA0|Q9RZA0_DEIRA	-0.161325	0.226232	Not sig
tr|Q9RZE8|Q9RZE8_DEIRA	0.405239	0.0232795	Not sig
tr|Q9RRD9|Q9RRD9_DEIRA	0.32864	0.0465449	Not sig
tr|Q9RUB9|Q9RUB9_DEIRA	0.173831	0.273983	Not sig
tr|Q9RWI1|Q9RWI1_DEIRA	0.758361	0.00377962	Not sig
tr|Q9RU59|Q9RU59_DEIRA	-0.841485	0.000105395	Not sig
sp|Q9RX45|HIS9_DEIRA	0.685898	0.00192747	Not sig
tr|Q9RUI9|Q9RUI9_DEIRA	1.30584	1.74e-05	Up
tr|Q9RSZ2|Q9RSZ2_DEIRA	-0.440211	0.222359	Not sig
tr|Q9RUI0|Q9RUI0_DEIRA	1.25266	3.96e-05	Up
tr|Q9RSW2|Q9RSW2_DEIRA	0.744477	0.000168221	Not sig
tr|Q9RV05|Q9RV05_DEIRA	0.959672	0.00036884	Not sig
sp|Q9RSC5|PYRF_DEIRA	-1.00697	0.000112122	Down
tr|Q9RU65|Q9RU65_DEIRA	1.33099	2.15e-05	Up
tr|Q9RVL6|Q9RVL6_DEIRA	0.486683	0.0252593	Not sig
tr|Q9RVS6|Q9RVS6_DEIRA	2.79377	7.52e-07	Up
tr|Q9RSV8|Q9RSV8_DEIRA	2.66353	0.000539273	Up
tr|Q9RYW1|Q9RYW1_DEIRA	1.07006	2.08e-05	Up
tr|Q9RVF8|Q9RVF8_DEIRA	-0.000997543	0.992477	Not sig
tr|Q9RTE2|Q9RTE2_DEIRA	-1.14967	2.87e-05	Down
sp|Q9ZNA2|RECR_DEIRA	0.0555587	0.673771	Not sig
tr|Q9RV88|Q9RV88_DEIRA	3.26675	1.53e-05	Up
tr|Q9RR75|Q9RR75_DEIRA	1.31326	3.67e-05	Up
sp|Q9RW10|RRAAH_DEIRA	-0.38617	0.00461901	Not sig
tr|Q9RUE4|Q9RUE4_DEIRA	1.36006	1.69e-06	Up
tr|Q9RYV6|Q9RYV6_DEIRA	0.894446	0.000334783	Not sig
tr|Q9RZD4|Q9RZD4_DEIRA	1.03841	8.19e-05	Up
tr|Q9RWA6|Q9RWA6_DEIRA	0.396598	0.0124943	Not sig
tr|Q9RYK8|Q9RYK8_DEIRA	-0.280427	0.0185583	Not sig
sp|Q9RV79|MIAB_DEIRA	-0.178588	0.469072	Not sig
tr|Q9RZ24|Q9RZ24_DEIRA	0.434545	0.0828823	Not sig
tr|Q9RRP3|Q9RRP3_DEIRA	2.06022	0.001146	Up
tr|Q9RS31|Q9RS31_DEIRA	1.25673	0.000730523	Up
tr|Q9RWB0|Q9RWB0_DEIRA	1.07261	8.53e-05	Up
sp|Q9RT03|PURNU_DEIRA	-1.00264	0.00528207	Down
tr|Q9RRT7|Q9RRT7_DEIRA	-1.17504	7.79e-05	Down
tr|Q9RS77|Q9RS77_DEIRA	-1.63368	0.000202201	Down
tr|Q9RS33|Q9RS33_DEIRA	0.416388	0.00679313	Not sig
tr|Q9RTV7|Q9RTV7_DEIRA	-0.0486279	0.793752	Not sig
tr|Q9RXN0|Q9RXN0_DEIRA	-1.32527	0.000798711	Down
sp|Q9RXJ3|RS17_DEIRA	1.06108	6.11e-05	Up
tr|Q9RXW4|Q9RXW4_DEIRA	-0.681914	0.0020814	Not sig
tr|Q9RRQ0|Q9RRQ0_DEIRA	1.32929	1.62e-05	Up
tr|Q9RVK7|Q9RVK7_DEIRA	-1.00523	7.66e-05	Down
tr|Q9RZ94|Q9RZ94_DEIRA	1.21302	0.000123277	Up
tr|Q9RW09|Q9RW09_DEIRA	2.31737	0.000102466	Up
tr|Q9RTF9|Q9RTF9_DEIRA	0.852687	0.06545	Not sig
sp|Q9RYA1|MTR49_DEIRA	-0.931799	0.000477133	Not sig
tr|Q9RU93|Q9RU93_DEIRA	-1.24554	7.62e-05	Down
tr|Q9RRY4|Q9RRY4_DEIRA	-1.3151	1.63e-05	Down
tr|Q9RXE5|Q9RXE5_DEIRA	-0.703193	0.160633	Not sig
tr|Q9RXI9|Q9RXI9_DEIRA	0.00806045	0.985172	Not sig
tr|Q9RZH8|Q9RZH8_DEIRA	-0.35558	0.108824	Not sig
tr|Q9RVU0|Q9RVU0_DEIRA	-0.409957	0.0232064	Not sig
tr|Q9RZT9|Q9RZT9_DEIRA	0.213148	0.558375	Not sig
tr|Q9RZ93|Q9RZ93_DEIRA	-0.722966	0.00513926	Not sig
tr|Q9RUL1|Q9RUL1_DEIRA	-0.453918	0.017439	Not sig
tr|Q9RXV8|Q9RXV8_DEIRA	-1.40175	6.13e-06	Down
tr|Q9RV29|Q9RV29_DEIRA	-0.946718	0.000329722	Not sig
sp|Q9RY65|RL27_DEIRA	1.49087	0.000882394	Up
tr|Q9RU77|Q9RU77_DEIRA	1.43077	0.000256326	Up
tr|Q9RXC3|Q9RXC3_DEIRA	-1.14935	0.00235501	Down
tr|Q9RVC6|Q9RVC6_DEIRA	0.719204	0.0158159	Not sig
tr|Q9RYW5|Q9RYW5_DEIRA	-0.82394	0.00207057	Not sig
sp|Q9RRG8|RL28_DEIRA	3.39481	1.75e-05	Up
tr|Q9RYK2|Q9RYK2_DEIRA	-1.45666	7.88e-05	Down
sp|Q9RSL0|RL30_DEIRA	1.2341	1.54e-06	Up
tr|Q9RWX2|Q9RWX2_DEIRA	3.54873	0.000145456	Up
tr|Q9RWQ8|Q9RWQ8_DEIRA	0.397867	0.0171948	Not sig
tr|Q9RSQ6|Q9RSQ6_DEIRA	-0.0779047	0.423748	Not sig
tr|Q9RWG9|Q9RWG9_DEIRA	-0.754606	0.000320955	Not sig
sp|Q9RR81|PANB_DEIRA	1.27342	0.0216005	Up
tr|Q9RV27|Q9RV27_DEIRA	1.591	1.23e-05	Up
sp|Q9RW45|MQNX_DEIRA	0.255507	0.171386	Not sig
tr|Q9RUP0|Q9RUP0_DEIRA	1.0847	9.7e-05	Up
tr|Q9RZC3|Q9RZC3_DEIRA	-1.09083	0.000234895	Down
tr|Q9RXW5|Q9RXW5_DEIRA	1.29605	0.000513208	Up
tr|Q9RW54|Q9RW54_DEIRA	-1.01651	0.0144546	Down
tr|Q9RX63|Q9RX63_DEIRA	1.17329	0.000232664	Up
tr|Q9RVN7|Q9RVN7_DEIRA	1.14831	0.000379323	Up
tr|Q9RTV2|Q9RTV2_DEIRA	1.75861	4.64e-05	Up
sp|Q9RT73|COAE_DEIRA	0.28708	0.203338	Not sig
tr|Q9RWX8|Q9RWX8_DEIRA	1.0935	0.000156734	Up
tr|Q9RTK6|Q9RTK6_DEIRA	-0.94343	0.000672935	Not sig
tr|Q9RS63|Q9RS63_DEIRA	0.167938	0.193647	Not sig
tr|Q9RZ16|Q9RZ16_DEIRA	2.69508	1.01e-06	Up
sp|Q9RYX9|THIE_DEIRA	0.393388	0.00800005	Not sig
sp|Q9RRC1|MOAC_DEIRA	0.724622	0.000201609	Not sig
tr|Q9RTU0|Q9RTU0_DEIRA	-0.375333	0.2829	Not sig
tr|Q9RY38|Q9RY38_DEIRA	-0.769565	0.000246047	Not sig
sp|Q9RT57|LUTC_DEIRA	0.397863	0.0187647	Not sig
tr|Q9RR86|Q9RR86_DEIRA	1.58678	6.66e-06	Up
tr|Q9RW22|Q9RW22_DEIRA	-0.624296	0.00139396	Not sig
sp|Q9RVT6|RLMN_DEIRA	-0.397624	0.0208556	Not sig
tr|Q9RY53|Q9RY53_DEIRA	0.806729	0.000117949	Not sig
tr|Q9RX37|Q9RX37_DEIRA	-0.374608	0.00842234	Not sig
tr|Q9RXI4|Q9RXI4_DEIRA	0.893603	5.91e-05	Not sig
tr|Q9RX59|Q9RX59_DEIRA	1.43055	8.23e-06	Up
sp|Q9RR90|ISPD_DEIRA	-0.386877	0.0954444	Not sig
tr|Q9RSB4|Q9RSB4_DEIRA	1.93018	1.44e-05	Up
tr|Q9RX80|Q9RX80_DEIRA	0.820504	0.000871287	Not sig
tr|Q9RVV1|Q9RVV1_DEIRA	-0.570954	0.0100693	Not sig
sp|Q9RUV6|GATC_DEIRA	0.545725	0.00193415	Not sig
tr|Q9RUK7|Q9RUK7_DEIRA	0.301529	0.0358532	Not sig
tr|Q9RVM0|Q9RVM0_DEIRA	2.00979	2.15e-06	Up
tr|Q9RZ33|Q9RZ33_DEIRA	1.0969	0.000244609	Up
tr|Q9RTZ7|Q9RTZ7_DEIRA	0.950944	9.73e-05	Not sig
tr|Q9RZT5|Q9RZT5_DEIRA	0.239878	0.227938	Not sig
tr|Q9RW08|Q9RW08_DEIRA	0.384852	0.0357793	Not sig
tr|Q9RV21|Q9RV21_DEIRA	1.89798	9.43e-05	Up
sp|Q9RXP0|RNZ_DEIRA	0.982265	0.000695224	Not sig
tr|Q9RUN4|Q9RUN4_DEIRA	-0.697361	0.0062914	Not sig
tr|Q9RTX9|Q9RTX9_DEIRA	0.842461	0.000172175	Not sig
tr|Q9RZ04|Q9RZ04_DEIRA	2.58159	2.49e-06	Up
tr|Q9RYY9|Q9RYY9_DEIRA	-0.169997	0.162162	Not sig
tr|Q9RUP4|Q9RUP4_DEIRA	1.53228	1.54e-05	Up
tr|Q9RV77|Q9RV77_DEIRA	0.845566	0.06123	Not sig
tr|Q9RRH6|Q9RRH6_DEIRA	0.0589871	0.603343	Not sig
tr|Q9RRC0|Q9RRC0_DEIRA	0.569298	0.00853498	Not sig
tr|Q9RUU2|Q9RUU2_DEIRA	-0.294889	0.0523891	Not sig
sp|Q9RYD4|NPD_DEIRA	0.953634	0.000730464	Not sig
tr|Q9RSB6|Q9RSB6_DEIRA	1.67971	1.56e-05	Up
tr|Q9RY25|Q9RY25_DEIRA	-0.420299	0.0482291	Not sig
tr|Q9RWN7|Q9RWN7_DEIRA	1.07818	0.00400721	Up
tr|Q9RTQ8|Q9RTQ8_DEIRA	0.292222	0.00269149	Not sig
tr|Q9RX53|Q9RX53_DEIRA	-1.09908	0.000434023	Down
tr|Q9RWW5|Q9RWW5_DEIRA	0.670583	0.0177791	Not sig
sp|Q9RVC0|PYRB_DEIRA	1.12974	1.67e-05	Up
tr|Q9RU55|Q9RU55_DEIRA	2.14291	9.81e-08	Up
tr|Q9RVI8|Q9RVI8_DEIRA	-0.147048	0.244803	Not sig
sp|Q9RXJ8|RS19_DEIRA	0.784157	0.0367185	Not sig
tr|Q9RU22|Q9RU22_DEIRA	-0.101128	0.450741	Not sig
tr|Q9RYS0|Q9RYS0_DEIRA	-0.00712252	0.954368	Not sig
tr|Q9RXL5|Q9RXL5_DEIRA	2.3646	2.11e-06	Up
sp|Q9RSS4|RL33_DEIRA	2.28722	2.15e-07	Up
tr|Q9RUF6|Q9RUF6_DEIRA	0.727565	0.00191059	Not sig
tr|Q9RZ86|Q9RZ86_DEIRA	0.722721	9.48e-05	Not sig
tr|Q9RT35|Q9RT35_DEIRA	0.6712	0.00577255	Not sig
tr|Q9RW14|Q9RW14_DEIRA	-0.969677	0.000600776	Not sig
tr|Q9RRQ8|Q9RRQ8_DEIRA	2.64539	0.000147441	Up
tr|Q9RV03|Q9RV03_DEIRA	1.06799	0.000183472	Up
tr|Q9RUK1|Q9RUK1_DEIRA	2.01965	2.75e-06	Up
tr|Q9RZA9|Q9RZA9_DEIRA	-0.139638	0.490685	Not sig
sp|Q9RTN2|PSRP_DEIRA	3.18582	3.35e-06	Up
sp|Q9RTI0|LEUD2_DEIRA	0.236929	0.0638255	Not sig
tr|Q9RSA7|Q9RSA7_DEIRA	0.827009	9.51e-05	Not sig
tr|Q9RVH0|Q9RVH0_DEIRA	0.845739	0.000604092	Not sig
tr|Q9RV67|Q9RV67_DEIRA	-0.201643	0.182685	Not sig
tr|Q9RY69|Q9RY69_DEIRA	0.017879	0.901788	Not sig
tr|Q9RT30|Q9RT30_DEIRA	-0.118318	0.484864	Not sig
tr|Q9RZ99|Q9RZ99_DEIRA	-1.39406	4.44e-05	Down
tr|Q9RS88|Q9RS88_DEIRA	0.666807	0.00194056	Not sig
sp|Q9RSS1|Y2053_DEIRA	-0.213832	0.0219383	Not sig
tr|Q9RXI6|Q9RXI6_DEIRA	-0.767699	0.000432591	Not sig
tr|Q9RVT4|Q9RVT4_DEIRA	-0.975311	0.00135438	Not sig
tr|Q9RZB0|Q9RZB0_DEIRA	0.485123	0.00325829	Not sig
tr|Q9RY57|Q9RY57_DEIRA	-0.407404	0.0173013	Not sig
tr|Q9RUI4|Q9RUI4_DEIRA	0.329855	0.049716	Not sig
sp|Q9RV24|NTPPA_DEIRA	-0.469508	0.00526325	Not sig
tr|Q9RZ13|Q9RZ13_DEIRA	0.830285	0.00150184	Not sig
tr|Q9RW38|Q9RW38_DEIRA	-0.296979	0.00709724	Not sig
tr|Q9RSE8|Q9RSE8_DEIRA	1.55094	5.08e-05	Up
tr|Q9RZB1|Q9RZB1_DEIRA	1.56509	5.16e-06	Up
tr|Q9RRF0|Q9RRF0_DEIRA	2.33554	1.78e-06	Up
sp|Q9RSJ8|RS11_DEIRA	2.77901	4.51e-06	Up
tr|Q9RX06|Q9RX06_DEIRA	-0.368444	0.105868	Not sig
tr|Q9RYT2|Q9RYT2_DEIRA	3.04416	2.08e-06	Up
sp|Q9RR91|UBIX_DEIRA	0.170999	0.207109	Not sig
tr|Q9RUH5|Q9RUH5_DEIRA	-0.791663	0.000214219	Not sig
sp|Q9RV76|ALLB_DEIRA	0.424836	0.0153976	Not sig
tr|Q9RVT2|Q9RVT2_DEIRA	1.89058	1.51e-06	Up
tr|Q9RY08|Q9RY08_DEIRA	0.401029	0.163748	Not sig
tr|Q9RTK5|Q9RTK5_DEIRA	1.00818	0.000832002	Up
tr|Q9RWC6|Q9RWC6_DEIRA	0.152565	0.351332	Not sig
tr|Q9RUI5|Q9RUI5_DEIRA	-0.650867	0.00225745	Not sig
tr|Q9RSN5|Q9RSN5_DEIRA	1.09464	0.000154727	Up
tr|Q9RRG1|Q9RRG1_DEIRA	-0.0957074	0.370722	Not sig
tr|Q9RUZ7|Q9RUZ7_DEIRA	2.96745	3.99e-07	Up
sp|Q9RRB5|TGT_DEIRA	-0.33013	0.0165744	Not sig
sp|Q9RXX6|IXTPA_DEIRA	0.4813	0.00254598	Not sig
tr|Q9RT00|Q9RT00_DEIRA	0.579815	0.0169202	Not sig
tr|Q9RST9|Q9RST9_DEIRA	0.289754	0.0246223	Not sig
tr|Q9RTL3|Q9RTL3_DEIRA	-1.49779	0.00605314	Down
sp|Q9RVA6|MURA_DEIRA	0.818015	0.00177288	Not sig
tr|Q9RW72|Q9RW72_DEIRA	0.375157	0.0050701	Not sig
tr|Q9RT43|Q9RT43_DEIRA	0.524518	0.0121028	Not sig
tr|Q9RS09|Q9RS09_DEIRA	2.60114	3e-06	Up
tr|Q9RS15|Q9RS15_DEIRA	-1.16328	0.000217973	Down
tr|Q9RVL2|Q9RVL2_DEIRA	2.51748	1.25e-06	Up
tr|Q9RS55|Q9RS55_DEIRA	2.29687	1.74e-05	Up
sp|Q9RWC7|ARGR_DEIRA	1.01553	0.0270604	Up
tr|Q9RVR3|Q9RVR3_DEIRA	0.862489	0.00010384	Not sig
sp|Q9RW02|FOLD_DEIRA	1.11051	7.55e-05	Up
tr|Q9RUG3|Q9RUG3_DEIRA	0.783477	0.00244675	Not sig
tr|Q9RZ90|Q9RZ90_DEIRA	-0.261782	0.0691488	Not sig
sp|Q9RWN8|MURB_DEIRA	-0.455168	0.0478007	Not sig
tr|Q9RRR0|Q9RRR0_DEIRA	0.715939	0.00510564	Not sig
sp|Q9RVT3|REX_DEIRA	2.29225	3.13e-05	Up
tr|Q9RYF5|Q9RYF5_DEIRA	-0.921414	0.00684134	Not sig
tr|Q9RV09|Q9RV09_DEIRA	-1.0426	3.62e-05	Down
tr|Q9RWQ3|Q9RWQ3_DEIRA	-0.38531	0.00242976	Not sig
tr|Q9RXM5|Q9RXM5_DEIRA	-1.28347	6.67e-05	Down
tr|Q9RT82|Q9RT82_DEIRA	-0.203569	0.0870297	Not sig
sp|Q9RWI4|CARA_DEIRA	0.0567822	0.791921	Not sig
tr|Q9RSZ1|Q9RSZ1_DEIRA	1.044	1.31e-05	Up
tr|Q9RTQ5|Q9RTQ5_DEIRA	-0.249141	0.0599804	Not sig
tr|Q9RXX5|Q9RXX5_DEIRA	-0.108053	0.483141	Not sig
tr|Q7DF92|Q7DF92_DEIRA	1.30277	0.000473302	Up
tr|Q9RVJ8|Q9RVJ8_DEIRA	0.0519691	0.708502	Not sig
tr|Q9RUS7|Q9RUS7_DEIRA	-0.937851	0.000223984	Not sig
sp|Q9RUQ2|Y1330_DEIRA	0.124931	0.269554	Not sig
tr|Q9RXQ7|Q9RXQ7_DEIRA	0.0232468	0.768499	Not sig
tr|Q9RTH3|Q9RTH3_DEIRA	0.00699711	0.940438	Not sig
tr|Q9RU92|Q9RU92_DEIRA	-1.46303	3.12e-06	Down
tr|Q9RZ23|Q9RZ23_DEIRA	-0.192589	0.303357	Not sig
sp|Q9RY70|OTC_DEIRA	1.13169	0.000293844	Up
tr|Q9RXE3|Q9RXE3_DEIRA	0.476799	0.0239605	Not sig
tr|Q9RWD0|Q9RWD0_DEIRA	0.199593	0.311663	Not sig
tr|Q9RUT1|Q9RUT1_DEIRA	0.110259	0.28495	Not sig
tr|Q9RX76|Q9RX76_DEIRA	1.5426	0.0289002	Up
sp|Q9RRS9|Y2406_DEIRA	0.959237	0.000107393	Not sig
tr|Q9RVZ4|Q9RVZ4_DEIRA	-0.304243	0.0794452	Not sig
sp|Q9RTA0|MRAZ_DEIRA	0.0949321	0.712923	Not sig
tr|Q9RUN2|Q9RUN2_DEIRA	2.36377	0.000716347	Up
tr|Q9RXV9|Q9RXV9_DEIRA	-0.0857606	0.411707	Not sig
tr|Q9RXZ2|Q9RXZ2_DEIRA	1.46977	3.96e-06	Up
tr|Q9RR74|Q9RR74_DEIRA	0.796511	0.0242512	Not sig
tr|Q9RX55|Q9RX55_DEIRA	-1.47555	4.99e-05	Down
tr|Q9RWC2|Q9RWC2_DEIRA	-0.00425243	0.971156	Not sig
tr|Q9RUF4|Q9RUF4_DEIRA	1.63199	1.6e-06	Up
tr|Q9RVT8|Q9RVT8_DEIRA	0.291266	0.0137499	Not sig
tr|Q9RZ88|Q9RZ88_DEIRA	-0.169132	0.463395	Not sig
tr|Q9RY73|Q9RY73_DEIRA	-0.477044	0.00194813	Not sig
tr|Q9RTS5|Q9RTS5_DEIRA	-0.964229	0.000756127	Not sig
tr|Q9RRM5|Q9RRM5_DEIRA	-0.340777	0.0337575	Not sig
tr|Q9RWU2|Q9RWU2_DEIRA	-0.203963	0.132083	Not sig
tr|Q9RXU0|Q9RXU0_DEIRA	0.922787	0.000242508	Not sig
tr|Q9RVZ0|Q9RVZ0_DEIRA	0.17009	0.18341	Not sig
tr|Q9RYM1|Q9RYM1_DEIRA	2.3202	1e-06	Up
tr|Q9RUE7|Q9RUE7_DEIRA	-0.33017	0.00613497	Not sig
tr|Q9RWR9|Q9RWR9_DEIRA	0.445421	0.0632806	Not sig
tr|Q9RYF1|Q9RYF1_DEIRA	0.455809	0.00421126	Not sig
tr|Q9RYV1|Q9RYV1_DEIRA	0.0688601	0.588656	Not sig
tr|Q9RZG0|Q9RZG0_DEIRA	0.0664287	0.588458	Not sig
sp|Q9RTD8|PROB_DEIRA	-1.07829	0.000265803	Down
sp|Q9RYG9|ALDH_DEIRA	-0.628647	0.047331	Not sig
tr|Q9RRL1|Q9RRL1_DEIRA	0.856906	9.24e-05	Not sig
tr|Q9RYE2|Q9RYE2_DEIRA	-0.854342	0.0422586	Not sig
tr|Q9RTE9|Q9RTE9_DEIRA	-0.869123	0.108191	Not sig
sp|P49228|RL32_DEIRA	2.2325	2.12e-05	Up
tr|Q9RWT2|Q9RWT2_DEIRA	-0.556241	0.0089049	Not sig
tr|Q9RXZ1|Q9RXZ1_DEIRA	0.563699	0.164916	Not sig
tr|Q9RVF3|Q9RVF3_DEIRA	-1.1401	0.000856788	Down
tr|Q9RXC6|Q9RXC6_DEIRA	1.36825	5.6e-06	Up
tr|Q9RRS8|Q9RRS8_DEIRA	1.71367	0.000175864	Up
tr|Q9RRB8|Q9RRB8_DEIRA	0.0484323	0.700274	Not sig
sp|Q9RR89|ISPE_DEIRA	2.36788	9.09e-06	Up
tr|Q9RRA2|Q9RRA2_DEIRA	-0.179154	0.0512134	Not sig
tr|Q9RXG1|Q9RXG1_DEIRA	0.352194	0.00863899	Not sig
tr|Q9RUJ6|Q9RUJ6_DEIRA	-0.613353	0.00636541	Not sig
tr|Q9RRT5|Q9RRT5_DEIRA	0.0381212	0.799086	Not sig
tr|Q9RWK7|Q9RWK7_DEIRA	1.9801	1.55e-05	Up
tr|Q9RTU3|Q9RTU3_DEIRA	2.8314	0.000413562	Up
tr|Q9RRD5|Q9RRD5_DEIRA	1.40752	0.00011041	Up
tr|Q9RV53|Q9RV53_DEIRA	1.05098	4.78e-05	Up
tr|Q9RRH9|Q9RRH9_DEIRA	1.62292	8.28e-06	Up
tr|Q9RZJ8|Q9RZJ8_DEIRA	-0.658113	0.0483224	Not sig
tr|Q9RWT5|Q9RWT5_DEIRA	1.1676	0.00065805	Up
tr|Q9RYQ3|Q9RYQ3_DEIRA	-0.430285	0.0378978	Not sig
sp|Q9RS37|TRUA_DEIRA	-1.3131	9.7e-05	Down
tr|Q9RW97|Q9RW97_DEIRA	1.1358	0.000413779	Up
tr|Q9RV91|Q9RV91_DEIRA	0.752829	0.00108712	Not sig
tr|Q9RWE1|Q9RWE1_DEIRA	0.963577	0.000671301	Not sig
sp|Q9RYE3|Y006_DEIRA	-0.297692	0.158911	Not sig
tr|Q9RU18|Q9RU18_DEIRA	0.611884	0.0377498	Not sig
tr|Q9RSH6|Q9RSH6_DEIRA	0.761734	4.68e-05	Not sig
tr|Q9RRE3|Q9RRE3_DEIRA	1.42243	0.000182533	Up
tr|Q9RUB2|Q9RUB2_DEIRA	1.23087	0.000170234	Up
tr|Q9RVY2|Q9RVY2_DEIRA	0.345341	0.00470255	Not sig
tr|Q9RX41|Q9RX41_DEIRA	-0.557381	0.02998	Not sig
tr|Q9RSN0|Q9RSN0_DEIRA	0.822314	0.000321624	Not sig
tr|Q9RV52|Q9RV52_DEIRA	0.23461	0.0362823	Not sig
tr|Q9RV14|Q9RV14_DEIRA	1.54293	0.0010858	Up
tr|Q9RYH1|Q9RYH1_DEIRA	-0.848866	0.000484475	Not sig
tr|Q9RZU0|Q9RZU0_DEIRA	0.739022	0.019601	Not sig
tr|Q9RVX1|Q9RVX1_DEIRA	-0.433791	0.00477017	Not sig
tr|Q9RY62|Q9RY62_DEIRA	0.568697	0.0561686	Not sig
tr|Q9RSA3|Q9RSA3_DEIRA	-0.82807	0.0106834	Not sig
tr|Q9RYC7|Q9RYC7_DEIRA	0.865961	2.48e-05	Not sig
tr|Q9RW92|Q9RW92_DEIRA	-0.0538745	0.494483	Not sig
tr|Q9RXA0|Q9RXA0_DEIRA	0.961709	0.00601161	Not sig
tr|Q9RSN3|Q9RSN3_DEIRA	-0.556092	0.00776698	Not sig
tr|Q9RXW1|Q9RXW1_DEIRA	0.1678	0.169937	Not sig
tr|Q9RUH7|Q9RUH7_DEIRA	0.914469	0.00811601	Not sig
tr|Q9RW47|Q9RW47_DEIRA	0.406495	0.0264016	Not sig
tr|Q9RSV3|Q9RSV3_DEIRA	-1.01595	0.000197109	Down
tr|Q9RV50|Q9RV50_DEIRA	2.73676	4.2e-07	Up
sp|Q9RWH9|UNG_DEIRA	0.645324	0.00303514	Not sig
tr|Q9RVB5|Q9RVB5_DEIRA	-0.755598	0.000257856	Not sig
sp|Q9RUK6|MSRB_DEIRA	1.27717	0.0358383	Up
tr|Q9RWL2|Q9RWL2_DEIRA	0.496821	0.00272194	Not sig
tr|Q9RXU2|Q9RXU2_DEIRA	2.58038	0.00754338	Up
tr|Q9RZP3|Q9RZP3_DEIRA	-0.0579925	0.915987	Not sig
tr|Q9RSD3|Q9RSD3_DEIRA	-0.806059	0.000472941	Not sig
tr|Q9RTZ3|Q9RTZ3_DEIRA	-0.892252	0.00429309	Not sig
tr|Q9RRX6|Q9RRX6_DEIRA	0.727673	0.000302127	Not sig
tr|Q9RT93|Q9RT93_DEIRA	0.422309	0.0112068	Not sig
tr|Q9RXG9|Q9RXG9_DEIRA	0.190563	0.0501672	Not sig
tr|Q9RTH5|Q9RTH5_DEIRA	0.25297	0.218064	Not sig
tr|Q9RTC3|Q9RTC3_DEIRA	0.269796	0.0287153	Not sig
tr|Q9RRQ2|Q9RRQ2_DEIRA	1.47127	0.00102745	Up
tr|Q9RSM9|Q9RSM9_DEIRA	1.13246	0.00015429	Up
tr|Q9RU78|Q9RU78_DEIRA	-0.394388	0.00258327	Not sig
sp|Q9RRT8|SURE_DEIRA	-0.71709	0.00156343	Not sig
tr|Q9RYX2|Q9RYX2_DEIRA	-0.222716	0.620271	Not sig
tr|Q9RZ20|Q9RZ20_DEIRA	0.621031	0.0298943	Not sig
tr|Q9RS29|Q9RS29_DEIRA	1.12514	0.00120277	Up
tr|Q9RRK8|Q9RRK8_DEIRA	1.18691	0.000219692	Up
sp|Q9RT62|Y1903_DEIRA	-0.346213	0.0226329	Not sig
tr|Q9RRK7|Q9RRK7_DEIRA	0.0474529	0.814946	Not sig
tr|Q9RRB4|Q9RRB4_DEIRA	1.59383	4.96e-05	Up
tr|Q9RWB1|Q9RWB1_DEIRA	0.763927	0.000442313	Not sig
tr|Q9RSB1|Q9RSB1_DEIRA	-0.815674	0.000238984	Not sig
tr|Q9RVB0|Q9RVB0_DEIRA	0.726268	0.00229542	Not sig
tr|Q9RWI6|Q9RWI6_DEIRA	-0.4432	0.0157788	Not sig
sp|Q9RXR2|PRMC_DEIRA	0.594288	0.00845583	Not sig
tr|Q9RRS6|Q9RRS6_DEIRA	0.395694	0.0739576	Not sig
tr|Q9RUA7|Q9RUA7_DEIRA	0.769639	0.000220663	Not sig
tr|Q9RXE6|Q9RXE6_DEIRA	0.0284615	0.833148	Not sig
tr|Q9RRZ8|Q9RRZ8_DEIRA	0.557632	0.12997	Not sig
sp|Q9RVD6|SYW2_DEIRA	-0.82008	0.00162138	Not sig
tr|Q9RYE5|Q9RYE5_DEIRA	-0.10891	0.489741	Not sig
tr|Q9RWV3|Q9RWV3_DEIRA	-0.151158	0.387036	Not sig
tr|Q9RRR4|Q9RRR4_DEIRA	1.66649	2.14e-05	Up
tr|Q9RVV4|Q9RVV4_DEIRA	0.510109	0.0202381	Not sig
tr|Q9RSA8|Q9RSA8_DEIRA	0.726451	0.00757571	Not sig
sp|Q9RU11|RNPH_DEIRA	-0.413728	0.0181177	Not sig
tr|Q9RZ95|Q9RZ95_DEIRA	-0.0846848	0.702378	Not sig
tr|Q9RYW2|Q9RYW2_DEIRA	0.674266	0.120895	Not sig
tr|Q9RT67|Q9RT67_DEIRA	-1.07007	0.00272222	Down
sp|Q9RWB8|MINE_DEIRA	0.52966	0.0192075	Not sig
tr|Q9RRV2|Q9RRV2_DEIRA	-0.267732	0.0923386	Not sig
sp|Q9RXI7|DDRD_DEIRA	0.600535	0.000943626	Not sig
tr|Q9RXU6|Q9RXU6_DEIRA	0.570095	0.00445146	Not sig
sp|Q9RTE6|UVSE_DEIRA	0.369326	0.576519	Not sig
tr|Q9RUX1|Q9RUX1_DEIRA	1.32141	5.33e-06	Up
tr|Q9RY88|Q9RY88_DEIRA	-0.984001	0.00259481	Not sig
tr|Q9RS53|Q9RS53_DEIRA	-0.139989	0.168601	Not sig
tr|Q9RRF9|Q9RRF9_DEIRA	0.357311	0.00858526	Not sig
tr|Q9RSY8|Q9RSY8_DEIRA	-1.89361	0.316486	Not sig
tr|Q9RUM4|Q9RUM4_DEIRA	0.212925	0.0540151	Not sig
sp|Q9RTY5|LEUD1_DEIRA	1.99912	2.93e-05	Up
sp|Q9RY63|NRDR_DEIRA	2.14436	1.08e-06	Up
tr|Q9RSM5|Q9RSM5_DEIRA	0.415033	0.0237302	Not sig
tr|Q9RU73|Q9RU73_DEIRA	-0.466568	0.00611794	Not sig
tr|Q9RW79|Q9RW79_DEIRA	-0.374466	0.00838963	Not sig
tr|Q9RV73|Q9RV73_DEIRA	-1.45796	3.93e-05	Down
tr|Q9RUX7|Q9RUX7_DEIRA	0.369944	0.0314384	Not sig
sp|Q9RVM1|DGT1A_DEIRA	-0.330836	0.0236331	Not sig
tr|Q9RZH7|Q9RZH7_DEIRA	1.137	0.0606252	Not sig
sp|Q9RW44|RL31_DEIRA	1.06629	0.00011103	Up
tr|Q9RT50|Q9RT50_DEIRA	-1.63227	0.00100986	Down
tr|Q9RTY3|Q9RTY3_DEIRA	0.207736	0.0255668	Not sig
tr|Q9RUA6|Q9RUA6_DEIRA	0.108466	0.631718	Not sig
tr|Q7DF78|Q7DF78_DEIRA	0.809581	0.00234778	Not sig
tr|Q9RRC2|Q9RRC2_DEIRA	2.4228	3.04e-06	Up
tr|Q9RWW7|Q9RWW7_DEIRA	-0.40408	0.0371283	Not sig
tr|Q9RT81|Q9RT81_DEIRA	0.17202	0.223574	Not sig
tr|Q9RUJ5|Q9RUJ5_DEIRA	0.701419	0.000841525	Not sig
tr|Q9RVX5|Q9RVX5_DEIRA	0.224224	0.156259	Not sig
tr|Q9RZP2|Q9RZP2_DEIRA	0.426225	0.0102768	Not sig
tr|Q9RV38|Q9RV38_DEIRA	2.13287	0.0231354	Up
tr|Q9RS80|Q9RS80_DEIRA	1.70472	3.24e-05	Up
tr|Q9RVG4|Q9RVG4_DEIRA	-1.00916	0.00629037	Down
tr|Q9RZB6|Q9RZB6_DEIRA	2.47761	1.1e-05	Up
tr|Q9RV18|Q9RV18_DEIRA	2.8847	0.000165569	Up
tr|Q9RR67|Q9RR67_DEIRA	0.253469	0.324368	Not sig
tr|Q9RUQ0|Q9RUQ0_DEIRA	0.593269	0.000437591	Not sig
sp|Q9RUQ9|TRUB_DEIRA	1.71281	0.000130094	Up
sp|Q9RU72|PRMA_DEIRA	0.0897865	0.543412	Not sig
tr|Q9RRN6|Q9RRN6_DEIRA	2.01855	1.2e-06	Up
tr|Q9RZC0|Q9RZC0_DEIRA	0.204408	0.246202	Not sig
tr|Q9RVS4|Q9RVS4_DEIRA	0.61266	0.246332	Not sig
tr|Q9RZD3|Q9RZD3_DEIRA	0.66932	0.00337148	Not sig
sp|Q9RYR5|HMP_DEIRA	0.0819654	0.764683	Not sig
tr|Q9RWK8|Q9RWK8_DEIRA	0.455552	0.010131	Not sig
sp|Q9RVX0|RBFA_DEIRA	2.08306	4.99e-05	Up
tr|Q9RR87|Q9RR87_DEIRA	3.1413	0.000173982	Up
tr|Q9RXE8|Q9RXE8_DEIRA	0.0844507	0.212879	Not sig
tr|Q9RUK5|Q9RUK5_DEIRA	-1.23055	4.38e-05	Down
tr|Q9RZP6|Q9RZP6_DEIRA	0.751539	0.0027953	Not sig
tr|Q9RSU1|Q9RSU1_DEIRA	-0.312054	0.0591074	Not sig
sp|Q9X719|RUVB_DEIRA	0.375665	0.0658258	Not sig
sp|Q9RX54|COAX_DEIRA	0.859659	0.00208545	Not sig
tr|Q9RRW0|Q9RRW0_DEIRA	-1.00608	0.000266866	Down
tr|Q9RVS5|Q9RVS5_DEIRA	-1.03273	2.77e-05	Down
tr|Q9RT95|Q9RT95_DEIRA	0.125878	0.507118	Not sig
tr|Q9RZI0|Q9RZI0_DEIRA	-0.85829	0.00113339	Not sig
tr|Q9RRR7|Q9RRR7_DEIRA	0.0854559	0.481005	Not sig
sp|Q9RXZ8|RISB_DEIRA	1.12067	5.23e-05	Up
tr|Q9RT51|Q9RT51_DEIRA	-0.0767069	0.563223	Not sig
tr|Q9RWR1|Q9RWR1_DEIRA	-1.24901	0.000511213	Down
sp|Q9RRU5|KHSE_DEIRA	1.64443	0.00137841	Up
tr|Q9RTR5|Q9RTR5_DEIRA	3.69416	2.29e-06	Up
tr|Q9RT31|Q9RT31_DEIRA	-0.174771	0.33311	Not sig
tr|Q9RS85|Q9RS85_DEIRA	0.658066	0.00297303	Not sig
tr|Q9RSA9|Q9RSA9_DEIRA	0.698267	7.38e-05	Not sig
tr|Q9RWH2|Q9RWH2_DEIRA	1.18119	0.00065304	Up
tr|Q9RW71|Q9RW71_DEIRA	0.884748	0.000328588	Not sig
tr|Q9RXH0|Q9RXH0_DEIRA	-1.17151	7.1e-05	Down
tr|Q9RXY8|Q9RXY8_DEIRA	0.920603	0.000805244	Not sig
tr|Q9RVF4|Q9RVF4_DEIRA	1.06296	7.63e-05	Up
tr|Q9RVM5|Q9RVM5_DEIRA	-0.235506	0.363057	Not sig
sp|Q9RUV7|RUVA_DEIRA	0.321578	0.0501907	Not sig
sp|Q9RX89|HIS5_DEIRA	-0.018538	0.855547	Not sig
tr|Q9RXU5|Q9RXU5_DEIRA	1.28825	3.37e-06	Up
tr|Q9RRC8|Q9RRC8_DEIRA	0.755109	0.0104382	Not sig
tr|Q9RV72|Q9RV72_DEIRA	0.271326	0.783445	Not sig
sp|Q9RWD6|HIS2_DEIRA	0.208452	0.184545	Not sig
tr|Q9RSX1|Q9RSX1_DEIRA	0.724186	0.00319546	Not sig
tr|Q9RRQ5|Q9RRQ5_DEIRA	1.03978	0.0115949	Up
tr|Q9RYN5|Q9RYN5_DEIRA	1.67165	6.64e-07	Up
tr|Q9RSB2|Q9RSB2_DEIRA	1.78573	3.88e-05	Up
tr|Q9RZ56|Q9RZ56_DEIRA	1.0026	0.000145703	Up
tr|Q9RY56|Q9RY56_DEIRA	0.786938	9.98e-05	Not sig
tr|Q9RUN9|Q9RUN9_DEIRA	0.236417	0.141662	Not sig
tr|Q9RYT3|Q9RYT3_DEIRA	-0.997152	0.0302682	Not sig
tr|Q9RRQ6|Q9RRQ6_DEIRA	2.11629	5.3e-07	Up
sp|Q9RUF1|GNGF_DEIRA	0.428745	0.0190736	Not sig
tr|Q9RVF1|Q9RVF1_DEIRA	1.05863	0.000189031	Up
tr|Q9RTE1|Q9RTE1_DEIRA	-0.0219994	0.845002	Not sig
tr|Q9RZ87|Q9RZ87_DEIRA	-1.15065	0.00059836	Down
tr|Q9RSI0|Q9RSI0_DEIRA	3.13443	2.52e-08	Up
sp|Q9RWA5|LIPB_DEIRA	0.405454	0.0307675	Not sig
sp|Q9RTR6|MIAA_DEIRA	0.652963	0.000372537	Not sig
tr|Q9RS86|Q9RS86_DEIRA	1.52062	2.04e-05	Up
sp|Q9RSW0|TRMD_DEIRA	1.56405	0.000615842	Up
tr|Q9RT96|Q9RT96_DEIRA	-1.05161	0.0270405	Down
tr|Q9RYS3|Q9RYS3_DEIRA	1.15114	0.000248279	Up
tr|Q9RYQ7|Q9RYQ7_DEIRA	1.12461	8.61e-06	Up
tr|Q9RZK6|Q9RZK6_DEIRA	1.44619	5.43e-05	Up
tr|Q9RUN1|Q9RUN1_DEIRA	-0.611379	0.000662893	Not sig
tr|Q9RZL5|Q9RZL5_DEIRA	0.844033	0.000202364	Not sig
tr|Q9RW33|Q9RW33_DEIRA	-1.0859	0.000122703	Down
tr|Q9RXB1|Q9RXB1_DEIRA	2.93208	2.57e-06	Up
tr|Q9RUQ6|Q9RUQ6_DEIRA	-0.932743	0.000303161	Not sig
tr|Q9RT98|Q9RT98_DEIRA	-0.785461	0.000433233	Not sig
tr|Q9RTQ3|Q9RTQ3_DEIRA	0.439345	0.00566877	Not sig
sp|P56860|CYSH_DEIRA	0.719924	0.00558105	Not sig
tr|Q9RT60|Q9RT60_DEIRA	2.00677	2.05e-05	Up
tr|Q9RUT0|Q9RUT0_DEIRA	1.07579	0.00540311	Up
tr|Q9RSC9|Q9RSC9_DEIRA	-2.00652	9.9e-05	Down
tr|Q9RT42|Q9RT42_DEIRA	-0.067131	0.669485	Not sig
tr|Q9RRV9|Q9RRV9_DEIRA	0.0553951	0.749294	Not sig
tr|Q9RY22|Q9RY22_DEIRA	0.368075	0.101209	Not sig
tr|Q9RTQ0|Q9RTQ0_DEIRA	0.793905	2.54e-05	Not sig
tr|Q9RUZ1|Q9RUZ1_DEIRA	-1.71527	4.8e-06	Down
sp|Q9RTS6|TRMB_DEIRA	-0.786816	0.0264144	Not sig
sp|Q9RVF5|FABZ_DEIRA	-0.901061	0.000359734	Not sig
tr|Q9RWA8|Q9RWA8_DEIRA	1.02083	4.31e-05	Up
tr|Q9RTT1|Q9RTT1_DEIRA	0.35572	0.0187478	Not sig
tr|Q9RV64|Q9RV64_DEIRA	-0.241607	0.177947	Not sig
tr|Q9RSI8|Q9RSI8_DEIRA	-1.1124	0.000188753	Down
tr|Q9RVW9|Q9RVW9_DEIRA	0.434165	0.397078	Not sig
tr|Q9RYC1|Q9RYC1_DEIRA	-0.653826	0.0012327	Not sig
sp|Q9RY80|DDRB_DEIRA	0.644335	0.0302424	Not sig
tr|Q9RV10|Q9RV10_DEIRA	2.08584	1.19e-05	Up
sp|Q9RSY3|Y1986_DEIRA	2.20688	9.47e-07	Up
sp|O32506|LEXA_DEIRA	0.0932832	0.744057	Not sig
tr|Q9RXR7|Q9RXR7_DEIRA	-0.0565896	0.542939	Not sig
tr|Q9RRM2|Q9RRM2_DEIRA	0.946886	0.000783962	Not sig
tr|Q9RXF9|Q9RXF9_DEIRA	1.41637	4.2e-05	Up
sp|Q9RVF9|Y1070_DEIRA	2.03537	8.59e-07	Up
sp|Q9RX22|FPG_DEIRA	-0.12396	0.399982	Not sig
sp|Q9RSW6|RL35_DEIRA	2.65812	1.17e-05	Up
tr|Q9RUL4|Q9RUL4_DEIRA	-1.913	1.79e-05	Down
tr|Q9RX29|Q9RX29_DEIRA	1.04077	0.000415032	Up
tr|Q9RRW8|Q9RRW8_DEIRA	0.0972023	0.209756	Not sig
tr|Q9RWU4|Q9RWU4_DEIRA	2.41518	5.18e-06	Up
tr|Q9RW65|Q9RW65_DEIRA	0.164356	0.0658612	Not sig
tr|Q9RRP9|Q9RRP9_DEIRA	2.21411	2.88e-05	Up
sp|Q9RWM4|COAD_DEIRA	2.17253	2.41e-05	Up
tr|Q9RXT8|Q9RXT8_DEIRA	0.573857	0.00163247	Not sig
tr|Q9RXV5|Q9RXV5_DEIRA	-0.767818	0.000263569	Not sig
tr|Q9RVQ5|Q9RVQ5_DEIRA	1.11127	0.000989687	Up
tr|Q9RWF8|Q9RWF8_DEIRA	1.19793	0.00094709	Up
tr|Q9RUA2|Q9RUA2_DEIRA	1.10924	8.37e-05	Up
tr|Q9RZ97|Q9RZ97_DEIRA	3.48263	2e-08	Up
tr|Q9RYY0|Q9RYY0_DEIRA	1.0346	0.101899	Not sig
tr|Q9RVK6|Q9RVK6_DEIRA	1.98358	6.77e-06	Up
tr|Q9RUG8|Q9RUG8_DEIRA	1.93726	7.86e-06	Up
tr|Q9RXD1|Q9RXD1_DEIRA	-0.0795965	0.416579	Not sig
tr|Q9RSC1|Q9RSC1_DEIRA	-0.0138459	0.931338	Not sig
tr|Q9RRZ0|Q9RRZ0_DEIRA	0.751338	0.000915657	Not sig
tr|Q9RRZ7|Q9RRZ7_DEIRA	-0.592759	0.000774572	Not sig
sp|Q9RZN1|DPS2_DEIRA	-0.0999622	0.33353	Not sig
tr|Q9RS90|Q9RS90_DEIRA	-0.693483	0.0285318	Not sig
tr|Q9RV92|Q9RV92_DEIRA	-1.93854	1.62e-05	Down
sp|Q9RX25|PCP_DEIRA	-0.718046	0.000410817	Not sig
tr|Q9RWM8|Q9RWM8_DEIRA	1.75632	6.16e-06	Up
tr|Q9RTH1|Q9RTH1_DEIRA	-0.178532	0.317274	Not sig
tr|Q9RSE3|Q9RSE3_DEIRA	1.82275	4.09e-06	Up
tr|Q9RYP8|Q9RYP8_DEIRA	-1.23315	0.107308	Not sig
tr|Q9RU56|Q9RU56_DEIRA	1.25312	2.57e-05	Up
tr|Q9RRH4|Q9RRH4_DEIRA	0.22891	0.402618	Not sig
tr|Q9RU91|Q9RU91_DEIRA	-2.18006	0.00181564	Down
tr|Q9RRA3|Q9RRA3_DEIRA	0.106617	0.471354	Not sig
tr|Q9RX34|Q9RX34_DEIRA	-0.146473	0.161814	Not sig
tr|Q9RYG7|Q9RYG7_DEIRA	-0.498155	0.155822	Not sig
tr|Q9RZT6|Q9RZT6_DEIRA	-0.677248	0.010238	Not sig
tr|Q9RU37|Q9RU37_DEIRA	1.31168	0.000975757	Up
tr|Q9RYG0|Q9RYG0_DEIRA	-1.38144	1.97e-05	Down
tr|Q9RTQ9|Q9RTQ9_DEIRA	3.86851	2.82e-06	Up
tr|Q9RTJ7|Q9RTJ7_DEIRA	0.540676	0.00551734	Not sig
sp|Q9RWD7|HIS6_DEIRA	-0.535408	0.0125231	Not sig
tr|Q9RSG5|Q9RSG5_DEIRA	1.40755	5.62e-05	Up
sp|Q9RSW1|RIMM_DEIRA	-0.298127	0.0328532	Not sig
tr|Q9RVR7|Q9RVR7_DEIRA	1.77923	8.5e-06	Up
tr|Q9RR73|Q9RR73_DEIRA	1.08607	0.000242032	Up
tr|Q9RYL8|Q9RYL8_DEIRA	-0.526142	0.0232635	Not sig
sp|Q9RYB4|GCH1_DEIRA	0.895368	0.0018725	Not sig
tr|Q9RYU2|Q9RYU2_DEIRA	0.457529	0.0116392	Not sig
tr|Q9RX86|Q9RX86_DEIRA	2.60382	4.43e-08	Up
tr|Q9RVP9|Q9RVP9_DEIRA	1.21846	9.6e-06	Up
tr|Q9RS46|Q9RS46_DEIRA	1.24165	2.96e-05	Up
tr|Q9RTY4|Q9RTY4_DEIRA	1.90977	9.62e-08	Up
tr|Q9RSW4|Q9RSW4_DEIRA	0.509086	0.00435714	Not sig
tr|Q9RVZ5|Q9RVZ5_DEIRA	-1.33733	4.77e-05	Down
sp|Q9RXZ5|URK_DEIRA	2.23913	5.91e-06	Up
tr|Q9RWW1|Q9RWW1_DEIRA	-0.330629	0.140231	Not sig
tr|Q9RTV8|Q9RTV8_DEIRA	0.971738	8.26e-05	Not sig
tr|Q9RT94|Q9RT94_DEIRA	-0.0723534	0.525725	Not sig
tr|Q9RWM3|Q9RWM3_DEIRA	0.646657	0.00310257	Not sig
tr|Q9RV13|Q9RV13_DEIRA	0.781292	0.00371711	Not sig
tr|Q9RSH7|Q9RSH7_DEIRA	2.56795	1.38e-06	Up
sp|Q9RV46|Y1184_DEIRA	-0.988727	0.000724604	Not sig
tr|Q9RS40|Q9RS40_DEIRA	0.678595	0.0018277	Not sig
tr|Q9RY31|Q9RY31_DEIRA	-0.822858	0.00085884	Not sig
sp|Q9RYU5|MURQ_DEIRA	-1.25301	8.2e-05	Down
tr|Q9RUL2|Q9RUL2_DEIRA	-0.93834	0.00165725	Not sig
tr|Q9RZE9|Q9RZE9_DEIRA	0.379567	0.0166731	Not sig
tr|Q9RYZ6|Q9RYZ6_DEIRA	-0.180048	0.372954	Not sig
tr|Q9RS94|Q9RS94_DEIRA	0.965973	0.0566185	Not sig
tr|Q9RWJ2|Q9RWJ2_DEIRA	-0.771308	0.00176727	Not sig
tr|Q9RX69|Q9RX69_DEIRA	1.06822	5.78e-05	Up
tr|Q9RVE9|Q9RVE9_DEIRA	-0.0716019	0.541222	Not sig
sp|Q9RSK1|IF1_DEIRA	0.761286	0.000316544	Not sig
tr|Q9RSU6|Q9RSU6_DEIRA	0.569074	0.00256649	Not sig
sp|Q9RX51|TREZ_DEIRA	1.31929	0.000559281	Up
sp|Q9RV39|AATNT_DEIRA	-1.37683	4.43e-05	Down
tr|Q9RS18|Q9RS18_DEIRA	0.466814	0.272017	Not sig
tr|Q9RVR4|Q9RVR4_DEIRA	-0.200104	0.125131	Not sig
tr|Q9RTP6|Q9RTP6_DEIRA	-0.956753	6.92e-05	Not sig
tr|Q9RVX2|Q9RVX2_DEIRA	-0.539965	0.132515	Not sig
tr|Q9RY35|Q9RY35_DEIRA	0.145028	0.188812	Not sig
tr|Q9RV94|Q9RV94_DEIRA	-0.211567	0.00581674	Not sig
tr|Q9RYI0|Q9RYI0_DEIRA	0.306182	0.0630296	Not sig
tr|Q9RRK2|Q9RRK2_DEIRA	0.447192	0.061114	Not sig
tr|Q9RYQ2|Q9RYQ2_DEIRA	-1.45954	4.64e-05	Down
tr|Q9RWU9|Q9RWU9_DEIRA	1.06223	0.00233971	Up
tr|Q9RYI3|Q9RYI3_DEIRA	-1.73208	2.64e-05	Down
tr|Q9RSQ2|Q9RSQ2_DEIRA	0.496753	0.448933	Not sig
tr|Q9RWT8|Q9RWT8_DEIRA	-0.565225	0.0286333	Not sig
tr|Q9RXB2|Q9RXB2_DEIRA	-0.0704422	0.705071	Not sig
tr|Q9RY26|Q9RY26_DEIRA	0.430804	0.00477338	Not sig
sp|Q9RTU4|TDH_DEIRA	0.0774312	0.554262	Not sig
tr|Q9RV00|Q9RV00_DEIRA	0.285216	0.046931	Not sig
sp|Q9RX32|Y483_DEIRA	2.71195	2.06e-06	Up
tr|Q9RRW2|Q9RRW2_DEIRA	1.38185	0.00878503	Up
tr|Q9RUT4|Q9RUT4_DEIRA	-0.197282	0.272485	Not sig
tr|Q9RZM6|Q9RZM6_DEIRA	-0.784863	0.0264462	Not sig
tr|Q9RVU6|Q9RVU6_DEIRA	-0.0125446	0.952136	Not sig
sp|Q9RX35|TTCA_DEIRA	-0.508437	0.0164961	Not sig
tr|Q9RRZ1|Q9RRZ1_DEIRA	-0.879388	0.00317262	Not sig
tr|Q9RXH7|Q9RXH7_DEIRA	-0.381982	0.0941885	Not sig
tr|Q9RX12|Q9RX12_DEIRA	0.630819	0.212905	Not sig
sp|Q9RRW3|PTH_DEIRA	-1.77022	4.08e-05	Down
sp|Q9RW91|AROQ_DEIRA	-1.68833	0.000410764	Down
tr|Q9RZG2|Q9RZG2_DEIRA	0.543596	0.00243972	Not sig
tr|Q9RUN8|Q9RUN8_DEIRA	0.28534	0.225827	Not sig
tr|Q9RRK0|Q9RRK0_DEIRA	3.26596	4.26e-07	Up
tr|Q9RZQ0|Q9RZQ0_DEIRA	0.373757	0.124339	Not sig
tr|Q9RZF2|Q9RZF2_DEIRA	-0.150061	0.293803	Not sig
tr|Q9RTQ4|Q9RTQ4_DEIRA	1.40008	0.000122188	Up
tr|Q9RVD2|Q9RVD2_DEIRA	3.3635	1.06e-05	Up
tr|Q9RXV4|Q9RXV4_DEIRA	0.358372	0.079501	Not sig
tr|Q9RV07|Q9RV07_DEIRA	-1.04407	5.78e-05	Down
tr|Q9RSA4|Q9RSA4_DEIRA	-0.895337	0.000447686	Not sig
tr|Q9RUY6|Q9RUY6_DEIRA	-1.41633	8.31e-06	Down
tr|Q9RV35|Q9RV35_DEIRA	-1.24252	0.00876644	Down
tr|Q9RR72|Q9RR72_DEIRA	0.279339	0.058033	Not sig
tr|Q9RWJ6|Q9RWJ6_DEIRA	-0.0156446	0.920273	Not sig
tr|Q9RWR2|Q9RWR2_DEIRA	-0.836055	0.023771	Not sig
tr|Q9RSV0|Q9RSV0_DEIRA	0.636677	0.00271232	Not sig
tr|Q9RRI9|Q9RRI9_DEIRA	1.12656	9.59e-05	Up
tr|Q9RS25|Q9RS25_DEIRA	0.0468073	0.662932	Not sig
sp|Q9RTY9|LEUC1_DEIRA	-2.05882	0.000404169	Down
tr|Q9RVN4|Q9RVN4_DEIRA	-2.46405	3.11e-07	Down
tr|Q9RUG7|Q9RUG7_DEIRA	1.87352	1.98e-06	Up
tr|Q9RWF3|Q9RWF3_DEIRA	1.86317	7.85e-06	Up
tr|Q9RTM7|Q9RTM7_DEIRA	0.606452	0.000824889	Not sig
tr|Q9RYD1|Q9RYD1_DEIRA	0.38089	0.0823039	Not sig
tr|Q9RWH8|Q9RWH8_DEIRA	-0.480262	0.00345455	Not sig
tr|Q9RR88|Q9RR88_DEIRA	2.6478	7.77e-05	Up
tr|Q9RYN0|Q9RYN0_DEIRA	-1.98937	3.19e-05	Down
tr|Q9RY76|Q9RY76_DEIRA	1.18421	2.67e-05	Up
tr|Q9RXW8|Q9RXW8_DEIRA	-0.801816	0.00364456	Not sig
tr|Q9RSP7|Q9RSP7_DEIRA	-0.56169	0.0252763	Not sig
tr|Q9RXM1|Q9RXM1_DEIRA	1.36109	0.000135914	Up
tr|Q9RTI8|Q9RTI8_DEIRA	0.0634637	0.786318	Not sig
tr|Q9RRR9|Q9RRR9_DEIRA	-0.612567	0.285851	Not sig
tr|Q9RZ82|Q9RZ82_DEIRA	-1.29686	5.82e-06	Down
tr|Q9RYD2|Q9RYD2_DEIRA	-0.882791	0.000316813	Not sig
tr|Q9RZ28|Q9RZ28_DEIRA	-1.40171	0.00128152	Down
tr|Q9RUY7|Q9RUY7_DEIRA	0.432886	0.0541636	Not sig
tr|Q9RVZ3|Q9RVZ3_DEIRA	0.177127	0.168732	Not sig
tr|Q9RRH8|Q9RRH8_DEIRA	-1.4982	0.000433524	Down
tr|Q9RX81|Q9RX81_DEIRA	2.18921	0.000665262	Up
tr|Q9RSK6|Q9RSK6_DEIRA	0.71049	0.000485916	Not sig
tr|Q9RSB8|Q9RSB8_DEIRA	1.89137	9.09e-06	Up
tr|Q9RV17|Q9RV17_DEIRA	0.148624	0.547113	Not sig
tr|Q9RTZ4|Q9RTZ4_DEIRA	-0.808545	0.0594742	Not sig
tr|Q9RXN4|Q9RXN4_DEIRA	-0.0116196	0.894212	Not sig
tr|Q9RZM4|Q9RZM4_DEIRA	-0.918132	0.000696722	Not sig
tr|Q9RU63|Q9RU63_DEIRA	0.977654	2.67e-05	Not sig
sp|Q9RXS6|ISPF_DEIRA	1.44231	4.28e-05	Up
tr|Q9RVN0|Q9RVN0_DEIRA	0.0121846	0.945189	Not sig
tr|Q9RTE8|Q9RTE8_DEIRA	-0.973423	0.000203764	Not sig
tr|Q9RYS9|Q9RYS9_DEIRA	0.730465	0.00288209	Not sig
sp|Q9RX20|PDXH_DEIRA	1.37404	5.99e-05	Up
tr|Q9RSX6|Q9RSX6_DEIRA	-0.599836	0.00177527	Not sig
tr|Q9RWY0|Q9RWY0_DEIRA	1.26526	5.54e-05	Up
tr|Q9RWC4|Q9RWC4_DEIRA	0.45247	0.0174165	Not sig
tr|Q9RXQ8|Q9RXQ8_DEIRA	-0.845349	0.000123692	Not sig
tr|Q9RWK9|Q9RWK9_DEIRA	1.31945	4.51e-05	Up
sp|Q9RUG6|LYSZ_DEIRA	-0.0149741	0.902127	Not sig
tr|Q9RY00|Q9RY00_DEIRA	0.570324	0.00526932	Not sig
tr|Q9RTL0|Q9RTL0_DEIRA	2.67372	2.72e-06	Up
sp|Q9RUC1|SSRP_DEIRA	0.500788	0.0149417	Not sig
tr|Q9RUV3|Q9RUV3_DEIRA	-0.694099	0.000471378	Not sig
tr|Q9RWA3|Q9RWA3_DEIRA	-0.793985	0.0359654	Not sig
tr|Q9RYB6|Q9RYB6_DEIRA	0.610856	0.00193675	Not sig
sp|Q9RYZ2|Y2861_DEIRA	0.197914	0.0582192	Not sig
tr|Q9RSQ1|Q9RSQ1_DEIRA	-0.0813932	0.466364	Not sig
tr|Q9RU25|Q9RU25_DEIRA	-0.946145	0.00120376	Not sig
tr|Q9RYC4|Q9RYC4_DEIRA	-0.684348	0.00437116	Not sig
sp|Q9RY40|KTHY_DEIRA	1.56174	6.99e-05	Up
tr|Q9RSE1|Q9RSE1_DEIRA	1.6642	3.12e-06	Up
tr|Q9RR66|Q9RR66_DEIRA	-0.0611391	0.643652	Not sig
tr|Q9RZ29|Q9RZ29_DEIRA	0.117987	0.262513	Not sig
tr|Q9RXG8|Q9RXG8_DEIRA	-0.523459	0.00900701	Not sig
tr|Q9RUL3|Q9RUL3_DEIRA	1.87023	5.46e-05	Up
tr|Q9RS01|Q9RS01_DEIRA	-0.166814	0.172159	Not sig
tr|Q9RU42|Q9RU42_DEIRA	0.82394	0.000545868	Not sig
tr|Q9RV47|Q9RV47_DEIRA	-2.23456	1.44e-06	Down
tr|Q9RTE5|Q9RTE5_DEIRA	3.78114	2.54e-11	Up
tr|Q9RWF4|Q9RWF4_DEIRA	-0.322896	0.00767981	Not sig
sp|Q9RVD3|AROA_DEIRA	-0.34642	0.0721205	Not sig
tr|Q9RX31|Q9RX31_DEIRA	-0.904029	0.0046159	Not sig
tr|Q9RXF8|Q9RXF8_DEIRA	3.54862	1.72e-07	Up
tr|Q9RVH2|Q9RVH2_DEIRA	-0.0119777	0.967024	Not sig
tr|Q9RVC5|Q9RVC5_DEIRA	2.03224	2.52e-07	Up
tr|Q9RRB2|Q9RRB2_DEIRA	0.321224	0.103161	Not sig
tr|Q9RYL1|Q9RYL1_DEIRA	-1.32161	8.07e-06	Down
tr|Q9RUC4|Q9RUC4_DEIRA	0.129664	0.670821	Not sig
tr|Q9RYR6|Q9RYR6_DEIRA	0.523807	0.0178008	Not sig
sp|Q9RRK5|Y2484_DEIRA	-1.47086	0.0128732	Down
sp|Q9RXG6|CCME_DEIRA	-0.59621	0.213222	Not sig
tr|Q9RX02|Q9RX02_DEIRA	0.126335	0.661702	Not sig
tr|Q9RWP8|Q9RWP8_DEIRA	0.781833	0.00824709	Not sig
sp|Q9RVE0|RECF_DEIRA	0.412107	0.624653	Not sig
tr|Q9RVF2|Q9RVF2_DEIRA	-1.36779	1.82e-05	Down
tr|Q9RXP2|Q9RXP2_DEIRA	-1.36699	0.0553758	Not sig
tr|Q9RZM9|Q9RZM9_DEIRA	2.19023	7.02e-05	Up
tr|Q9RZ19|Q9RZ19_DEIRA	-1.61647	0.000113011	Down
tr|Q9RZF6|Q9RZF6_DEIRA	-1.63062	1.77e-06	Down
tr|Q7DF71|Q7DF71_DEIRA	-0.310795	0.0280279	Not sig
tr|Q9RTN5|Q9RTN5_DEIRA	2.05085	5.29e-06	Up
tr|Q9RW67|Q9RW67_DEIRA	0.773335	0.00104008	Not sig
tr|Q9RTZ1|Q9RTZ1_DEIRA	-0.968381	0.000246704	Not sig
tr|Q9RW73|Q9RW73_DEIRA	0.54904	0.0203715	Not sig
sp|Q9RXY7|IRRE_DEIRA	-1.30665	9.71e-05	Down
sp|Q9RTR0|MUTL_DEIRA	0.0887012	0.683383	Not sig
tr|Q9RWL6|Q9RWL6_DEIRA	1.38361	0.000629492	Up
tr|Q9RWS8|Q9RWS8_DEIRA	0.573348	0.0316723	Not sig
tr|Q9RS21|Q9RS21_DEIRA	0.225632	0.109123	Not sig
tr|Q9RT25|Q9RT25_DEIRA	-0.521818	0.0051862	Not sig
tr|Q9RWG0|Q9RWG0_DEIRA	-0.807	0.000877723	Not sig
tr|Q9RRT6|Q9RRT6_DEIRA	-0.574772	0.000170037	Not sig
tr|Q9RYP5|Q9RYP5_DEIRA	-0.535863	0.0151612	Not sig
tr|Q9RXF3|Q9RXF3_DEIRA	-0.192216	0.0982015	Not sig
tr|Q9RUR3|Q9RUR3_DEIRA	0.398573	0.010279	Not sig
tr|Q9RVG9|Q9RVG9_DEIRA	0.816254	0.148071	Not sig
tr|Q9RYN9|Q9RYN9_DEIRA	0.931502	0.000186245	Not sig
tr|Q9RW83|Q9RW83_DEIRA	0.298158	0.134995	Not sig
tr|Q9RWW2|Q9RWW2_DEIRA	-0.937834	0.000482623	Not sig
tr|Q9RU31|Q9RU31_DEIRA	-0.493432	0.124927	Not sig
tr|Q9RSK5|Q9RSK5_DEIRA	-0.620245	0.000577467	Not sig
tr|Q9RSR2|Q9RSR2_DEIRA	0.82641	0.000935376	Not sig
tr|Q9RVY4|Q9RVY4_DEIRA	0.296556	0.0854742	Not sig
tr|Q9RYF7|Q9RYF7_DEIRA	1.44802	3.12e-06	Up
tr|Q9RTU5|Q9RTU5_DEIRA	2.31138	5.86e-05	Up
tr|Q9RX79|Q9RX79_DEIRA	0.774019	0.000375788	Not sig
tr|Q9RRH7|Q9RRH7_DEIRA	-0.784044	0.00171142	Not sig
tr|Q9RY92|Q9RY92_DEIRA	-0.640912	0.032993	Not sig
tr|Q9RZE5|Q9RZE5_DEIRA	0.639534	0.00147781	Not sig
tr|Q9RY89|Q9RY89_DEIRA	-1.61511	1.69e-06	Down
tr|Q9RSP1|Q9RSP1_DEIRA	0.260046	0.319962	Not sig
tr|Q9RXL0|Q9RXL0_DEIRA	0.10038	0.647546	Not sig
tr|Q9RSK8|Q9RSK8_DEIRA	-0.39629	0.0128979	Not sig
tr|Q9RWE3|Q9RWE3_DEIRA	2.42167	0.000117238	Up
tr|Q9RV63|Q9RV63_DEIRA	0.0817623	0.422288	Not sig
tr|Q9RXN8|Q9RXN8_DEIRA	-0.310741	0.0280372	Not sig
tr|Q9RTG1|Q9RTG1_DEIRA	0.905393	1.44e-05	Not sig
tr|Q9RTA8|Q9RTA8_DEIRA	2.90127	5.61e-07	Up
tr|Q9RV08|Q9RV08_DEIRA	-0.416999	0.0346379	Not sig
tr|Q9RWS4|Q9RWS4_DEIRA	-1.62437	2.55e-05	Down
tr|Q9RXW6|Q9RXW6_DEIRA	2.24767	1.99e-05	Up
tr|Q9RUI3|Q9RUI3_DEIRA	-0.452776	0.00320603	Not sig
tr|Q9RSG3|Q9RSG3_DEIRA	0.810961	0.00103149	Not sig
tr|Q9RT08|Q9RT08_DEIRA	1.23766	0.00025215	Up
tr|Q9RX42|Q9RX42_DEIRA	3.65533	3.36e-07	Up
sp|Q9RRA9|Y2585_DEIRA	1.19863	0.284328	Not sig
tr|Q9RZL3|Q9RZL3_DEIRA	-0.486265	0.0107841	Not sig
tr|Q9RYD3|Q9RYD3_DEIRA	1.16146	0.00362756	Up
tr|Q9RS02|Q9RS02_DEIRA	0.0751152	0.708712	Not sig
sp|Q9RRX9|ASPG_DEIRA	0.556407	0.0141177	Not sig
tr|Q9RWB3|Q9RWB3_DEIRA	0.0644288	0.563421	Not sig
tr|Q9RSU3|Q9RSU3_DEIRA	-0.865422	0.000169761	Not sig
tr|Q9RXM4|Q9RXM4_DEIRA	-1.9552	7.21e-05	Down
tr|Q9RXW0|Q9RXW0_DEIRA	-0.345083	0.0136185	Not sig
tr|Q9RTF7|Q9RTF7_DEIRA	-2.20437	2.45e-07	Down
tr|Q9RXY4|Q9RXY4_DEIRA	0.377556	0.0145647	Not sig
sp|Q9RTK7|MINC_DEIRA	2.37575	1.83e-05	Up
tr|Q9RTA3|Q9RTA3_DEIRA	0.807931	0.0175959	Not sig
tr|Q9RX28|Q9RX28_DEIRA	0.066607	0.589523	Not sig
sp|Q9RRE5|HEM1_DEIRA	-0.0368214	0.914805	Not sig
tr|Q9RS97|Q9RS97_DEIRA	-0.531516	0.0013296	Not sig
tr|Q9RTN0|Q9RTN0_DEIRA	-0.0741568	0.403797	Not sig
tr|Q9RVH8|Q9RVH8_DEIRA	0.520611	0.0632393	Not sig
tr|Q9RS83|Q9RS83_DEIRA	-1.7031	5.08e-05	Down
tr|Q9RUZ8|Q9RUZ8_DEIRA	0.0560093	0.719964	Not sig
tr|Q9RYA8|Q9RYA8_DEIRA	-0.365067	0.0430186	Not sig
sp|Q9RXR0|ACPS_DEIRA	2.06922	0.000189596	Up
tr|Q9RTT4|Q9RTT4_DEIRA	1.73817	4.87e-06	Up
sp|Q9RYM7|PXPA_DEIRA	-0.0294733	0.835191	Not sig
tr|Q9RX66|Q9RX66_DEIRA	1.88548	1.7e-05	Up
sp|Q9RTG8|RIMP_DEIRA	2.59665	1.67e-05	Up
tr|Q9RWP1|Q9RWP1_DEIRA	1.69318	3.2e-05	Up
sp|Q9RSY5|KITH_DEIRA	-0.249258	0.0795135	Not sig
tr|Q9RS32|Q9RS32_DEIRA	-1.33971	0.00666812	Down
tr|Q9RS03|Q9RS03_DEIRA	2.15771	0.00189035	Up
tr|Q9RUB6|Q9RUB6_DEIRA	0.456694	0.285051	Not sig
tr|Q9RTT3|Q9RTT3_DEIRA	-0.180054	0.294593	Not sig
tr|Q9RRD2|Q9RRD2_DEIRA	1.12261	0.0706819	Not sig
tr|Q9RY78|Q9RY78_DEIRA	-0.18658	0.086858	Not sig
tr|Q9RYQ1|Q9RYQ1_DEIRA	-0.821256	0.00330321	Not sig
tr|Q9RRV0|Q9RRV0_DEIRA	0.918163	0.00175397	Not sig
tr|Q9RZR2|Q9RZR2_DEIRA	3.05872	1.36e-06	Up
tr|Q9RRI6|Q9RRI6_DEIRA	0.93502	4.81e-05	Not sig
tr|Q9RZ14|Q9RZ14_DEIRA	-0.284924	0.35188	Not sig
sp|Q9RY28|TRPF_DEIRA	-0.164559	0.760143	Not sig
tr|Q9RWF5|Q9RWF5_DEIRA	0.0854225	0.286984	Not sig
tr|Q9RRJ2|Q9RRJ2_DEIRA	-1.53132	0.00664032	Down
tr|Q9RSX4|Q9RSX4_DEIRA	-1.0412	0.000149777	Down
tr|Q9RZT7|Q9RZT7_DEIRA	-1.63806	0.000105407	Down
sp|Q9RV69|HIUH_DEIRA	-0.25458	0.0940789	Not sig
tr|Q9RUX0|Q9RUX0_DEIRA	-0.808927	0.00145826	Not sig
tr|Q9RTS1|Q9RTS1_DEIRA	0.508226	0.0156388	Not sig
tr|Q9RU46|Q9RU46_DEIRA	-0.00361586	0.981414	Not sig
tr|Q9RW48|Q9RW48_DEIRA	-0.772899	0.00505966	Not sig
tr|Q9RTG9|Q9RTG9_DEIRA	0.121964	0.392445	Not sig
tr|Q9RW15|Q9RW15_DEIRA	0.613806	0.246061	Not sig
tr|Q9RYH0|Q9RYH0_DEIRA	0.501309	0.00329774	Not sig
tr|Q9RU38|Q9RU38_DEIRA	0.0894465	0.508486	Not sig
tr|Q9RV71|Q9RV71_DEIRA	-0.341236	0.0740292	Not sig
tr|Q9RSD9|Q9RSD9_DEIRA	-0.136334	0.331296	Not sig
tr|Q9RXV1|Q9RXV1_DEIRA	0.209996	0.363825	Not sig
tr|Q9RXG7|Q9RXG7_DEIRA	0.559857	0.0111016	Not sig
tr|Q9RXL2|Q9RXL2_DEIRA	0.851949	0.00583671	Not sig
tr|Q9RTJ8|Q9RTJ8_DEIRA	4.44574	0.000188701	Up
tr|Q9RZA5|Q9RZA5_DEIRA	0.302331	0.118289	Not sig
tr|Q9RYS4|Q9RYS4_DEIRA	3.51832	3.12e-06	Up
tr|Q9RX18|Q9RX18_DEIRA	-1.49854	0.000139121	Down
tr|Q9RUI1|Q9RUI1_DEIRA	-2.4276	0.000121517	Down
sp|Q9RU89|NUOD_DEIRA	-3.17675	8.28e-05	Down
sp|Q9RW93|AROK_DEIRA	1.55909	2.12e-06	Up
tr|Q9RRX7|Q9RRX7_DEIRA	2.13461	0.00530416	Up
tr|Q9RTR1|Q9RTR1_DEIRA	2.47953	5.41e-06	Up
tr|Q9RSI2|Q9RSI2_DEIRA	1.02705	0.00400003	Up
tr|Q9RYM0|Q9RYM0_DEIRA	-0.31628	0.0195498	Not sig
tr|Q9RXB9|Q9RXB9_DEIRA	-1.91003	8.85e-07	Down
tr|Q9RXC2|Q9RXC2_DEIRA	-0.191162	0.318991	Not sig
tr|Q9RXF2|Q9RXF2_DEIRA	-0.236915	0.364	Not sig
tr|Q9RRK3|Q9RRK3_DEIRA	-0.127794	0.408436	Not sig
tr|Q9RX62|Q9RX62_DEIRA	1.2607	0.00492808	Up
tr|Q9RV89|Q9RV89_DEIRA	-0.245366	0.0674149	Not sig
tr|Q9RS58|Q9RS58_DEIRA	3.09509	3.37e-07	Up
tr|Q9RS65|Q9RS65_DEIRA	1.09349	0.000297812	Up
tr|Q9RWJ1|Q9RWJ1_DEIRA	2.01552	9.58e-06	Up
tr|Q9RZP5|Q9RZP5_DEIRA	-1.06524	7.44e-05	Down
tr|Q9RSR6|Q9RSR6_DEIRA	0.919787	0.00870584	Not sig
tr|Q9RS13|Q9RS13_DEIRA	1.83771	4.87e-06	Up
tr|Q9RYH4|Q9RYH4_DEIRA	-1.33349	0.00199273	Down
tr|Q9RW42|Q9RW42_DEIRA	3.22974	5.5e-08	Up
tr|Q9RVW1|Q9RVW1_DEIRA	-0.540514	0.46262	Not sig
sp|Q9RWP7|RLMH_DEIRA	0.224705	0.0802852	Not sig
sp|Q9RVK3|Y1024_DEIRA	-1.0957	6.92e-06	Down
tr|Q9RWL3|Q9RWL3_DEIRA	-0.562814	0.0475879	Not sig
tr|Q9RXX1|Q9RXX1_DEIRA	1.65519	0.162556	Not sig
tr|Q9RW13|Q9RW13_DEIRA	0.179365	0.149883	Not sig
tr|Q9RU66|Q9RU66_DEIRA	0.746455	0.0183744	Not sig
tr|Q9RY47|Q9RY47_DEIRA	-0.837115	8.03e-05	Not sig
tr|Q9RS24|Q9RS24_DEIRA	0.0729651	0.693563	Not sig
tr|Q9RVH6|Q9RVH6_DEIRA	2.42309	3.47e-05	Up
tr|Q9RVM7|Q9RVM7_DEIRA	2.6303	4.8e-08	Up
sp|Q9RSK0|RL36_DEIRA	3.2749	0.000131573	Up
tr|Q9RXI2|Q9RXI2_DEIRA	1.60487	9.7e-05	Up
tr|Q9RUX3|Q9RUX3_DEIRA	2.01175	0.000447577	Up
tr|Q9RUY1|Q9RUY1_DEIRA	-0.0248795	0.901141	Not sig
tr|Q9RXN9|Q9RXN9_DEIRA	0.535295	0.00231453	Not sig
tr|Q9RWQ1|Q9RWQ1_DEIRA	1.47238	0.0596676	Not sig
tr|Q9RY98|Q9RY98_DEIRA	0.231706	0.173193	Not sig
tr|Q9RZM3|Q9RZM3_DEIRA	0.558804	0.00200279	Not sig
tr|Q9RSG2|Q9RSG2_DEIRA	1.49026	8.9e-06	Up
tr|Q9RSC2|Q9RSC2_DEIRA	0.735828	0.00459464	Not sig
tr|Q9RR94|Q9RR94_DEIRA	-0.752449	0.0787178	Not sig
tr|Q9RXP3|Q9RXP3_DEIRA	-0.141354	0.383498	Not sig
sp|Q9RX75|RUVC_DEIRA	-0.628706	0.042292	Not sig
tr|Q9RVH7|Q9RVH7_DEIRA	-0.988857	0.00811114	Not sig
tr|Q9RT80|Q9RT80_DEIRA	0.180737	0.313107	Not sig
tr|Q9RYB7|Q9RYB7_DEIRA	-0.679156	0.00141866	Not sig
tr|Q9RU49|Q9RU49_DEIRA	-1.88421	0.00314001	Down
tr|Q9RWL8|Q9RWL8_DEIRA	1.12526	0.302191	Not sig
tr|Q9RZV1|Q9RZV1_DEIRA	-0.940664	0.000152129	Not sig
tr|Q9RVX9|Q9RVX9_DEIRA	0.407691	0.560226	Not sig
sp|Q9RRY7|Y2345_DEIRA	0.232004	0.0981962	Not sig
tr|Q9RTM1|Q9RTM1_DEIRA	0.0439467	0.752459	Not sig
tr|Q9RZI4|Q9RZI4_DEIRA	-1.37329	0.000108289	Down
tr|Q9RZD9|Q9RZD9_DEIRA	-1.01947	0.000252777	Down
tr|Q9RX47|Q9RX47_DEIRA	-0.381113	0.0181474	Not sig
tr|Q9RRH0|Q9RRH0_DEIRA	-0.10535	0.641892	Not sig
tr|Q9RXU9|Q9RXU9_DEIRA	-0.977691	0.000461593	Not sig
tr|Q9RW20|Q9RW20_DEIRA	0.449748	0.0158572	Not sig
sp|Q9RXV7|Y199_DEIRA	2.41872	4.88e-06	Up
tr|Q9RVN3|Q9RVN3_DEIRA	2.66143	3.42e-05	Up
tr|Q9RYG2|Q9RYG2_DEIRA	2.14803	5.77e-06	Up
tr|Q9RSJ2|Q9RSJ2_DEIRA	2.3572	0.00106183	Up
tr|Q9RU67|Q9RU67_DEIRA	-0.232199	0.237816	Not sig
tr|Q9RXL4|Q9RXL4_DEIRA	2.45467	1.58e-05	Up
tr|Q9RRR5|Q9RRR5_DEIRA	1.37849	4.64e-05	Up
tr|Q9RUW2|Q9RUW2_DEIRA	0.857138	0.00258235	Not sig
tr|Q9RS04|Q9RS04_DEIRA	-3.48622	1.8e-05	Down
tr|Q9RZP1|Q9RZP1_DEIRA	0.803683	0.00122106	Not sig
tr|Q9RV12|Q9RV12_DEIRA	0.217264	0.175673	Not sig
tr|Q9RXA2|Q9RXA2_DEIRA	-1.30629	0.000346215	Down
tr|Q9RSN9|Q9RSN9_DEIRA	1.33911	2.81e-05	Up
tr|Q9RZG1|Q9RZG1_DEIRA	-0.735292	0.00200247	Not sig
tr|Q9RZC6|Q9RZC6_DEIRA	1.0955	0.0012812	Up
tr|Q9RSX5|Q9RSX5_DEIRA	1.72084	1.67e-05	Up
tr|Q9RWI7|Q9RWI7_DEIRA	-0.582609	0.000289817	Not sig
tr|Q9RZL9|Q9RZL9_DEIRA	1.28965	0.000446936	Up
tr|Q9RU21|Q9RU21_DEIRA	2.30183	0.000485717	Up
tr|Q9RRK4|Q9RRK4_DEIRA	0.749269	0.00336712	Not sig
tr|Q9RZP4|Q9RZP4_DEIRA	0.981427	0.000233657	Not sig
tr|Q9RY19|Q9RY19_DEIRA	1.06335	0.00450499	Up
tr|Q9RWU5|Q9RWU5_DEIRA	-0.914793	0.000599919	Not sig
sp|Q9RUE2|HIS1_DEIRA	0.503822	0.347387	Not sig
tr|Q9RW64|Q9RW64_DEIRA	2.72186	1.29e-05	Up
tr|Q9RX84|Q9RX84_DEIRA	0.713061	0.0759143	Not sig
tr|Q9RXL8|Q9RXL8_DEIRA	-1.25616	0.000942541	Down
sp|Q9RWR5|DNAG_DEIRA	-1.66474	0.000269397	Down
tr|Q9RTH8|Q9RTH8_DEIRA	-0.100055	0.775113	Not sig
tr|Q9RSB3|Q9RSB3_DEIRA	0.342065	0.078098	Not sig
tr|Q9RU16|Q9RU16_DEIRA	-1.20908	3.12e-05	Down
tr|Q9RWK5|Q9RWK5_DEIRA	0.0401845	0.783241	Not sig
tr|Q9RZA3|Q9RZA3_DEIRA	0.359092	0.0142497	Not sig
tr|Q9RZH6|Q9RZH6_DEIRA	-0.832071	1.02e-05	Not sig
tr|Q9RY84|Q9RY84_DEIRA	1.56717	0.000215199	Up
tr|Q9RX44|Q9RX44_DEIRA	-0.475575	0.0124856	Not sig
tr|Q9RWJ5|Q9RWJ5_DEIRA	1.97543	1.79e-05	Up
tr|Q9RXY3|Q9RXY3_DEIRA	1.63793	3.01e-06	Up
tr|Q9RRY8|Q9RRY8_DEIRA	4.36064	1.86e-07	Up
tr|Q9RXL1|Q9RXL1_DEIRA	0.836377	0.000696799	Not sig
tr|Q9RTC8|Q9RTC8_DEIRA	-1.30683	0.000165034	Down
sp|Q9RVY1|DTD_DEIRA	1.1478	0.0185344	Up
tr|Q9RWT7|Q9RWT7_DEIRA	-0.780876	0.00068325	Not sig
tr|Q9RUZ2|Q9RUZ2_DEIRA	1.03954	0.00439836	Up
sp|Q9RS06|Y2321_DEIRA	-0.878083	0.0953225	Not sig
tr|Q9RU60|Q9RU60_DEIRA	-1.06802	0.000546932	Down
tr|Q9RVZ7|Q9RVZ7_DEIRA	-0.56708	0.000897559	Not sig
tr|Q9RRM9|Q9RRM9_DEIRA	1.70523	2e-05	Up
tr|Q9RWK4|Q9RWK4_DEIRA	-0.339274	0.0736298	Not sig
tr|Q9RSF9|Q9RSF9_DEIRA	-0.680616	0.0115894	Not sig
tr|Q9RWG5|Q9RWG5_DEIRA	1.85476	0.00212105	Up
tr|Q9RVZ6|Q9RVZ6_DEIRA	2.24253	0.00520928	Up
sp|Q9RSH3|RNPA_DEIRA	-0.724212	0.000443161	Not sig
tr|Q9RUX9|Q9RUX9_DEIRA	1.00108	0.000329289	Up
tr|Q9RY15|Q9RY15_DEIRA	1.7409	0.0623157	Not sig
tr|Q9RS95|Q9RS95_DEIRA	-0.581093	0.000682507	Not sig
sp|Q9RTF3|GCSH_DEIRA	-0.752908	0.000334945	Not sig
tr|Q9RY95|Q9RY95_DEIRA	-0.84029	0.00200446	Not sig
tr|Q9RXU3|Q9RXU3_DEIRA	-1.21874	0.0308689	Down
tr|Q9RVJ2|Q9RVJ2_DEIRA	0.138383	0.429165	Not sig
sp|Q9RSH2|RL34_DEIRA	2.09605	7.4e-06	Up
tr|Q9RZ80|Q9RZ80_DEIRA	0.336488	0.0140741	Not sig
tr|Q9RRR6|Q9RRR6_DEIRA	3.14347	4.12e-06	Up
tr|Q9RSE0|Q9RSE0_DEIRA	-0.052474	0.717793	Not sig
tr|Q9RWE2|Q9RWE2_DEIRA	1.87815	6.28e-06	Up
tr|Q9RRG3|Q9RRG3_DEIRA	-1.58186	4.02e-06	Down
tr|Q9RVR1|Q9RVR1_DEIRA	-0.120965	0.420637	Not sig
tr|Q9RXA7|Q9RXA7_DEIRA	-0.54626	0.0258161	Not sig
tr|Q9RRS1|Q9RRS1_DEIRA	1.27735	0.00592792	Up
tr|Q9RYR0|Q9RYR0_DEIRA	-0.61224	0.00067016	Not sig
tr|Q9RWR4|Q9RWR4_DEIRA	-0.43455	0.313793	Not sig
tr|Q9RYT4|Q9RYT4_DEIRA	-0.653404	0.0111306	Not sig
tr|Q9RYI6|Q9RYI6_DEIRA	0.720246	0.000147965	Not sig
tr|Q9RVA8|Q9RVA8_DEIRA	0.618298	0.00748753	Not sig
tr|Q9RTX8|Q9RTX8_DEIRA	-1.41566	0.0266486	Down
tr|Q9RUB3|Q9RUB3_DEIRA	1.65381	0.000117042	Up
tr|Q9RTJ6|Q9RTJ6_DEIRA	0.787578	0.000199704	Not sig
tr|Q9RRV6|Q9RRV6_DEIRA	1.18191	1.04e-05	Up
tr|Q9RVB1|Q9RVB1_DEIRA	0.832963	0.000240007	Not sig
tr|Q9RVV3|Q9RVV3_DEIRA	0.969405	0.00295769	Not sig
tr|Q9RV19|Q9RV19_DEIRA	0.542428	0.00526011	Not sig
tr|Q9RZI6|Q9RZI6_DEIRA	0.349583	0.234942	Not sig
tr|Q9RU09|Q9RU09_DEIRA	1.17192	0.00198618	Up
tr|Q9RUW7|Q9RUW7_DEIRA	1.56353	5.94e-06	Up
tr|Q9RXM7|Q9RXM7_DEIRA	-0.769219	0.00271576	Not sig
sp|Q7DF83|DRA2A_DEIRA	-0.916271	6.85e-05	Not sig
tr|Q9RT77|Q9RT77_DEIRA	0.203118	0.177153	Not sig
tr|Q9RVT7|Q9RVT7_DEIRA	-1.07869	0.000550893	Down
tr|Q9RTV0|Q9RTV0_DEIRA	0.105137	0.413627	Not sig
tr|Q9RZ91|Q9RZ91_DEIRA	1.00167	1.2e-05	Up
tr|Q9RYD5|Q9RYD5_DEIRA	1.8084	1.98e-06	Up
tr|Q9RS96|Q9RS96_DEIRA	1.48998	2.01e-05	Up
tr|Q9RWR7|Q9RWR7_DEIRA	0.888843	0.0597893	Not sig
tr|Q9RVS7|Q9RVS7_DEIRA	2.07362	8.02e-07	Up
tr|Q9RRM8|Q9RRM8_DEIRA	1.60978	0.168177	Not sig
tr|Q9RZL0|Q9RZL0_DEIRA	0.0496454	0.627037	Not sig
sp|Q9RWG3|Y705_DEIRA	1.88434	0.00104528	Up
tr|Q9RUQ1|Q9RUQ1_DEIRA	-0.675018	0.00096762	Not sig
sp|Q9RX93|TAM_DEIRA	0.212106	0.733334	Not sig
tr|Q9RUR1|Q9RUR1_DEIRA	3.23104	4.08e-05	Up
tr|Q9RZI3|Q9RZI3_DEIRA	1.97375	7.21e-05	Up
tr|Q9RT20|Q9RT20_DEIRA	-0.360794	0.0390937	Not sig
tr|Q9RV48|Q9RV48_DEIRA	0.438834	0.00199453	Not sig
tr|Q9RZN3|Q9RZN3_DEIRA	-2.2212	1.03e-05	Down
tr|Q9RY97|Q9RY97_DEIRA	0.0398121	0.728324	Not sig
tr|Q9RTL5|Q9RTL5_DEIRA	-2.49909	0.000685016	Down
tr|Q9RW76|Q9RW76_DEIRA	-0.194486	0.333947	Not sig
tr|Q9RWW8|Q9RWW8_DEIRA	-1.00874	0.0010432	Down
tr|Q9RVP7|Q9RVP7_DEIRA	0.402832	0.0559732	Not sig
tr|Q9RY42|Q9RY42_DEIRA	0.651514	0.0213987	Not sig
tr|Q9RZH9|Q9RZH9_DEIRA	0.659766	0.0239013	Not sig
tr|Q9RY04|Q9RY04_DEIRA	-0.711388	0.103182	Not sig
sp|Q9RVC9|TRHO_DEIRA	0.112936	0.678604	Not sig
tr|Q9RT46|Q9RT46_DEIRA	1.76211	7.09e-08	Up
tr|Q9RWK2|Q9RWK2_DEIRA	-0.0381579	0.826119	Not sig
tr|Q9RRT1|Q9RRT1_DEIRA	-0.303942	0.114604	Not sig
tr|Q9RVM8|Q9RVM8_DEIRA	-0.579698	0.00174254	Not sig
tr|Q9RX05|Q9RX05_DEIRA	-0.593007	0.0254332	Not sig
tr|Q9RYK3|Q9RYK3_DEIRA	-0.409574	0.0166457	Not sig
tr|Q9RXN7|Q9RXN7_DEIRA	0.587968	0.0912658	Not sig
tr|Q9RX23|Q9RX23_DEIRA	2.42695	2.36e-06	Up
tr|Q9RS78|Q9RS78_DEIRA	2.34069	0.00611419	Up
tr|Q9RU39|Q9RU39_DEIRA	-0.809959	0.00016428	Not sig
tr|Q9RX17|Q9RX17_DEIRA	-0.198333	0.394585	Not sig
tr|Q9RYI4|Q9RYI4_DEIRA	-0.0927873	0.622181	Not sig
tr|Q9RW89|Q9RW89_DEIRA	1.25936	0.00143012	Up
[truncated: 523 more rows]

## Sheet: High abundant  DAPs
id	logFC	pvalue	sign
sp|Q9RVW0|RPOC_DEIRA	1.0077	1.48e-05	Up
sp|Q9RRB6|SLPA_DEIRA	1.4561	6.53e-06	Up
sp|Q9RU24|UF71_DEIRA	1.75637	2.33e-07	Up
sp|Q9RWQ9|CH60_DEIRA	1.68648	1.65e-06	Up
sp|Q9RV58|UB72_DEIRA	1.76594	2.47e-06	Up
tr|Q9RY75|Q9RY75_DEIRA	1.46818	3.04e-06	Up
tr|Q9RVP1|Q9RVP1_DEIRA	1.68261	6.99e-06	Up
sp|Q9R342|EFTU_DEIRA	1.04552	6.31e-05	Up
sp|Q9RUB7|PSPA_DEIRA	1.64923	1.57e-06	Up
sp|Q9RS27|SYA_DEIRA	1.15738	6.96e-06	Up
sp|Q9RUR8|Y1314_DEIRA	2.15513	6.79e-07	Up
tr|Q9RY13|Q9RY13_DEIRA	1.23758	5.02e-06	Up
tr|Q9RSY6|Q9RSY6_DEIRA	1.25957	7.81e-06	Up
sp|Q9RXG4|LON_DEIRA	1.07607	0.000159086	Up
tr|Q9RXD5|Q9RXD5_DEIRA	1.77498	2.72e-06	Up
sp|Q9RY06|SYV_DEIRA	1.37631	9.58e-06	Up
tr|Q9RTC9|Q9RTC9_DEIRA	1.30413	1.16e-05	Up
sp|Q9RU80|EFTS_DEIRA	1.37626	1.25e-05	Up
tr|Q9RYM2|Q9RYM2_DEIRA	1.09846	4.89e-05	Up
tr|Q9RZQ3|Q9RZQ3_DEIRA	1.16773	1.07e-05	Up
tr|Q9RVQ3|Q9RVQ3_DEIRA	1.77138	6.78e-05	Up
sp|Q9RWB2|CISY_DEIRA	1.21542	0.000256628	Up
tr|Q9RRA0|Q9RRA0_DEIRA	1.1838	1.49e-05	Up
sp|Q9RUW8|RO60_DEIRA	2.523	1.05e-07	Up
tr|Q9RU43|Q9RU43_DEIRA	1.82484	6.92e-07	Up
tr|Q9RRE7|Q9RRE7_DEIRA	1.17672	1.78e-05	Up
tr|Q9RVX7|Q9RVX7_DEIRA	1.08184	1.53e-05	Up
sp|Q9RVY3|Y888_DEIRA	1.56829	5.2e-06	Up
tr|Q9RXB0|Q9RXB0_DEIRA	1.22107	2.54e-05	Up
sp|Q9RSJ6|RPOA_DEIRA	1.12888	0.00015802	Up
tr|Q9RT05|Q9RT05_DEIRA	2.3224	1.78e-07	Up
tr|Q9RSQ4|Q9RSQ4_DEIRA	1.32287	2.82e-05	Up
sp|Q9RU79|RS2_DEIRA	1.09738	8.92e-07	Up
sp|Q9RUW4|SYP_DEIRA	1.58683	1.47e-05	Up
sp|Q9RXK2|RL3_DEIRA	1.45053	4.69e-06	Up
sp|Q9RTG5|IF2_DEIRA	1.3693	1.61e-05	Up
tr|Q9RX19|Q9RX19_DEIRA	1.58911	9e-06	Up
tr|Q9RVA5|Q9RVA5_DEIRA	1.30918	6.89e-06	Up
tr|Q9RRP4|Q9RRP4_DEIRA	2.39892	6.74e-07	Up
tr|Q9RTV1|Q9RTV1_DEIRA	1.54117	3.76e-05	Up
sp|Q9RXJ6|RS3_DEIRA	1.1554	6.27e-06	Up
tr|Q9RSD6|Q9RSD6_DEIRA	1.60614	1.1e-05	Up
sp|Q9RUP2|PGK_DEIRA	1.35765	5.09e-06	Up
sp|Q9RSR5|SYG_DEIRA	1.58366	4.45e-06	Up
tr|Q9RUK0|Q9RUK0_DEIRA	1.33221	2.52e-06	Up
sp|Q9RW75|LYSJ_DEIRA	2.45785	5.25e-07	Up
tr|Q9RWN5|Q9RWN5_DEIRA	1.82091	2.31e-06	Up
tr|Q9RS10|Q9RS10_DEIRA	1.00477	0.0194475	Up
sp|Q9RUV5|SYS_DEIRA	1.1959	1.66e-05	Up
tr|Q9RU07|Q9RU07_DEIRA	1.41272	6.94e-06	Up
sp|Q9RRC4|SYR_DEIRA	1.51971	3.61e-06	Up
sp|Q9RY49|RL9_DEIRA	1.90211	4.74e-07	Up
sp|Q9RXJ9|RL2_DEIRA	1.56269	1.18e-06	Up
tr|Q9RUZ9|Q9RUZ9_DEIRA	1.81346	8.62e-06	Up
sp|Q9RRM6|RNY_DEIRA	1.22248	0.00034282	Up
sp|Q9RUN5|SYH_DEIRA	1.67929	2.71e-05	Up
tr|Q9RXH8|Q9RXH8_DEIRA	1.68577	6.5e-05	Up
tr|Q9RTG7|Q9RTG7_DEIRA	1.03212	7.64e-06	Up
sp|Q9RZ89|DBH_DEIRA	1.40147	2e-05	Up
tr|Q9RV56|Q9RV56_DEIRA	1.50744	6.12e-06	Up
tr|Q9RX56|Q9RX56_DEIRA	1.53111	1.09e-05	Up
tr|Q9RXP7|Q9RXP7_DEIRA	1.55191	8.76e-06	Up
sp|O32507|GABD_DEIRA	1.29577	1.1e-05	Up
tr|Q9RXL9|Q9RXL9_DEIRA	1.4274	8.99e-05	Up
sp|Q9RSL3|RL6_DEIRA	1.71972	6.72e-06	Up
sp|Q9RR70|FUMC_DEIRA	1.35181	1.61e-05	Up
tr|Q9RY67|Q9RY67_DEIRA	1.31537	2.52e-06	Up
tr|Q9RVG6|Q9RVG6_DEIRA	1.4146	6.7e-06	Up
sp|Q9RYB2|GLYA_DEIRA	1.30002	3.08e-05	Up
tr|Q9RWS7|Q9RWS7_DEIRA	1.0577	0.000561291	Up
tr|Q9RRG6|Q9RRG6_DEIRA	1.22274	1.69e-05	Up
sp|Q9RUF5|PUR2_DEIRA	1.26038	4.59e-05	Up
tr|Q9RV32|Q9RV32_DEIRA	2.20235	8.86e-07	Up
tr|Q9RSL8|Q9RSL8_DEIRA	1.33624	1.1e-05	Up
sp|Q9RSS9|RL10_DEIRA	1.27171	2.35e-06	Up
tr|Q9RUY8|Q9RUY8_DEIRA	1.83046	5.4e-05	Up
tr|Q9RSW3|Q9RSW3_DEIRA	1.74445	1.04e-06	Up
tr|Q9RXS1|Q9RXS1_DEIRA	1.19861	0.000383433	Up
sp|Q9RSJ9|RS13_DEIRA	1.65212	1.79e-07	Up
tr|Q9RYS7|Q9RYS7_DEIRA	1.08549	2.12e-05	Up
tr|Q9RX85|Q9RX85_DEIRA	1.59092	7.29e-07	Up
sp|Q9RW01|PUR9_DEIRA	1.61719	1.69e-06	Up
sp|Q9RS19|DER_DEIRA	1.83014	4.73e-06	Up
tr|Q9RRN5|Q9RRN5_DEIRA	1.41677	3.69e-05	Up
tr|Q9RSR9|Q9RSR9_DEIRA	1.43188	4.9e-05	Up
sp|Q9RY52|RS6_DEIRA	2.506	8.53e-08	Up
tr|Q9RT75|Q9RT75_DEIRA	1.40759	6.45e-06	Up
tr|Q9RTQ7|Q9RTQ7_DEIRA	1.62708	5.48e-06	Up
tr|Q9RRM3|Q9RRM3_DEIRA	1.83559	5.78e-06	Up
tr|Q9RT28|Q9RT28_DEIRA	1.52493	9.98e-06	Up
tr|Q9RS08|Q9RS08_DEIRA	1.27801	4.82e-06	Up
tr|Q9RW82|Q9RW82_DEIRA	1.42691	2.46e-06	Up
sp|Q9RXB5|FTSKL_DEIRA	1.18057	3.86e-05	Up
sp|Q9RU82|RRF_DEIRA	1.00241	6.34e-05	Up
tr|Q9RSL7|Q9RSL7_DEIRA	1.35072	1.31e-05	Up
tr|Q9RXG3|Q9RXG3_DEIRA	1.15076	0.00049186	Up
tr|Q9RYT5|Q9RYT5_DEIRA	1.20908	7.71e-06	Up
tr|Q9RTP9|Q9RTP9_DEIRA	1.73213	5.06e-06	Up
tr|Q9RUD0|Q9RUD0_DEIRA	2.43854	5.18e-06	Up
tr|Q9RUC2|Q9RUC2_DEIRA	1.30265	5.53e-05	Up
sp|Q9RR92|ACKA_DEIRA	1.27312	1.05e-05	Up
sp|Q9RYL9|A2MGH_DEIRA	2.1714	2.46e-06	Up
tr|Q9RZK2|Q9RZK2_DEIRA	2.36393	2.27e-05	Up
sp|Q9RU74|ILVC_DEIRA	1.3072	1.19e-05	Up
sp|Q9RSJ7|RS4_DEIRA	1.55341	4.85e-06	Up
sp|Q9RXJ4|RL29_DEIRA	2.39605	1.33e-08	Up
sp|Q9RSS8|RL1_DEIRA	1.6852	1.06e-06	Up
tr|Q9RU27|Q9RU27_DEIRA	1.06871	6.82e-06	Up
sp|Q9RW55|PRODH_DEIRA	1.65232	3.65e-06	Up
sp|Q9RVP6|PCKA_DEIRA	1.77568	1.89e-06	Up
tr|Q9RRP5|Q9RRP5_DEIRA	2.28741	6.33e-08	Up
sp|Q9RRM7|HIS8_DEIRA	2.19578	8.52e-06	Up
tr|Q9RVB4|Q9RVB4_DEIRA	2.46016	9.25e-05	Up
tr|Q9RWI2|Q9RWI2_DEIRA	2.1988	6.28e-07	Up
sp|Q9RSL1|RS5_DEIRA	1.61765	8.08e-06	Up
tr|Q9RW21|Q9RW21_DEIRA	1.27691	4.6e-05	Up
tr|Q9RWB9|Q9RWB9_DEIRA	1.30877	0.00018731	Up
sp|Q9RXK0|RL23_DEIRA	1.13924	4.05e-05	Up
tr|Q9RVN8|Q9RVN8_DEIRA	2.95782	2.41e-08	Up
sp|Q9RUL7|PDXS_DEIRA	1.20936	2.42e-05	Up
sp|Q9RRY0|HEM3_DEIRA	1.11452	3.9e-05	Up
sp|Q9RRQ4|DEF_DEIRA	1.41732	0.00140018	Up
tr|Q9RYZ9|Q9RYZ9_DEIRA	1.06297	3.35e-05	Up
tr|Q9RZE4|Q9RZE4_DEIRA	1.51276	1.47e-05	Up
tr|Q9RWI3|Q9RWI3_DEIRA	4.19703	5.63e-06	Up
tr|Q9RVP5|Q9RVP5_DEIRA	1.5987	8.97e-07	Up
sp|Q9RXK6|RS7_DEIRA	1.40804	7.1e-07	Up
tr|Q9RWV5|Q9RWV5_DEIRA	1.42538	2.23e-05	Up
tr|Q9RZB3|Q9RZB3_DEIRA	1.2637	0.000194819	Up
tr|Q9RZE6|Q9RZE6_DEIRA	1.22943	1.17e-05	Up
sp|Q9RSK9|RL15_DEIRA	1.70334	0.00454378	Up
tr|Q9RRC5|Q9RRC5_DEIRA	1.50036	9.85e-06	Up
tr|Q9RVA2|Q9RVA2_DEIRA	1.48379	3.29e-05	Up
sp|Q9RSL2|RL18_DEIRA	1.46423	3.16e-07	Up
tr|Q9RRS3|Q9RRS3_DEIRA	1.03773	0.000402938	Up
tr|Q9RUS1|Q9RUS1_DEIRA	1.52077	9.64e-05	Up
tr|Q9RRR8|Q9RRR8_DEIRA	1.72593	0.000101425	Up
sp|Q9RTT6|SYC_DEIRA	1.34328	0.000260558	Up
tr|Q9RWF7|Q9RWF7_DEIRA	2.34092	5.91e-06	Up
sp|Q9RSQ3|GLMM_DEIRA	1.1854	5.55e-06	Up
tr|Q9RSY1|Q9RSY1_DEIRA	1.59082	1.82e-05	Up
sp|Q9RR63|SYY_DEIRA	1.04946	1.8e-05	Up
tr|Q9RW70|Q9RW70_DEIRA	1.35121	1.78e-06	Up
sp|Q9RRP6|ARGB_DEIRA	1.96383	5.28e-07	Up
tr|Q9RZE3|Q9RZE3_DEIRA	2.20741	7.36e-08	Up
tr|Q9RUY4|Q9RUY4_DEIRA	1.29264	0.000142725	Up
tr|Q9RUC7|Q9RUC7_DEIRA	2.08292	0.000434649	Up
sp|Q9RSZ7|CLPP_DEIRA	1.68827	0.00380652	Up
sp|Q9RSW7|RL20_DEIRA	1.7575	1.19e-06	Up
tr|Q9RTR8|Q9RTR8_DEIRA	1.03456	0.000144536	Up
tr|Q9RWC5|Q9RWC5_DEIRA	1.76927	2.76e-05	Up
sp|Q9RXF1|DDL_DEIRA	1.05239	1.81e-05	Up
tr|Q9RSD4|Q9RSD4_DEIRA	1.69311	1.98e-05	Up
sp|Q9RX88|RL25_DEIRA	2.93172	2.51e-06	Up
sp|Q9RXK1|RL4_DEIRA	2.19055	2.7e-07	Up
sp|Q9RSY2|Y1987_DEIRA	1.81891	7.53e-07	Up
tr|Q9RTX0|Q9RTX0_DEIRA	1.22163	6.19e-05	Up
tr|Q9RUX5|Q9RUX5_DEIRA	1.34128	1.89e-06	Up
tr|Q9RXD2|Q9RXD2_DEIRA	2.10106	1.65e-06	Up
tr|Q9RY46|Q9RY46_DEIRA	1.32836	9.47e-06	Up
tr|Q9RTJ4|Q9RTJ4_DEIRA	2.24588	2.43e-06	Up
sp|Q9RXJ7|RL22_DEIRA	1.66846	1.81e-06	Up
tr|Q9RSJ0|Q9RSJ0_DEIRA	1.72213	0.000163834	Up
sp|Q9RZ06|HUTH_DEIRA	1.846	2.77e-05	Up
tr|Q9RSE2|Q9RSE2_DEIRA	2.09934	2.07e-07	Up
tr|Q9RYT8|Q9RYT8_DEIRA	1.8427	9.97e-07	Up
sp|P56861|CYSC_DEIRA	1.01467	0.000358645	Up
tr|Q9RVQ2|Q9RVQ2_DEIRA	1.20593	1.03e-05	Up
sp|Q9RWR0|CH10_DEIRA	2.09845	3.74e-07	Up
tr|Q9RUR2|Q9RUR2_DEIRA	1.77826	0.00102983	Up
sp|Q9RY50|RS18_DEIRA	2.44616	1.82e-06	Up
tr|Q9RWU1|Q9RWU1_DEIRA	1.00451	0.000199908	Up
tr|Q9RV68|Q9RV68_DEIRA	1.31516	6.92e-05	Up
tr|Q9RTX6|Q9RTX6_DEIRA	2.36534	8.08e-07	Up
sp|Q9RW94|AROC_DEIRA	2.05332	2.09e-06	Up
sp|Q9RUZ0|CITEL_DEIRA	1.38815	6.43e-06	Up
tr|Q9RV31|Q9RV31_DEIRA	1.64284	6.6e-07	Up
sp|Q9RXH2|RS15_DEIRA	2.70769	1.92e-07	Up
tr|Q9RS87|Q9RS87_DEIRA	1.64598	5.17e-06	Up
sp|Q9RUV2|SODM_DEIRA	2.45717	0.000748241	Up
tr|Q9RVF7|Q9RVF7_DEIRA	2.82707	3.18e-07	Up
tr|Q9RS07|Q9RS07_DEIRA	2.02002	3.06e-07	Up
tr|Q9RYF4|Q9RYF4_DEIRA	1.266	3.87e-06	Up
sp|Q46578|PLSX_DEIRA	1.22104	6.26e-05	Up
sp|Q9RUD2|KPRS_DEIRA	1.04385	0.000784115	Up
tr|Q9RUD9|Q9RUD9_DEIRA	1.28522	2.4e-05	Up
tr|Q9RXR9|Q9RXR9_DEIRA	1.09264	4.56e-05	Up
tr|Q9RZU4|Q9RZU4_DEIRA	1.1057	0.00656145	Up
tr|Q9RRZ5|Q9RRZ5_DEIRA	1.64473	0.000156813	Up
sp|Q9RRJ6|RPOZ_DEIRA	1.62804	3.09e-06	Up
tr|Q9RX83|Q9RX83_DEIRA	1.5258	1.43e-05	Up
tr|Q9RVL9|Q9RVL9_DEIRA	1.00528	0.000222469	Up
tr|Q9RRP8|Q9RRP8_DEIRA	2.03317	1.69e-05	Up
sp|Q9RRT0|MENG_DEIRA	1.26185	0.000876496	Up
sp|Q9RSJ5|RL17_DEIRA	1.24368	8.6e-06	Up
tr|Q9RVG2|Q9RVG2_DEIRA	1.8946	7.32e-07	Up
sp|Q9RUT7|RS16_DEIRA	2.62108	7.56e-08	Up
tr|Q9RZ09|Q9RZ09_DEIRA	1.80258	7.72e-06	Up
tr|Q9RUA8|Q9RUA8_DEIRA	1.57111	3.1e-05	Up
tr|Q9RSE4|Q9RSE4_DEIRA	2.62563	1.82e-07	Up
tr|Q9RVU8|Q9RVU8_DEIRA	1.03534	3.72e-05	Up
sp|Q9RXK3|RS10_DEIRA	1.97533	3.57e-06	Up
tr|Q9RXP4|Q9RXP4_DEIRA	1.15628	5.09e-05	Up
tr|Q9RVN9|Q9RVN9_DEIRA	1.61393	1.13e-05	Up
sp|Q9RWB4|RL19_DEIRA	2.27575	5.65e-07	Up
tr|Q9RUT9|Q9RUT9_DEIRA	1.58978	9.57e-07	Up
sp|Q9RXY0|RS9_DEIRA	1.41843	5.66e-05	Up
tr|Q9RV55|Q9RV55_DEIRA	1.42317	3.58e-05	Up
tr|Q9RYA5|Q9RYA5_DEIRA	1.55807	2.36e-06	Up
tr|Q9RZL6|Q9RZL6_DEIRA	2.3628	7.38e-06	Up
tr|Q9RW23|Q9RW23_DEIRA	1.06309	5.07e-05	Up
tr|Q9RY21|Q9RY21_DEIRA	1.90429	3.07e-07	Up
sp|Q9RWA4|LIPA_DEIRA	1.46407	1.29e-05	Up
tr|Q9RZB5|Q9RZB5_DEIRA	1.43231	0.000182126	Up
tr|Q9RRQ7|Q9RRQ7_DEIRA	2.37446	3.61e-06	Up
tr|Q9RW03|Q9RW03_DEIRA	1.42496	7.74e-05	Up
tr|Q9RRD6|Q9RRD6_DEIRA	2.02029	1.73e-05	Up
sp|Q9RZU5|HMUV_DEIRA	1.2505	0.000231938	Up
sp|Q9RSI9|DEOB_DEIRA	1.40016	1.19e-05	Up
sp|Q9RUE3|HISZ_DEIRA	1.33222	0.000683287	Up
sp|Q9RRU8|LUXS_DEIRA	2.5168	1.35e-06	Up
tr|Q9RZB4|Q9RZB4_DEIRA	1.17447	8.74e-06	Up
sp|Q9RU32|UPP_DEIRA	2.65501	1.13e-06	Up
sp|Q9RRJ1|NDK_DEIRA	1.27939	3.38e-06	Up
sp|Q9RWM6|METK_DEIRA	1.35579	0.000116775	Up
tr|Q9RRX3|Q9RRX3_DEIRA	2.91067	8.85e-08	Up
sp|Q9RXJ1|RL24_DEIRA	2.74711	1.08e-08	Up
tr|Q9RTR3|Q9RTR3_DEIRA	2.48583	2.17e-05	Up
tr|Q9RV83|Q9RV83_DEIRA	1.66745	2.43e-06	Up
sp|Q9RVG1|HBD_DEIRA	1.52373	9.54e-07	Up
tr|Q9RSI1|Q9RSI1_DEIRA	1.52005	2.46e-05	Up
tr|Q9RSF8|Q9RSF8_DEIRA	1.64291	1.54e-06	Up
sp|Q9RUS3|RS20_DEIRA	1.21162	1.62e-05	Up
tr|Q9RXZ6|Q9RXZ6_DEIRA	2.97758	1.14e-06	Up
tr|Q9RWQ0|Q9RWQ0_DEIRA	1.38046	5.85e-05	Up
tr|Q9RTY7|Q9RTY7_DEIRA	1.41326	5.02e-05	Up
tr|Q9RWT3|Q9RWT3_DEIRA	1.33106	5.45e-06	Up
tr|Q9RUJ8|Q9RUJ8_DEIRA	2.16641	1.37e-05	Up
tr|Q9RWL5|Q9RWL5_DEIRA	1.78994	1.56e-06	Up
sp|Q9RV98|HEMH_DEIRA	1.31083	4.06e-05	Up
tr|Q9RWA7|Q9RWA7_DEIRA	2.43166	3.71e-07	Up
tr|Q9RY74|Q9RY74_DEIRA	1.12602	2.03e-05	Up
tr|Q9RXH3|Q9RXH3_DEIRA	1.39047	9.98e-05	Up
tr|Q9RYR2|Q9RYR2_DEIRA	1.17201	7.94e-05	Up
tr|Q9RUC9|Q9RUC9_DEIRA	1.6524	0.00157693	Up
tr|Q9RT01|Q9RT01_DEIRA	2.28481	1.74e-05	Up
tr|Q9RSE5|Q9RSE5_DEIRA	2.53913	9.24e-07	Up
sp|Q9RXY1|RL13_DEIRA	1.63106	8.41e-06	Up
tr|Q9RWU7|Q9RWU7_DEIRA	1.5299	1.46e-05	Up
sp|Q9RRE4|Y2548_DEIRA	1.1969	0.000355353	Up
tr|Q9RSE7|Q9RSE7_DEIRA	1.03152	8.32e-05	Up
tr|Q9RRP2|Q9RRP2_DEIRA	1.74456	8.09e-06	Up
tr|Q9RUM1|Q9RUM1_DEIRA	1.73014	1.91e-05	Up
tr|Q9RZ12|Q9RZ12_DEIRA	2.06006	7.22e-07	Up
sp|Q9RY64|RL21_DEIRA	1.57805	0.00169842	Up
tr|Q9RXE7|Q9RXE7_DEIRA	1.08853	0.00067636	Up
tr|Q9RS59|Q9RS59_DEIRA	1.16934	2.47e-05	Up
sp|Q9RTK1|MNMA_DEIRA	2.29634	4.1e-06	Up
tr|Q9RY01|Q9RY01_DEIRA	1.22646	0.000228035	Up
tr|Q9RTQ6|Q9RTQ6_DEIRA	1.09849	0.000178545	Up
tr|Q9RVW4|Q9RVW4_DEIRA	1.94168	3.13e-07	Up
tr|Q9RX24|Q9RX24_DEIRA	1.42582	2.28e-05	Up
tr|Q9RRM4|Q9RRM4_DEIRA	3.45472	9.73e-08	Up
tr|Q9RVS8|Q9RVS8_DEIRA	1.51067	1.11e-06	Up
tr|Q9RY37|Q9RY37_DEIRA	1.43618	0.000134859	Up
tr|Q9RUY5|Q9RUY5_DEIRA	1.42588	5.83e-06	Up
tr|Q9RRG5|Q9RRG5_DEIRA	1.06847	0.00110666	Up
tr|Q9RUS6|Q9RUS6_DEIRA	2.84147	6.14e-07	Up
sp|Q9RSQ7|NUSB_DEIRA	2.25368	8.9e-06	Up
sp|Q9RVB9|PYRR_DEIRA	1.66392	1e-06	Up
tr|Q9RVE4|Q9RVE4_DEIRA	1.4285	1.21e-05	Up
tr|Q9RXM2|Q9RXM2_DEIRA	1.0293	0.00659574	Up
tr|Q9RXR1|Q9RXR1_DEIRA	1.67192	3.83e-05	Up
tr|Q9RRI5|Q9RRI5_DEIRA	1.72596	8.45e-06	Up
tr|Q9RX07|Q9RX07_DEIRA	1.09595	0.00020514	Up
tr|Q9RVH1|Q9RVH1_DEIRA	2.6912	3.8e-06	Up
tr|Q9RYS5|Q9RYS5_DEIRA	1.38877	1.09e-05	Up
sp|Q9RSS7|RL11_DEIRA	1.01805	0.000103467	Up
sp|Q9RST0|RL7_DEIRA	1.36293	1.48e-06	Up
tr|Q9RV57|Q9RV57_DEIRA	2.09597	1.02e-06	Up
sp|Q9RX15|Y500_DEIRA	1.40107	9.03e-06	Up
sp|Q9RXP1|Y269_DEIRA	1.72318	9.28e-09	Up
sp|Q9RVT1|TRPB_DEIRA	1.03645	8.86e-06	Up
sp|Q9RTR7|GLGC_DEIRA	1.29469	4.33e-05	Up
tr|Q9RTK4|Q9RTK4_DEIRA	1.27033	0.000108592	Up
sp|Q9RU68|RSMA_DEIRA	1.43913	3.99e-05	Up
tr|Q9RU15|Q9RU15_DEIRA	1.7543	4.79e-05	Up
tr|Q9RSJ1|Q9RSJ1_DEIRA	1.17656	1.12e-05	Up
tr|Q9RUW9|Q9RUW9_DEIRA	1.41102	0.000182304	Up
sp|Q9RTF6|DGT1B_DEIRA	1.19848	5.65e-05	Up
tr|Q9RUW0|Q9RUW0_DEIRA	1.13752	0.000101228	Up
sp|Q9RT27|ACP_DEIRA	2.79233	7.46e-07	Up
tr|Q9RVQ0|Q9RVQ0_DEIRA	2.10665	1.85e-06	Up
tr|Q9RRW9|Q9RRW9_DEIRA	1.77952	2.98e-06	Up
tr|Q9RSP9|Q9RSP9_DEIRA	2.23713	1.66e-05	Up
tr|Q9RUP9|Q9RUP9_DEIRA	1.75648	0.00399314	Up
tr|Q9RZS7|Q9RZS7_DEIRA	2.59878	2.29e-06	Up
tr|Q9RR82|Q9RR82_DEIRA	3.56892	2e-05	Up
tr|Q9RVU5|Q9RVU5_DEIRA	1.49889	0.000179186	Up
tr|Q9RV81|Q9RV81_DEIRA	1.02892	3.77e-05	Up
tr|Q9RW46|Q9RW46_DEIRA	2.80139	4.78e-06	Up
sp|Q9RWN9|MURC_DEIRA	1.07722	8.17e-05	Up
tr|Q9RRY5|Q9RRY5_DEIRA	1.69129	1.55e-05	Up
tr|Q9RSD8|Q9RSD8_DEIRA	1.4535	1.18e-05	Up
sp|Q9RXT3|PURQ_DEIRA	1.64525	3.28e-05	Up
tr|Q9RSS2|Q9RSS2_DEIRA	1.75682	7.74e-07	Up
tr|Q9RZV0|Q9RZV0_DEIRA	2.49204	1.87e-05	Up
tr|Q9RWV9|Q9RWV9_DEIRA	2.27431	7.85e-07	Up
tr|Q9RV36|Q9RV36_DEIRA	1.92909	1.31e-06	Up
tr|Q9RUJ9|Q9RUJ9_DEIRA	1.92559	0.000451492	Up
tr|Q9RSY4|Q9RSY4_DEIRA	2.17447	0.000656148	Up
tr|Q9RXA3|Q9RXA3_DEIRA	1.27368	0.0105378	Up
tr|Q9RRZ4|Q9RRZ4_DEIRA	1.35496	7.88e-05	Up
tr|Q9RT07|Q9RT07_DEIRA	4.67277	1.13e-06	Up
tr|Q9RT72|Q9RT72_DEIRA	2.47182	2.12e-07	Up
tr|Q9RUQ3|Q9RUQ3_DEIRA	1.12642	1.54e-05	Up
tr|Q9RTY8|Q9RTY8_DEIRA	3.78583	9.48e-07	Up
tr|Q9RRA1|Q9RRA1_DEIRA	1.06601	2.5e-05	Up
tr|Q9RTC6|Q9RTC6_DEIRA	1.91184	1.22e-06	Up
tr|Q9RX58|Q9RX58_DEIRA	1.496	8.54e-05	Up
tr|Q9RV70|Q9RV70_DEIRA	1.22606	6.11e-06	Up
tr|Q9RUI9|Q9RUI9_DEIRA	1.30584	1.74e-05	Up
tr|Q9RUI0|Q9RUI0_DEIRA	1.25266	3.96e-05	Up
tr|Q9RU65|Q9RU65_DEIRA	1.33099	2.15e-05	Up
tr|Q9RVS6|Q9RVS6_DEIRA	2.79377	7.52e-07	Up
tr|Q9RSV8|Q9RSV8_DEIRA	2.66353	0.000539273	Up
tr|Q9RYW1|Q9RYW1_DEIRA	1.07006	2.08e-05	Up
tr|Q9RV88|Q9RV88_DEIRA	3.26675	1.53e-05	Up
tr|Q9RR75|Q9RR75_DEIRA	1.31326	3.67e-05	Up
tr|Q9RUE4|Q9RUE4_DEIRA	1.36006	1.69e-06	Up
tr|Q9RZD4|Q9RZD4_DEIRA	1.03841	8.19e-05	Up
tr|Q9RRP3|Q9RRP3_DEIRA	2.06022	0.001146	Up
tr|Q9RS31|Q9RS31_DEIRA	1.25673	0.000730523	Up
tr|Q9RWB0|Q9RWB0_DEIRA	1.07261	8.53e-05	Up
sp|Q9RXJ3|RS17_DEIRA	1.06108	6.11e-05	Up
tr|Q9RRQ0|Q9RRQ0_DEIRA	1.32929	1.62e-05	Up
tr|Q9RZ94|Q9RZ94_DEIRA	1.21302	0.000123277	Up
tr|Q9RW09|Q9RW09_DEIRA	2.31737	0.000102466	Up
sp|Q9RY65|RL27_DEIRA	1.49087	0.000882394	Up
tr|Q9RU77|Q9RU77_DEIRA	1.43077	0.000256326	Up
sp|Q9RRG8|RL28_DEIRA	3.39481	1.75e-05	Up
sp|Q9RSL0|RL30_DEIRA	1.2341	1.54e-06	Up
tr|Q9RWX2|Q9RWX2_DEIRA	3.54873	0.000145456	Up
sp|Q9RR81|PANB_DEIRA	1.27342	0.0216005	Up
tr|Q9RV27|Q9RV27_DEIRA	1.591	1.23e-05	Up
tr|Q9RUP0|Q9RUP0_DEIRA	1.0847	9.7e-05	Up
tr|Q9RXW5|Q9RXW5_DEIRA	1.29605	0.000513208	Up
tr|Q9RX63|Q9RX63_DEIRA	1.17329	0.000232664	Up
tr|Q9RVN7|Q9RVN7_DEIRA	1.14831	0.000379323	Up
tr|Q9RTV2|Q9RTV2_DEIRA	1.75861	4.64e-05	Up
tr|Q9RWX8|Q9RWX8_DEIRA	1.0935	0.000156734	Up
tr|Q9RZ16|Q9RZ16_DEIRA	2.69508	1.01e-06	Up
tr|Q9RR86|Q9RR86_DEIRA	1.58678	6.66e-06	Up
tr|Q9RX59|Q9RX59_DEIRA	1.43055	8.23e-06	Up
tr|Q9RSB4|Q9RSB4_DEIRA	1.93018	1.44e-05	Up
tr|Q9RVM0|Q9RVM0_DEIRA	2.00979	2.15e-06	Up
tr|Q9RZ33|Q9RZ33_DEIRA	1.0969	0.000244609	Up
tr|Q9RV21|Q9RV21_DEIRA	1.89798	9.43e-05	Up
tr|Q9RZ04|Q9RZ04_DEIRA	2.58159	2.49e-06	Up
tr|Q9RUP4|Q9RUP4_DEIRA	1.53228	1.54e-05	Up
tr|Q9RSB6|Q9RSB6_DEIRA	1.67971	1.56e-05	Up
tr|Q9RWN7|Q9RWN7_DEIRA	1.07818	0.00400721	Up
sp|Q9RVC0|PYRB_DEIRA	1.12974	1.67e-05	Up
tr|Q9RU55|Q9RU55_DEIRA	2.14291	9.81e-08	Up
tr|Q9RXL5|Q9RXL5_DEIRA	2.3646	2.11e-06	Up
sp|Q9RSS4|RL33_DEIRA	2.28722	2.15e-07	Up
tr|Q9RRQ8|Q9RRQ8_DEIRA	2.64539	0.000147441	Up
tr|Q9RV03|Q9RV03_DEIRA	1.06799	0.000183472	Up
tr|Q9RUK1|Q9RUK1_DEIRA	2.01965	2.75e-06	Up
sp|Q9RTN2|PSRP_DEIRA	3.18582	3.35e-06	Up
tr|Q9RSE8|Q9RSE8_DEIRA	1.55094	5.08e-05	Up
tr|Q9RZB1|Q9RZB1_DEIRA	1.56509	5.16e-06	Up
tr|Q9RRF0|Q9RRF0_DEIRA	2.33554	1.78e-06	Up
sp|Q9RSJ8|RS11_DEIRA	2.77901	4.51e-06	Up
tr|Q9RYT2|Q9RYT2_DEIRA	3.04416	2.08e-06	Up
tr|Q9RVT2|Q9RVT2_DEIRA	1.89058	1.51e-06	Up
tr|Q9RTK5|Q9RTK5_DEIRA	1.00818	0.000832002	Up
tr|Q9RSN5|Q9RSN5_DEIRA	1.09464	0.000154727	Up
tr|Q9RUZ7|Q9RUZ7_DEIRA	2.96745	3.99e-07	Up
tr|Q9RS09|Q9RS09_DEIRA	2.60114	3e-06	Up
tr|Q9RVL2|Q9RVL2_DEIRA	2.51748	1.25e-06	Up
tr|Q9RS55|Q9RS55_DEIRA	2.29687	1.74e-05	Up
sp|Q9RWC7|ARGR_DEIRA	1.01553	0.0270604	Up
sp|Q9RW02|FOLD_DEIRA	1.11051	7.55e-05	Up
sp|Q9RVT3|REX_DEIRA	2.29225	3.13e-05	Up
tr|Q9RSZ1|Q9RSZ1_DEIRA	1.044	1.31e-05	Up
tr|Q7DF92|Q7DF92_DEIRA	1.30277	0.000473302	Up
sp|Q9RY70|OTC_DEIRA	1.13169	0.000293844	Up
tr|Q9RX76|Q9RX76_DEIRA	1.5426	0.0289002	Up
tr|Q9RUN2|Q9RUN2_DEIRA	2.36377	0.000716347	Up
tr|Q9RXZ2|Q9RXZ2_DEIRA	1.46977	3.96e-06	Up
tr|Q9RUF4|Q9RUF4_DEIRA	1.63199	1.6e-06	Up
tr|Q9RYM1|Q9RYM1_DEIRA	2.3202	1e-06	Up
sp|P49228|RL32_DEIRA	2.2325	2.12e-05	Up
tr|Q9RXC6|Q9RXC6_DEIRA	1.36825	5.6e-06	Up
tr|Q9RRS8|Q9RRS8_DEIRA	1.71367	0.000175864	Up
sp|Q9RR89|ISPE_DEIRA	2.36788	9.09e-06	Up
tr|Q9RWK7|Q9RWK7_DEIRA	1.9801	1.55e-05	Up
tr|Q9RTU3|Q9RTU3_DEIRA	2.8314	0.000413562	Up
tr|Q9RRD5|Q9RRD5_DEIRA	1.40752	0.00011041	Up
tr|Q9RV53|Q9RV53_DEIRA	1.05098	4.78e-05	Up
tr|Q9RRH9|Q9RRH9_DEIRA	1.62292	8.28e-06	Up
tr|Q9RWT5|Q9RWT5_DEIRA	1.1676	0.00065805	Up
tr|Q9RW97|Q9RW97_DEIRA	1.1358	0.000413779	Up
tr|Q9RRE3|Q9RRE3_DEIRA	1.42243	0.000182533	Up
tr|Q9RUB2|Q9RUB2_DEIRA	1.23087	0.000170234	Up
tr|Q9RV14|Q9RV14_DEIRA	1.54293	0.0010858	Up
tr|Q9RV50|Q9RV50_DEIRA	2.73676	4.2e-07	Up
sp|Q9RUK6|MSRB_DEIRA	1.27717	0.0358383	Up
tr|Q9RXU2|Q9RXU2_DEIRA	2.58038	0.00754338	Up
tr|Q9RRQ2|Q9RRQ2_DEIRA	1.47127	0.00102745	Up
tr|Q9RSM9|Q9RSM9_DEIRA	1.13246	0.00015429	Up
tr|Q9RS29|Q9RS29_DEIRA	1.12514	0.00120277	Up
tr|Q9RRK8|Q9RRK8_DEIRA	1.18691	0.000219692	Up
tr|Q9RRB4|Q9RRB4_DEIRA	1.59383	4.96e-05	Up
tr|Q9RRR4|Q9RRR4_DEIRA	1.66649	2.14e-05	Up
tr|Q9RUX1|Q9RUX1_DEIRA	1.32141	5.33e-06	Up
sp|Q9RTY5|LEUD1_DEIRA	1.99912	2.93e-05	Up
sp|Q9RY63|NRDR_DEIRA	2.14436	1.08e-06	Up
sp|Q9RW44|RL31_DEIRA	1.06629	0.00011103	Up
tr|Q9RRC2|Q9RRC2_DEIRA	2.4228	3.04e-06	Up
tr|Q9RV38|Q9RV38_DEIRA	2.13287	0.0231354	Up
tr|Q9RS80|Q9RS80_DEIRA	1.70472	3.24e-05	Up
tr|Q9RZB6|Q9RZB6_DEIRA	2.47761	1.1e-05	Up
tr|Q9RV18|Q9RV18_DEIRA	2.8847	0.000165569	Up
sp|Q9RUQ9|TRUB_DEIRA	1.71281	0.000130094	Up
tr|Q9RRN6|Q9RRN6_DEIRA	2.01855	1.2e-06	Up
sp|Q9RVX0|RBFA_DEIRA	2.08306	4.99e-05	Up
tr|Q9RR87|Q9RR87_DEIRA	3.1413	0.000173982	Up
sp|Q9RXZ8|RISB_DEIRA	1.12067	5.23e-05	Up
sp|Q9RRU5|KHSE_DEIRA	1.64443	0.00137841	Up
tr|Q9RTR5|Q9RTR5_DEIRA	3.69416	2.29e-06	Up
tr|Q9RWH2|Q9RWH2_DEIRA	1.18119	0.00065304	Up
tr|Q9RVF4|Q9RVF4_DEIRA	1.06296	7.63e-05	Up
tr|Q9RXU5|Q9RXU5_DEIRA	1.28825	3.37e-06	Up
tr|Q9RRQ5|Q9RRQ5_DEIRA	1.03978	0.0115949	Up
tr|Q9RYN5|Q9RYN5_DEIRA	1.67165	6.64e-07	Up
tr|Q9RSB2|Q9RSB2_DEIRA	1.78573	3.88e-05	Up
tr|Q9RZ56|Q9RZ56_DEIRA	1.0026	0.000145703	Up
tr|Q9RRQ6|Q9RRQ6_DEIRA	2.11629	5.3e-07	Up
tr|Q9RVF1|Q9RVF1_DEIRA	1.05863	0.000189031	Up
tr|Q9RSI0|Q9RSI0_DEIRA	3.13443	2.52e-08	Up
tr|Q9RS86|Q9RS86_DEIRA	1.52062	2.04e-05	Up
sp|Q9RSW0|TRMD_DEIRA	1.56405	0.000615842	Up
tr|Q9RYS3|Q9RYS3_DEIRA	1.15114	0.000248279	Up
tr|Q9RYQ7|Q9RYQ7_DEIRA	1.12461	8.61e-06	Up
tr|Q9RZK6|Q9RZK6_DEIRA	1.44619	5.43e-05	Up
tr|Q9RXB1|Q9RXB1_DEIRA	2.93208	2.57e-06	Up
tr|Q9RT60|Q9RT60_DEIRA	2.00677	2.05e-05	Up
tr|Q9RUT0|Q9RUT0_DEIRA	1.07579	0.00540311	Up
tr|Q9RWA8|Q9RWA8_DEIRA	1.02083	4.31e-05	Up
tr|Q9RV10|Q9RV10_DEIRA	2.08584	1.19e-05	Up
sp|Q9RSY3|Y1986_DEIRA	2.20688	9.47e-07	Up
tr|Q9RXF9|Q9RXF9_DEIRA	1.41637	4.2e-05	Up
sp|Q9RVF9|Y1070_DEIRA	2.03537	8.59e-07	Up
sp|Q9RSW6|RL35_DEIRA	2.65812	1.17e-05	Up
tr|Q9RX29|Q9RX29_DEIRA	1.04077	0.000415032	Up
tr|Q9RWU4|Q9RWU4_DEIRA	2.41518	5.18e-06	Up
tr|Q9RRP9|Q9RRP9_DEIRA	2.21411	2.88e-05	Up
sp|Q9RWM4|COAD_DEIRA	2.17253	2.41e-05	Up
tr|Q9RVQ5|Q9RVQ5_DEIRA	1.11127	0.000989687	Up
tr|Q9RWF8|Q9RWF8_DEIRA	1.19793	0.00094709	Up
tr|Q9RUA2|Q9RUA2_DEIRA	1.10924	8.37e-05	Up
tr|Q9RZ97|Q9RZ97_DEIRA	3.48263	2e-08	Up
tr|Q9RVK6|Q9RVK6_DEIRA	1.98358	6.77e-06	Up
tr|Q9RUG8|Q9RUG8_DEIRA	1.93726	7.86e-06	Up
tr|Q9RWM8|Q9RWM8_DEIRA	1.75632	6.16e-06	Up
tr|Q9RSE3|Q9RSE3_DEIRA	1.82275	4.09e-06	Up
tr|Q9RU56|Q9RU56_DEIRA	1.25312	2.57e-05	Up
tr|Q9RU37|Q9RU37_DEIRA	1.31168	0.000975757	Up
tr|Q9RTQ9|Q9RTQ9_DEIRA	3.86851	2.82e-06	Up
tr|Q9RSG5|Q9RSG5_DEIRA	1.40755	5.62e-05	Up
tr|Q9RVR7|Q9RVR7_DEIRA	1.77923	8.5e-06	Up
tr|Q9RR73|Q9RR73_DEIRA	1.08607	0.000242032	Up
tr|Q9RX86|Q9RX86_DEIRA	2.60382	4.43e-08	Up
tr|Q9RVP9|Q9RVP9_DEIRA	1.21846	9.6e-06	Up
tr|Q9RS46|Q9RS46_DEIRA	1.24165	2.96e-05	Up
tr|Q9RTY4|Q9RTY4_DEIRA	1.90977	9.62e-08	Up
sp|Q9RXZ5|URK_DEIRA	2.23913	5.91e-06	Up
tr|Q9RSH7|Q9RSH7_DEIRA	2.56795	1.38e-06	Up
tr|Q9RX69|Q9RX69_DEIRA	1.06822	5.78e-05	Up
sp|Q9RX51|TREZ_DEIRA	1.31929	0.000559281	Up
tr|Q9RWU9|Q9RWU9_DEIRA	1.06223	0.00233971	Up
sp|Q9RX32|Y483_DEIRA	2.71195	2.06e-06	Up
tr|Q9RRW2|Q9RRW2_DEIRA	1.38185	0.00878503	Up
tr|Q9RRK0|Q9RRK0_DEIRA	3.26596	4.26e-07	Up
tr|Q9RTQ4|Q9RTQ4_DEIRA	1.40008	0.000122188	Up
tr|Q9RVD2|Q9RVD2_DEIRA	3.3635	1.06e-05	Up
tr|Q9RRI9|Q9RRI9_DEIRA	1.12656	9.59e-05	Up
tr|Q9RUG7|Q9RUG7_DEIRA	1.87352	1.98e-06	Up
tr|Q9RWF3|Q9RWF3_DEIRA	1.86317	7.85e-06	Up
tr|Q9RR88|Q9RR88_DEIRA	2.6478	7.77e-05	Up
tr|Q9RY76|Q9RY76_DEIRA	1.18421	2.67e-05	Up
tr|Q9RXM1|Q9RXM1_DEIRA	1.36109	0.000135914	Up
tr|Q9RX81|Q9RX81_DEIRA	2.18921	0.000665262	Up
tr|Q9RSB8|Q9RSB8_DEIRA	1.89137	9.09e-06	Up
sp|Q9RXS6|ISPF_DEIRA	1.44231	4.28e-05	Up
sp|Q9RX20|PDXH_DEIRA	1.37404	5.99e-05	Up
tr|Q9RWY0|Q9RWY0_DEIRA	1.26526	5.54e-05	Up
tr|Q9RWK9|Q9RWK9_DEIRA	1.31945	4.51e-05	Up
tr|Q9RTL0|Q9RTL0_DEIRA	2.67372	2.72e-06	Up
sp|Q9RY40|KTHY_DEIRA	1.56174	6.99e-05	Up
tr|Q9RSE1|Q9RSE1_DEIRA	1.6642	3.12e-06	Up
tr|Q9RUL3|Q9RUL3_DEIRA	1.87023	5.46e-05	Up
tr|Q9RTE5|Q9RTE5_DEIRA	3.78114	2.54e-11	Up
tr|Q9RXF8|Q9RXF8_DEIRA	3.54862	1.72e-07	Up
tr|Q9RVC5|Q9RVC5_DEIRA	2.03224	2.52e-07	Up
tr|Q9RZM9|Q9RZM9_DEIRA	2.19023	7.02e-05	Up
tr|Q9RTN5|Q9RTN5_DEIRA	2.05085	5.29e-06	Up
tr|Q9RWL6|Q9RWL6_DEIRA	1.38361	0.000629492	Up
tr|Q9RYF7|Q9RYF7_DEIRA	1.44802	3.12e-06	Up
tr|Q9RTU5|Q9RTU5_DEIRA	2.31138	5.86e-05	Up
tr|Q9RWE3|Q9RWE3_DEIRA	2.42167	0.000117238	Up
tr|Q9RTA8|Q9RTA8_DEIRA	2.90127	5.61e-07	Up
tr|Q9RXW6|Q9RXW6_DEIRA	2.24767	1.99e-05	Up
tr|Q9RT08|Q9RT08_DEIRA	1.23766	0.00025215	Up
tr|Q9RX42|Q9RX42_DEIRA	3.65533	3.36e-07	Up
tr|Q9RYD3|Q9RYD3_DEIRA	1.16146	0.00362756	Up
sp|Q9RTK7|MINC_DEIRA	2.37575	1.83e-05	Up
sp|Q9RXR0|ACPS_DEIRA	2.06922	0.000189596	Up
tr|Q9RTT4|Q9RTT4_DEIRA	1.73817	4.87e-06	Up
tr|Q9RX66|Q9RX66_DEIRA	1.88548	1.7e-05	Up
sp|Q9RTG8|RIMP_DEIRA	2.59665	1.67e-05	Up
tr|Q9RWP1|Q9RWP1_DEIRA	1.69318	3.2e-05	Up
tr|Q9RS03|Q9RS03_DEIRA	2.15771	0.00189035	Up
tr|Q9RZR2|Q9RZR2_DEIRA	3.05872	1.36e-06	Up
tr|Q9RTJ8|Q9RTJ8_DEIRA	4.44574	0.000188701	Up
tr|Q9RYS4|Q9RYS4_DEIRA	3.51832	3.12e-06	Up
sp|Q9RW93|AROK_DEIRA	1.55909	2.12e-06	Up
tr|Q9RRX7|Q9RRX7_DEIRA	2.13461	0.00530416	Up
tr|Q9RTR1|Q9RTR1_DEIRA	2.47953	5.41e-06	Up
tr|Q9RSI2|Q9RSI2_DEIRA	1.02705	0.00400003	Up
tr|Q9RX62|Q9RX62_DEIRA	1.2607	0.00492808	Up
tr|Q9RS58|Q9RS58_DEIRA	3.09509	3.37e-07	Up
tr|Q9RS65|Q9RS65_DEIRA	1.09349	0.000297812	Up
tr|Q9RWJ1|Q9RWJ1_DEIRA	2.01552	9.58e-06	Up
tr|Q9RS13|Q9RS13_DEIRA	1.83771	4.87e-06	Up
tr|Q9RW42|Q9RW42_DEIRA	3.22974	5.5e-08	Up
tr|Q9RVH6|Q9RVH6_DEIRA	2.42309	3.47e-05	Up
tr|Q9RVM7|Q9RVM7_DEIRA	2.6303	4.8e-08	Up
sp|Q9RSK0|RL36_DEIRA	3.2749	0.000131573	Up
tr|Q9RXI2|Q9RXI2_DEIRA	1.60487	9.7e-05	Up
tr|Q9RUX3|Q9RUX3_DEIRA	2.01175	0.000447577	Up
tr|Q9RSG2|Q9RSG2_DEIRA	1.49026	8.9e-06	Up
sp|Q9RXV7|Y199_DEIRA	2.41872	4.88e-06	Up
tr|Q9RVN3|Q9RVN3_DEIRA	2.66143	3.42e-05	Up
tr|Q9RYG2|Q9RYG2_DEIRA	2.14803	5.77e-06	Up
tr|Q9RSJ2|Q9RSJ2_DEIRA	2.3572	0.00106183	Up
tr|Q9RXL4|Q9RXL4_DEIRA	2.45467	1.58e-05	Up
tr|Q9RRR5|Q9RRR5_DEIRA	1.37849	4.64e-05	Up
tr|Q9RSN9|Q9RSN9_DEIRA	1.33911	2.81e-05	Up
tr|Q9RZC6|Q9RZC6_DEIRA	1.0955	0.0012812	Up
tr|Q9RSX5|Q9RSX5_DEIRA	1.72084	1.67e-05	Up
tr|Q9RZL9|Q9RZL9_DEIRA	1.28965	0.000446936	Up
tr|Q9RU21|Q9RU21_DEIRA	2.30183	0.000485717	Up
tr|Q9RY19|Q9RY19_DEIRA	1.06335	0.00450499	Up
tr|Q9RW64|Q9RW64_DEIRA	2.72186	1.29e-05	Up
tr|Q9RY84|Q9RY84_DEIRA	1.56717	0.000215199	Up
tr|Q9RWJ5|Q9RWJ5_DEIRA	1.97543	1.79e-05	Up
tr|Q9RXY3|Q9RXY3_DEIRA	1.63793	3.01e-06	Up
tr|Q9RRY8|Q9RRY8_DEIRA	4.36064	1.86e-07	Up
sp|Q9RVY1|DTD_DEIRA	1.1478	0.0185344	Up
tr|Q9RUZ2|Q9RUZ2_DEIRA	1.03954	0.00439836	Up
tr|Q9RRM9|Q9RRM9_DEIRA	1.70523	2e-05	Up
tr|Q9RWG5|Q9RWG5_DEIRA	1.85476	0.00212105	Up
tr|Q9RVZ6|Q9RVZ6_DEIRA	2.24253	0.00520928	Up
tr|Q9RUX9|Q9RUX9_DEIRA	1.00108	0.000329289	Up
sp|Q9RSH2|RL34_DEIRA	2.09605	7.4e-06	Up
tr|Q9RRR6|Q9RRR6_DEIRA	3.14347	4.12e-06	Up
tr|Q9RWE2|Q9RWE2_DEIRA	1.87815	6.28e-06	Up
tr|Q9RRS1|Q9RRS1_DEIRA	1.27735	0.00592792	Up
tr|Q9RUB3|Q9RUB3_DEIRA	1.65381	0.000117042	Up
tr|Q9RRV6|Q9RRV6_DEIRA	1.18191	1.04e-05	Up
tr|Q9RU09|Q9RU09_DEIRA	1.17192	0.00198618	Up
tr|Q9RUW7|Q9RUW7_DEIRA	1.56353	5.94e-06	Up
tr|Q9RZ91|Q9RZ91_DEIRA	1.00167	1.2e-05	Up
tr|Q9RYD5|Q9RYD5_DEIRA	1.8084	1.98e-06	Up
tr|Q9RS96|Q9RS96_DEIRA	1.48998	2.01e-05	Up
tr|Q9RVS7|Q9RVS7_DEIRA	2.07362	8.02e-07	Up
sp|Q9RWG3|Y705_DEIRA	1.88434	0.00104528	Up
tr|Q9RUR1|Q9RUR1_DEIRA	3.23104	4.08e-05	Up
tr|Q9RZI3|Q9RZI3_DEIRA	1.97375	7.21e-05	Up
tr|Q9RT46|Q9RT46_DEIRA	1.76211	7.09e-08	Up
tr|Q9RX23|Q9RX23_DEIRA	2.42695	2.36e-06	Up
tr|Q9RS78|Q9RS78_DEIRA	2.34069	0.00611419	Up
tr|Q9RW89|Q9RW89_DEIRA	1.25936	0.00143012	Up
tr|Q9RY82|Q9RY82_DEIRA	2.75831	9.1e-06	Up
tr|Q9RXS2|Q9RXS2_DEIRA	1.42028	4.76e-06	Up
tr|Q9RX87|Q9RX87_DEIRA	1.01343	0.000543482	Up
tr|Q9RYU0|Q9RYU0_DEIRA	1.56626	0.000142442	Up
tr|Q9RUI2|Q9RUI2_DEIRA	2.34006	6.88e-05	Up
tr|Q9RRJ0|Q9RRJ0_DEIRA	1.47842	0.00016509	Up
tr|Q9RVU9|Q9RVU9_DEIRA	1.56747	0.000165645	Up
tr|Q9RSU4|Q9RSU4_DEIRA	1.17872	3.03e-05	Up
tr|Q9RVV8|Q9RVV8_DEIRA	1.15393	0.00046096	Up
tr|Q9RTG0|Q9RTG0_DEIRA	4.9542	7.67e-06	Up
sp|Q9RZS4|Y3140_DEIRA	2.65865	1.69e-05	Up
tr|Q9RY96|Q9RY96_DEIRA	3.05613	6.69e-06	Up
tr|Q9RXH5|Q9RXH5_DEIRA	2.27045	4.15e-05	Up
tr|Q9RY36|Q9RY36_DEIRA	1.06182	0.000182325	Up
tr|Q9RXT2|Q9RXT2_DEIRA	3.89141	7.89e-07	Up
tr|Q9RW66|Q9RW66_DEIRA	1.65347	0.0277944	Up
tr|Q9RYP9|Q9RYP9_DEIRA	1.27987	0.00107625	Up
tr|Q9RTM8|Q9RTM8_DEIRA	1.02755	0.00451276	Up
tr|Q9RUD8|Q9RUD8_DEIRA	3.78352	1.69e-05	Up
tr|Q9RYG6|Q9RYG6_DEIRA	4.29633	7.47e-06	Up
tr|Q9RSW8|Q9RSW8_DEIRA	1.95246	8.37e-06	Up
tr|Q9RYT9|Q9RYT9_DEIRA	3.4215	5.18e-05	Up
tr|Q9RTH0|Q9RTH0_DEIRA	1.45132	0.0145199	Up
tr|Q9RV49|Q9RV49_DEIRA	4.11411	0.000212097	Up
tr|Q9RYK4|Q9RYK4_DEIRA	1.58896	0.000480528	Up
tr|Q9RRK6|Q9RRK6_DEIRA	1.52227	0.000333038	Up
tr|Q9RR64|Q9RR64_DEIRA	1.98921	0.00065653	Up
tr|Q9RTE7|Q9RTE7_DEIRA	1.39883	0.00175111	Up
tr|Q9RRH5|Q9RRH5_DEIRA	3.56849	3.63e-06	Up
tr|Q9RVY7|Q9RVY7_DEIRA	1.04952	0.00119363	Up
tr|Q9RTT8|Q9RTT8_DEIRA	2.12347	1.28e-06	Up
tr|Q9RVD7|Q9RVD7_DEIRA	1.35872	0.0173212	Up
tr|Q9RSB0|Q9RSB0_DEIRA	1.27831	0.00138813	Up
tr|Q9RT88|Q9RT88_DEIRA	1.31509	0.00516447	Up
tr|Q9RYV8|Q9RYV8_DEIRA	3.91174	0.00696434	Up
tr|Q9RTU2|Q9RTU2_DEIRA	2.04107	7.31e-10	Up
tr|Q9RY60|Q9RY60_DEIRA	1.75096	0.0169109	Up
tr|Q9RXU4|Q9RXU4_DEIRA	1.38333	2.63e-06	Up
tr|Q9RZB7|Q9RZB7_DEIRA	1.15964	0.0126761	Up
tr|Q9RZM1|Q9RZM1_DEIRA	4.19837	0.000125592	Up
tr|Q9RVI0|Q9RVI0_DEIRA	1.82763	0.000427195	Up
tr|Q9RUN6|Q9RUN6_DEIRA	2.42069	2.9e-07	Up
tr|Q9RRX4|Q9RRX4_DEIRA	2.05551	0.000116929	Up
tr|Q9RSV2|Q9RSV2_DEIRA	2.56969	1.39e-06	Up
tr|Q9RZI2|Q9RZI2_DEIRA	1.77913	0.00967781	Up
tr|Q9RRA8|Q9RRA8_DEIRA	2.8415	1.01e-05	Up
tr|Q9RRN9|Q9RRN9_DEIRA	2.74831	9.29e-07	Up
tr|Q9RVN2|Q9RVN2_DEIRA	3.09085	2.07e-06	Up
tr|Q9RT12|Q9RT12_DEIRA	1.36151	2.82e-05	Up
tr|Q9RV54|Q9RV54_DEIRA	2.40306	0.000883131	Up
tr|Q9RT37|Q9RT37_DEIRA	3.70612	9.84e-06	Up
tr|Q9RVY9|Q9RVY9_DEIRA	1.63518	0.00288246	Up
tr|Q9RRI8|Q9RRI8_DEIRA	4.6504	0.00150242	Up
tr|Q9RZD2|Q9RZD2_DEIRA	3.34698	4.16e-06	Up
tr|Q9RVA4|Q9RVA4_DEIRA	1.28088	7.17e-06	Up
tr|Q9RYV2|Q9RYV2_DEIRA	1.51133	0.0134646	Up
tr|Q9RTP2|Q9RTP2_DEIRA	1.14236	0.0355965	Up
tr|Q9RUD4|Q9RUD4_DEIRA	2.3271	4.82e-05	Up
tr|Q9RZS6|Q9RZS6_DEIRA	2.15477	5.65e-07	Up
tr|Q9RXI5|Q9RXI5_DEIRA	1.18035	4.26e-05	Up
tr|Q9RW27|Q9RW27_DEIRA	3.65052	1.24e-06	Up
tr|Q9RTZ6|Q9RTZ6_DEIRA	1.7276	1.82e-05	Up
tr|Q9RRZ9|Q9RRZ9_DEIRA	4.20403	0.00454837	Up
tr|Q9RRC9|Q9RRC9_DEIRA	4.60649	2.01e-07	Up
tr|Q9RRD1|Q9RRD1_DEIRA	1.00967	0.0230164	Up
tr|Q9RWP6|Q9RWP6_DEIRA	5.60294	4.41e-05	Up
tr|Q9RZ31|Q9RZ31_DEIRA	2.54194	5.02e-07	Up
tr|Q9RW49|Q9RW49_DEIRA	1.10569	0.000110171	Up
tr|Q9RVC2|Q9RVC2_DEIRA	2.17369	5.91e-06	Up
tr|Q9RTB1|Q9RTB1_DEIRA	2.19014	0.0406005	Up
tr|Q9RRN4|Q9RRN4_DEIRA	3.53778	0.000318268	Up
tr|Q9RYK5|Q9RYK5_DEIRA	1.61669	0.00846397	Up
tr|Q9RY93|Q9RY93_DEIRA	4.18759	1.78e-05	Up
tr|Q9RSN6|Q9RSN6_DEIRA	2.18332	6.95e-05	Up
tr|Q9RZR3|Q9RZR3_DEIRA	2.79663	1.18e-05	Up
tr|Q9RWM9|Q9RWM9_DEIRA	3.24232	1.03e-06	Up
tr|Q9RS72|Q9RS72_DEIRA	2.90093	8.96e-06	Up
tr|Q9RV20|Q9RV20_DEIRA	5.40275	0.008664	Up
tr|Q9RX43|Q9RX43_DEIRA	2.04842	3.44e-06	Up
tr|Q9RTS4|Q9RTS4_DEIRA	2.64019	0.000145931	Up
tr|Q9RYU7|Q9RYU7_DEIRA	2.10711	2.27e-05	Up
tr|Q9RZB9|Q9RZB9_DEIRA	2.02045	0.00015199	Up
sp|Q9RTP4|LFTR_DEIRA	1.48223	0.0458118	Up
tr|Q9RRL5|Q9RRL5_DEIRA	2.34086	2.43e-05	Up
sp|Q9RWS9|CLPS_DEIRA	3.80468	0.00467847	Up
tr|Q9RS30|Q9RS30_DEIRA	1.19352	0.000298756	Up
tr|Q9RV42|Q9RV42_DEIRA	4.09644	2.22e-08	Up
tr|Q9RYU6|Q9RYU6_DEIRA	2.13058	2.51e-06	Up
tr|Q9RXW7|Q9RXW7_DEIRA	1.24962	2.5e-05	Up
tr|Q9RZG4|Q9RZG4_DEIRA	1.36227	0.0351288	Up
tr|Q9RZ21|Q9RZ21_DEIRA	1.89193	0.00147698	Up
tr|Q9RSB7|Q9RSB7_DEIRA	1.8189	0.000164579	Up
tr|Q9RZK8|Q9RZK8_DEIRA	3.94328	1.3e-06	Up
tr|Q9RU83|Q9RU83_DEIRA	2.81015	0.0102582	Up
tr|Q9RS36|Q9RS36_DEIRA	4.67244	0.00558336	Up
tr|Q9RTD1|Q9RTD1_DEIRA	3.76164	1.52e-05	Up
tr|Q9RR79|Q9RR79_DEIRA	1.3866	0.026939	Up
tr|Q9RV01|Q9RV01_DEIRA	3.4651	7.07e-09	Up
tr|Q9RVL3|Q9RVL3_DEIRA	6.28076	4.95e-05	Up
tr|Q9RXX4|Q9RXX4_DEIRA	1.24832	0.0361486	Up
sp|Q9RWM1|MOBA_DEIRA	2.33657	7.47e-06	Up
tr|Q9RVI6|Q9RVI6_DEIRA	1.33915	0.00794616	Up
tr|Q9RR68|Q9RR68_DEIRA	1.20936	0.0359894	Up
tr|Q9RVK4|Q9RVK4_DEIRA	4.43862	5.73e-05	Up
sp|Q9RSN2|YBEY_DEIRA	1.88142	0.0152161	Up
sp|Q9RYY6|Y2867_DEIRA	2.65438	0.0256716	Up
tr|Q9RXC8|Q9RXC8_DEIRA	3.60264	4.53e-06	Up
tr|Q9RWC3|Q9RWC3_DEIRA	1.0207	0.00279447	Up
tr|Q9RYC8|Q9RYC8_DEIRA	2.00797	2.15e-05	Up
tr|Q9RU96|Q9RU96_DEIRA	2.08897	0.00160802	Up
tr|Q9RSR4|Q9RSR4_DEIRA	1.53939	0.000590243	Up
tr|Q9RZB8|Q9RZB8_DEIRA	2.59532	2.61e-05	Up
tr|Q9RXM8|Q9RXM8_DEIRA	3.96941	9.63e-05	Up
tr|Q9RZ78|Q9RZ78_DEIRA	1.49843	0.0408362	Up
tr|Q9RZH2|Q9RZH2_DEIRA	1.00344	0.000640491	Up
tr|Q9RZ84|Q9RZ84_DEIRA	2.82613	4.1e-07	Up
tr|Q9RZS8|Q9RZS8_DEIRA	1.83294	0.00210524	Up
tr|Q9RZ76|Q9RZ76_DEIRA	1.16229	0.00100036	Up
tr|Q9RYI5|Q9RYI5_DEIRA	2.3121	0.00197017	Up
tr|Q9RRU3|Q9RRU3_DEIRA	4.74701	6.94e-06	Up
tr|Q9RZJ5|Q9RZJ5_DEIRA	3.98453	0.000727706	Up
tr|Q9RZM2|Q9RZM2_DEIRA	3.98453	0.000727706	Up
tr|Q9R3J0|Q9R3J0_DEIRA	3.98453	0.000727706	Up
tr|Q9RZL2|Q9RZL2_DEIRA	3.98453	0.000727706	Up
tr|Q9RSZ4|Q9RSZ4_DEIRA	3.55462	2.09e-07	Up
sp|Q9RVZ8|METXA_DEIRA	3.42919	2.28e-06	Up
tr|Q9RTE0|Q9RTE0_DEIRA	3.01175	9.06e-07	Up
tr|Q9RV86|Q9RV86_DEIRA	2.47543	7.23e-05	Up
tr|Q9RZU2|Q9RZU2_DEIRA	2.68208	0.00265731	Up
tr|Q9RUW3|Q9RUW3_DEIRA	2.24025	4.05e-07	Up
tr|Q9RXM9|Q9RXM9_DEIRA	1.11548	0.000158875	Up
tr|Q9RV28|Q9RV28_DEIRA	3.1672	0.00153906	Up
sp|Q7DF80|DRA2B_DEIRA	3.05493	1.33e-05	Up

## Sheet: Low abundant  DAPs
id	logFC	pvalue	sign
tr|Q9RS17|Q9RS17_DEIRA	-1.33983	4.09e-06	Down
tr|Q9RYL0|Q9RYL0_DEIRA	-1.63977	8.99e-06	Down
tr|Q9RU50|Q9RU50_DEIRA	-1.74235	7.92e-06	Down
tr|Q9RRA6|Q9RRA6_DEIRA	-1.27102	0.00245176	Down
tr|Q9RXT6|Q9RXT6_DEIRA	-1.09161	1.94e-05	Down
tr|Q9RWX7|Q9RWX7_DEIRA	-1.80619	1.78e-06	Down
sp|Q9RTD9|PROA_DEIRA	-1.23748	0.000196286	Down
tr|Q9RXI3|Q9RXI3_DEIRA	-2.4173	4.33e-07	Down
tr|Q9RYQ4|Q9RYQ4_DEIRA	-1.42183	7.1e-05	Down
tr|Q9RVM6|Q9RVM6_DEIRA	-1.39721	3.31e-05	Down
sp|Q9RR76|GPDA_DEIRA	-1.09306	2.44e-05	Down
tr|Q9RWX5|Q9RWX5_DEIRA	-1.28357	0.000329317	Down
tr|Q9RRU9|Q9RRU9_DEIRA	-1.63741	9.67e-06	Down
tr|Q9RYC6|Q9RYC6_DEIRA	-1.36788	3.76e-05	Down
tr|Q9RY03|Q9RY03_DEIRA	-1.05493	1.74e-05	Down
tr|Q9RUK9|Q9RUK9_DEIRA	-1.15009	6.73e-05	Down
tr|Q9RZJ2|Q9RZJ2_DEIRA	-1.92635	4.74e-06	Down
tr|Q9RYY2|Q9RYY2_DEIRA	-1.02753	0.000118883	Down
tr|Q9RU26|Q9RU26_DEIRA	-1.24973	0.000104064	Down
sp|Q9RVT0|TRPA_DEIRA	-1.551	4.78e-05	Down
tr|Q9RZQ1|Q9RZQ1_DEIRA	-1.86337	2.67e-05	Down
tr|Q9RVK5|Q9RVK5_DEIRA	-1.03726	0.000598822	Down
tr|Q9RUJ1|Q9RUJ1_DEIRA	-1.64409	1.56e-06	Down
sp|Q9RV23|TILS_DEIRA	-1.42941	5.76e-06	Down
sp|Q9RYP0|ADEC_DEIRA	-1.26026	3.64e-05	Down
tr|Q9RWE6|Q9RWE6_DEIRA	-1.28039	0.000948123	Down
tr|Q9RS11|Q9RS11_DEIRA	-1.37944	2.93e-05	Down
tr|Q9RW43|Q9RW43_DEIRA	-1.28615	4.16e-06	Down
sp|Q9RSC5|PYRF_DEIRA	-1.00697	0.000112122	Down
tr|Q9RTE2|Q9RTE2_DEIRA	-1.14967	2.87e-05	Down
sp|Q9RT03|PURNU_DEIRA	-1.00264	0.00528207	Down
tr|Q9RRT7|Q9RRT7_DEIRA	-1.17504	7.79e-05	Down
tr|Q9RS77|Q9RS77_DEIRA	-1.63368	0.000202201	Down
tr|Q9RXN0|Q9RXN0_DEIRA	-1.32527	0.000798711	Down
tr|Q9RVK7|Q9RVK7_DEIRA	-1.00523	7.66e-05	Down
tr|Q9RU93|Q9RU93_DEIRA	-1.24554	7.62e-05	Down
tr|Q9RRY4|Q9RRY4_DEIRA	-1.3151	1.63e-05	Down
tr|Q9RXV8|Q9RXV8_DEIRA	-1.40175	6.13e-06	Down
tr|Q9RXC3|Q9RXC3_DEIRA	-1.14935	0.00235501	Down
tr|Q9RYK2|Q9RYK2_DEIRA	-1.45666	7.88e-05	Down
tr|Q9RZC3|Q9RZC3_DEIRA	-1.09083	0.000234895	Down
tr|Q9RW54|Q9RW54_DEIRA	-1.01651	0.0144546	Down
tr|Q9RX53|Q9RX53_DEIRA	-1.09908	0.000434023	Down
tr|Q9RZ99|Q9RZ99_DEIRA	-1.39406	4.44e-05	Down
tr|Q9RTL3|Q9RTL3_DEIRA	-1.49779	0.00605314	Down
tr|Q9RS15|Q9RS15_DEIRA	-1.16328	0.000217973	Down
tr|Q9RV09|Q9RV09_DEIRA	-1.0426	3.62e-05	Down
tr|Q9RXM5|Q9RXM5_DEIRA	-1.28347	6.67e-05	Down
tr|Q9RU92|Q9RU92_DEIRA	-1.46303	3.12e-06	Down
tr|Q9RX55|Q9RX55_DEIRA	-1.47555	4.99e-05	Down
sp|Q9RTD8|PROB_DEIRA	-1.07829	0.000265803	Down
tr|Q9RVF3|Q9RVF3_DEIRA	-1.1401	0.000856788	Down
sp|Q9RS37|TRUA_DEIRA	-1.3131	9.7e-05	Down
tr|Q9RSV3|Q9RSV3_DEIRA	-1.01595	0.000197109	Down
tr|Q9RT67|Q9RT67_DEIRA	-1.07007	0.00272222	Down
tr|Q9RV73|Q9RV73_DEIRA	-1.45796	3.93e-05	Down
tr|Q9RT50|Q9RT50_DEIRA	-1.63227	0.00100986	Down
tr|Q9RVG4|Q9RVG4_DEIRA	-1.00916	0.00629037	Down
tr|Q9RUK5|Q9RUK5_DEIRA	-1.23055	4.38e-05	Down
tr|Q9RRW0|Q9RRW0_DEIRA	-1.00608	0.000266866	Down
tr|Q9RVS5|Q9RVS5_DEIRA	-1.03273	2.77e-05	Down
tr|Q9RWR1|Q9RWR1_DEIRA	-1.24901	0.000511213	Down
tr|Q9RXH0|Q9RXH0_DEIRA	-1.17151	7.1e-05	Down
tr|Q9RZ87|Q9RZ87_DEIRA	-1.15065	0.00059836	Down
tr|Q9RT96|Q9RT96_DEIRA	-1.05161	0.0270405	Down
tr|Q9RW33|Q9RW33_DEIRA	-1.0859	0.000122703	Down
tr|Q9RSC9|Q9RSC9_DEIRA	-2.00652	9.9e-05	Down
tr|Q9RUZ1|Q9RUZ1_DEIRA	-1.71527	4.8e-06	Down
tr|Q9RSI8|Q9RSI8_DEIRA	-1.1124	0.000188753	Down
tr|Q9RUL4|Q9RUL4_DEIRA	-1.913	1.79e-05	Down
tr|Q9RV92|Q9RV92_DEIRA	-1.93854	1.62e-05	Down
tr|Q9RU91|Q9RU91_DEIRA	-2.18006	0.00181564	Down
tr|Q9RYG0|Q9RYG0_DEIRA	-1.38144	1.97e-05	Down
tr|Q9RVZ5|Q9RVZ5_DEIRA	-1.33733	4.77e-05	Down
sp|Q9RYU5|MURQ_DEIRA	-1.25301	8.2e-05	Down
sp|Q9RV39|AATNT_DEIRA	-1.37683	4.43e-05	Down
tr|Q9RYQ2|Q9RYQ2_DEIRA	-1.45954	4.64e-05	Down
tr|Q9RYI3|Q9RYI3_DEIRA	-1.73208	2.64e-05	Down
sp|Q9RRW3|PTH_DEIRA	-1.77022	4.08e-05	Down
sp|Q9RW91|AROQ_DEIRA	-1.68833	0.000410764	Down
tr|Q9RV07|Q9RV07_DEIRA	-1.04407	5.78e-05	Down
tr|Q9RUY6|Q9RUY6_DEIRA	-1.41633	8.31e-06	Down
tr|Q9RV35|Q9RV35_DEIRA	-1.24252	0.00876644	Down
sp|Q9RTY9|LEUC1_DEIRA	-2.05882	0.000404169	Down
tr|Q9RVN4|Q9RVN4_DEIRA	-2.46405	3.11e-07	Down
tr|Q9RYN0|Q9RYN0_DEIRA	-1.98937	3.19e-05	Down
tr|Q9RZ82|Q9RZ82_DEIRA	-1.29686	5.82e-06	Down
tr|Q9RZ28|Q9RZ28_DEIRA	-1.40171	0.00128152	Down
tr|Q9RRH8|Q9RRH8_DEIRA	-1.4982	0.000433524	Down
tr|Q9RV47|Q9RV47_DEIRA	-2.23456	1.44e-06	Down
tr|Q9RYL1|Q9RYL1_DEIRA	-1.32161	8.07e-06	Down
sp|Q9RRK5|Y2484_DEIRA	-1.47086	0.0128732	Down
tr|Q9RVF2|Q9RVF2_DEIRA	-1.36779	1.82e-05	Down
tr|Q9RZ19|Q9RZ19_DEIRA	-1.61647	0.000113011	Down
tr|Q9RZF6|Q9RZF6_DEIRA	-1.63062	1.77e-06	Down
sp|Q9RXY7|IRRE_DEIRA	-1.30665	9.71e-05	Down
tr|Q9RY89|Q9RY89_DEIRA	-1.61511	1.69e-06	Down
tr|Q9RWS4|Q9RWS4_DEIRA	-1.62437	2.55e-05	Down
tr|Q9RXM4|Q9RXM4_DEIRA	-1.9552	7.21e-05	Down
tr|Q9RTF7|Q9RTF7_DEIRA	-2.20437	2.45e-07	Down
tr|Q9RS83|Q9RS83_DEIRA	-1.7031	5.08e-05	Down
tr|Q9RS32|Q9RS32_DEIRA	-1.33971	0.00666812	Down
tr|Q9RRJ2|Q9RRJ2_DEIRA	-1.53132	0.00664032	Down
tr|Q9RSX4|Q9RSX4_DEIRA	-1.0412	0.000149777	Down
tr|Q9RZT7|Q9RZT7_DEIRA	-1.63806	0.000105407	Down
tr|Q9RX18|Q9RX18_DEIRA	-1.49854	0.000139121	Down
tr|Q9RUI1|Q9RUI1_DEIRA	-2.4276	0.000121517	Down
sp|Q9RU89|NUOD_DEIRA	-3.17675	8.28e-05	Down
tr|Q9RXB9|Q9RXB9_DEIRA	-1.91003	8.85e-07	Down
tr|Q9RZP5|Q9RZP5_DEIRA	-1.06524	7.44e-05	Down
tr|Q9RYH4|Q9RYH4_DEIRA	-1.33349	0.00199273	Down
sp|Q9RVK3|Y1024_DEIRA	-1.0957	6.92e-06	Down
tr|Q9RU49|Q9RU49_DEIRA	-1.88421	0.00314001	Down
tr|Q9RZI4|Q9RZI4_DEIRA	-1.37329	0.000108289	Down
tr|Q9RZD9|Q9RZD9_DEIRA	-1.01947	0.000252777	Down
tr|Q9RS04|Q9RS04_DEIRA	-3.48622	1.8e-05	Down
tr|Q9RXA2|Q9RXA2_DEIRA	-1.30629	0.000346215	Down
tr|Q9RXL8|Q9RXL8_DEIRA	-1.25616	0.000942541	Down
sp|Q9RWR5|DNAG_DEIRA	-1.66474	0.000269397	Down
tr|Q9RU16|Q9RU16_DEIRA	-1.20908	3.12e-05	Down
tr|Q9RTC8|Q9RTC8_DEIRA	-1.30683	0.000165034	Down
tr|Q9RU60|Q9RU60_DEIRA	-1.06802	0.000546932	Down
tr|Q9RXU3|Q9RXU3_DEIRA	-1.21874	0.0308689	Down
tr|Q9RRG3|Q9RRG3_DEIRA	-1.58186	4.02e-06	Down
tr|Q9RTX8|Q9RTX8_DEIRA	-1.41566	0.0266486	Down
tr|Q9RVT7|Q9RVT7_DEIRA	-1.07869	0.000550893	Down
tr|Q9RZN3|Q9RZN3_DEIRA	-2.2212	1.03e-05	Down
tr|Q9RTL5|Q9RTL5_DEIRA	-2.49909	0.000685016	Down
tr|Q9RWW8|Q9RWW8_DEIRA	-1.00874	0.0010432	Down
tr|Q9RZ27|Q9RZ27_DEIRA	-1.76442	5.03e-05	Down
tr|Q9RSD1|Q9RSD1_DEIRA	-1.41432	1.05e-05	Down
tr|Q9RY29|Q9RY29_DEIRA	-2.37338	1.43e-06	Down
tr|Q9RV26|Q9RV26_DEIRA	-2.43262	0.0161432	Down
sp|Q9RW28|Y841_DEIRA	-1.479	0.000182756	Down
tr|Q9RXB3|Q9RXB3_DEIRA	-1.27447	8.26e-05	Down
tr|Q9RRA5|Q9RRA5_DEIRA	-2.06062	0.000139417	Down
tr|Q9RTH6|Q9RTH6_DEIRA	-1.19911	7.14e-05	Down
tr|Q9RR96|Q9RR96_DEIRA	-1.75254	5.32e-05	Down
sp|Q9RVX8|Y893_DEIRA	-1.68706	3.82e-06	Down
tr|Q9RWH6|Q9RWH6_DEIRA	-1.6608	6.57e-05	Down
tr|Q9RRV7|Q9RRV7_DEIRA	-1.76264	2.33e-06	Down
sp|Q9RRI2|YQGF_DEIRA	-1.45434	1.32e-05	Down
tr|Q9RZ17|Q9RZ17_DEIRA	-2.58141	7.64e-06	Down
tr|Q9RWY1|Q9RWY1_DEIRA	-1.39585	0.000122205	Down
tr|Q9RY18|Q9RY18_DEIRA	-2.09285	1.17e-05	Down
tr|Q9RVV5|Q9RVV5_DEIRA	-1.89522	5.58e-06	Down
tr|Q9RZT8|Q9RZT8_DEIRA	-2.94177	3.61e-08	Down
tr|Q9RX04|Q9RX04_DEIRA	-1.59648	0.0169205	Down
tr|Q9RVI5|Q9RVI5_DEIRA	-2.15213	1.49e-07	Down
tr|Q9RWA9|Q9RWA9_DEIRA	-1.21288	0.00229438	Down
tr|Q9RYL2|Q9RYL2_DEIRA	-2.08219	9.28e-06	Down
tr|Q9RYN7|Q9RYN7_DEIRA	-1.02316	0.0026498	Down
tr|Q9RUE5|Q9RUE5_DEIRA	-5.3365	1.31e-07	Down
sp|Q9RSQ0|3MGH_DEIRA	-2.44786	0.000163385	Down
tr|Q9RYZ8|Q9RYZ8_DEIRA	-1.05735	0.000355543	Down
tr|Q9RYX1|Q9RYX1_DEIRA	-1.40819	5.95e-05	Down
tr|Q9RV43|Q9RV43_DEIRA	-1.72672	2.85e-06	Down
sp|Q9RWF1|PAND_DEIRA	-2.06984	0.000102692	Down
tr|Q9RV61|Q9RV61_DEIRA	-2.13845	2.95e-05	Down
tr|Q9RYA3|Q9RYA3_DEIRA	-3.38017	5.42e-05	Down
tr|Q9RT36|Q9RT36_DEIRA	-1.07403	0.000254523	Down
sp|Q9RY71|Y079_DEIRA	-1.50184	0.00105928	Down
tr|Q9RSF5|Q9RSF5_DEIRA	-3.41353	9.45e-07	Down
sp|Q9RSH4|YIDD_DEIRA	-1.32373	0.00465942	Down
tr|Q9RVG5|Q9RVG5_DEIRA	-1.42982	3.15e-05	Down
tr|Q9RWD9|Q9RWD9_DEIRA	-1.4022	0.000218081	Down
tr|Q9RUM0|Q9RUM0_DEIRA	-1.02312	0.000134143	Down
sp|O83030|Y1725_DEIRA	-2.18264	0.000179823	Down
tr|Q9RSC8|Q9RSC8_DEIRA	-1.59315	1.37e-05	Down
tr|Q9RT59|Q9RT59_DEIRA	-1.2514	7.15e-05	Down
tr|Q9RTM5|Q9RTM5_DEIRA	-3.90549	1.09e-06	Down
tr|Q9RTS2|Q9RTS2_DEIRA	-2.84329	0.000424401	Down
tr|Q9RRL4|Q9RRL4_DEIRA	-3.96717	0.00187399	Down
tr|Q9RRL0|Q9RRL0_DEIRA	-1.11174	0.00373428	Down
tr|Q9RW85|Q9RW85_DEIRA	-1.79139	6.87e-06	Down
tr|Q9RY61|Q9RY61_DEIRA	-5.77385	5.7e-05	Down
tr|Q9RRL8|Q9RRL8_DEIRA	-1.31202	0.00089176	Down
tr|Q9RXY6|Q9RXY6_DEIRA	-1.27359	0.000248159	Down
tr|Q9RW29|Q9RW29_DEIRA	-2.08201	2.24e-05	Down
tr|Q9RXA9|Q9RXA9_DEIRA	-1.68003	0.000213041	Down
sp|Q9RRG7|DCTA_DEIRA	-1.5073	6.4e-05	Down
tr|Q9RZF5|Q9RZF5_DEIRA	-1.56067	0.00302951	Down
tr|Q9RVK0|Q9RVK0_DEIRA	-1.69218	8.87e-05	Down
tr|Q9RU53|Q9RU53_DEIRA	-1.45749	0.000179011	Down
tr|Q9RW77|Q9RW77_DEIRA	-1.25745	0.000180962	Down
tr|Q9RSV9|Q9RSV9_DEIRA	-1.88971	0.00079283	Down
tr|Q9RXR8|Q9RXR8_DEIRA	-2.34537	0.000150909	Down
tr|Q9RYJ7|Q9RYJ7_DEIRA	-2.58458	7.23e-07	Down
tr|Q9RZ11|Q9RZ11_DEIRA	-1.98215	5.38e-05	Down
tr|Q9RRJ3|Q9RRJ3_DEIRA	-2.19493	0.00202717	Down
tr|Q9RXS9|Q9RXS9_DEIRA	-2.71519	2.78e-06	Down
tr|Q9RTX3|Q9RTX3_DEIRA	-1.55657	3.01e-06	Down
tr|Q9RZ15|Q9RZ15_DEIRA	-1.40047	6.35e-05	Down
tr|Q9RX67|Q9RX67_DEIRA	-1.63066	2.64e-06	Down
tr|Q9RY85|Q9RY85_DEIRA	-2.6559	0.00173698	Down
tr|Q9RX21|Q9RX21_DEIRA	-2.60152	2.61e-06	Down
tr|Q9RZ26|Q9RZ26_DEIRA	-2.49649	0.000867608	Down
tr|Q9RTW6|Q9RTW6_DEIRA	-1.01971	0.00698541	Down
tr|Q9RXL7|Q9RXL7_DEIRA	-1.93425	2.9e-05	Down
tr|Q9RWV0|Q9RWV0_DEIRA	-1.06952	0.00154898	Down
tr|Q9RYG8|Q9RYG8_DEIRA	-1.5407	0.0011426	Down
tr|Q9RS43|Q9RS43_DEIRA	-2.20679	3.61e-06	Down
sp|Q9RYJ4|URE1_DEIRA	-2.60998	3.21e-05	Down
tr|Q9RTD7|Q9RTD7_DEIRA	-1.06236	0.00179778	Down
tr|Q9RUR5|Q9RUR5_DEIRA	-2.22968	5.87e-08	Down
tr|Q9RYT0|Q9RYT0_DEIRA	-1.30808	0.00379977	Down
tr|Q9RUS9|Q9RUS9_DEIRA	-2.50278	2.08e-06	Down
tr|Q9RZQ8|Q9RZQ8_DEIRA	-3.11656	0.00602251	Down
tr|Q9RYL6|Q9RYL6_DEIRA	-1.07112	0.0212736	Down
tr|Q9RXM6|Q9RXM6_DEIRA	-3.12583	2.88e-05	Down
tr|Q9RZF4|Q9RZF4_DEIRA	-1.029	0.00511061	Down
tr|Q9RYK7|Q9RYK7_DEIRA	-2.28476	0.0007423	Down
tr|Q9RUY0|Q9RUY0_DEIRA	-3.04227	1.88e-06	Down
tr|Q9RZR4|Q9RZR4_DEIRA	-2.93854	8.04e-05	Down
tr|Q9RW36|Q9RW36_DEIRA	-3.07014	1.76e-06	Down
tr|Q9RTX1|Q9RTX1_DEIRA	-1.50578	0.000341986	Down
tr|Q9RXU8|Q9RXU8_DEIRA	-1.16136	0.00105984	Down
tr|Q9RS60|Q9RS60_DEIRA	-2.98466	3.84e-05	Down
tr|Q9RTF2|Q9RTF2_DEIRA	-3.27385	0.000100568	Down
tr|Q9RSB5|Q9RSB5_DEIRA	-1.31082	7.38e-06	Down
tr|Q9RSM2|Q9RSM2_DEIRA	-1.08618	0.00495159	Down
tr|Q9RWM7|Q9RWM7_DEIRA	-2.11142	5.44e-06	Down
tr|Q9RV44|Q9RV44_DEIRA	-2.11142	5.44e-06	Down
tr|Q9RX39|Q9RX39_DEIRA	-1.02962	4.17e-06	Down
tr|Q9RTB9|Q9RTB9_DEIRA	-1.8931	4.21e-06	Down
sp|Q9RZL8|NRDI_DEIRA	-1.77181	5.31e-06	Down
tr|Q9RWZ2|Q9RWZ2_DEIRA	-1.26166	9.04e-05	Down
tr|Q9RZF0|Q9RZF0_DEIRA	-3.05107	0.00444	Down
tr|Q9RYA4|Q9RYA4_DEIRA	-2.34817	0.00607063	Down
tr|Q9RTW3|Q9RTW3_DEIRA	-2.14626	0.000156193	Down
tr|Q9RYX3|Q9RYX3_DEIRA	-1.19529	0.000240371	Down
tr|Q9RY48|Q9RY48_DEIRA	-3.28144	6.06e-06	Down
tr|Q9RVX4|Q9RVX4_DEIRA	-1.77484	0.0157697	Down
tr|Q9RUX6|Q9RUX6_DEIRA	-1.66344	0.000326778	Down
tr|Q9R3J8|Q9R3J8_DEIRA	-2.13236	3.59e-05	Down
tr|Q9RU33|Q9RU33_DEIRA	-2.36908	2.05e-06	Down
tr|Q9RWW9|Q9RWW9_DEIRA	-1.52476	0.000269201	Down
tr|Q9RZ45|Q9RZ45_DEIRA	-1.55012	0.00973302	Down
sp|Q9RYK0|UREG_DEIRA	-1.11238	0.000216044	Down
tr|Q9RTL7|Q9RTL7_DEIRA	-1.78417	0.00284508	Down
tr|Q9RSW9|Q9RSW9_DEIRA	-2.34944	0.000180398	Down
tr|Q9RW59|Q9RW59_DEIRA	-1.198	0.00345443	Down
tr|Q9RZH3|Q9RZH3_DEIRA	-1.03133	0.000519515	Down
tr|Q9RT16|Q9RT16_DEIRA	-1.67488	0.00134912	Down
tr|Q9RYJ0|Q9RYJ0_DEIRA	-5.94772	0.000553485	Down
tr|Q9RX40|Q9RX40_DEIRA	-1.43573	2.92e-06	Down
tr|Q9RSL9|Q9RSL9_DEIRA	-1.71851	3.74e-06	Down
tr|Q9RWJ9|Q9RWJ9_DEIRA	-1.27779	0.00017139	Down
tr|Q9RVC8|Q9RVC8_DEIRA	-2.42755	0.000637336	Down
tr|Q9RUD7|Q9RUD7_DEIRA	-4.40527	1.34e-07	Down
tr|Q9RWX1|Q9RWX1_DEIRA	-1.67797	0.00022537	Down
tr|Q9RXG5|Q9RXG5_DEIRA	-2.24801	0.00017747	Down
sp|Q9RY44|NORM_DEIRA	-1.01464	0.0033408	Down
tr|Q9RSN8|Q9RSN8_DEIRA	-1.44573	7.83e-05	Down
tr|Q9RYL4|Q9RYL4_DEIRA	-3.98742	2.5e-05	Down
tr|Q9RZR6|Q9RZR6_DEIRA	-8.533	2.51e-06	Down
tr|Q9RT79|Q9RT79_DEIRA	-1.08558	0.0364218	Down
tr|Q9RYX7|Q9RYX7_DEIRA	-2.80222	4.33e-06	Down
tr|Q9RZU1|Q9RZU1_DEIRA	-2.83037	0.0419755	Down
tr|Q9RYI8|Q9RYI8_DEIRA	-2.57836	1.08e-05	Down
tr|Q9RZG9|Q9RZG9_DEIRA	-2.93576	1.13e-06	Down
tr|Q9RZK5|Q9RZK5_DEIRA	-1.70206	2.77e-05	Down
tr|Q9RZ57|Q9RZ57_DEIRA	-2.0162	0.000554917	Down
tr|Q9RT84|Q9RT84_DEIRA	-3.33651	1.86e-06	Down
tr|Q9RT90|Q9RT90_DEIRA	-1.82513	4.99e-05	Down
tr|Q9RVJ6|Q9RVJ6_DEIRA	-5.1403	7.79e-07	Down
tr|Q9RY17|Q9RY17_DEIRA	-3.71865	5.31e-06	Down
tr|Q9RX03|Q9RX03_DEIRA	-3.71865	5.31e-06	Down
tr|Q9RW86|Q9RW86_DEIRA	-1.51703	0.000367227	Down
tr|Q9RSV6|Q9RSV6_DEIRA	-3.49106	1.52e-06	Down
tr|Q9RS48|Q9RS48_DEIRA	-1.36998	0.00018009	Down
tr|Q9RUE1|Q9RUE1_DEIRA	-1.08072	0.00397217	Down
tr|Q9RZR5|Q9RZR5_DEIRA	-2.8254	1.06e-05	Down
tr|Q9RT55|Q9RT55_DEIRA	-1.2661	0.00692458	Down
tr|Q9RRN8|Q9RRN8_DEIRA	-1.62473	1.93e-05	Down
tr|Q9RYU8|Q9RYU8_DEIRA	-2.01164	0.00608557	Down
tr|Q9RZG5|Q9RZG5_DEIRA	-1.0421	0.00273496	Down
tr|Q9RT15|Q9RT15_DEIRA	-1.20933	0.00781152	Down
tr|Q9RTF1|Q9RTF1_DEIRA	-4.90272	5.26e-05	Down
tr|Q9RVJ1|Q9RVJ1_DEIRA	-1.47021	9.24e-06	Down
sp|Q9RR97|NOSO_DEIRA	-3.38785	3.33e-05	Down
