# Supplementary material for: Unraveling the Central Role of Global Regulator PprI in Deinococcus radiodurans Through Label-Free Quantitative Proteomics
Source: Proteomes. 2025 May 23;13(2):19. doi: 10.3390/proteomes13020019 (PMC12197293; doi:10.3390/proteomes13020019)
Supplement: Supplementary file 1 [file proteomes-13-00019-s001.zip › Table S2.High abundance of proteins' COG analysis.xlsx]

## Sheet: Sheet1
## Sun Jan 12 13:05:51 2025 ## emapper-2.1.12 ## /data/shared/home/emapper/miniconda3/envs/eggnog-mapper-2.1/bin/emapper.py --cpu 20 --mp_start_method forkserver --data_dir /dev/shm/ -o out --output_dir /emapper_web_jobs/emapper_jobs/user_data/MM_ft6v_blm --temp_dir /emapper_web_jobs/emapper_jobs/user_data/MM_ft6v_blm --override -m diamond --dmnd_ignore_warnings --dmnd_algo ctg -i /emapper_web_jo…
#
query	seed_ortholog	evalue	score	eggNOG_OGs	max_annot_lvl	COG_category	Description	Preferred_name	GOs	EC	KEGG_ko	KEGG_Pathway	KEGG_Module	KEGG_Reaction	KEGG_rclass	BRITE	KEGG_TC	CAZy	BiGG_Reaction	PFAMs
sp|Q9RVW0|RPOC_DEIRA	243230.DR_0911	0.0	3033.0	COG0086@1|root,COG0086@2|Bacteria,1WIZU@1297|Deinococcus-Thermus	1297|Deinococcus-Thermus	K	DNA-dependent RNA polymerase catalyzes the transcription of DNA into RNA using the four ribonucleoside triphosphates as substrates	rpoC	GO:0000428,GO:0005575,GO:0005622,GO:0005623,GO:0030880,GO:0032991,GO:0044424,GO:0044464,GO:0061695,GO:1902494,GO:1990234	2.7.7.6	ko:K03046	ko00230,ko00240,ko01100,ko03020,map00230,map00240,map01100,map03020	M00183	R00435,R00441,R00442,R00443	RC02795	br01611,ko00000,ko00001,ko00002,ko01000,ko03021,ko03400	-	-	-	RNA_pol_Rpb1_1,RNA_pol_Rpb1_2,RNA_pol_Rpb1_3,RNA_pol_Rpb1_4,RNA_pol_Rpb1_5
sp|Q9RRB6|SLPA_DEIRA	243230.DR_2577	0.0	2291.0	COG3206@1|root,COG3206@2|Bacteria,1WNEB@1297|Deinococcus-Thermus	1297|Deinococcus-Thermus	M	S-layer homology domain	-	-	-	-	-	-	-	-	-	-	-	-	SLH
sp|Q9RU24|UF71_DEIRA	243230.DR_1571	0.0	1194.0	COG0747@1|root,COG0747@2|Bacteria,1WIDS@1297|Deinococcus-Thermus	1297|Deinococcus-Thermus	E	PFAM Bacterial extracellular solute-binding proteins, family 5 Middle	appA	GO:0005575,GO:0005623,GO:0030288,GO:0030313,GO:0031975,GO:0042597,GO:0044464	-	ko:K02035	ko02024,map02024	M00239	-	-	ko00000,ko00001,ko00002,ko02000	3.A.1.5	-	-	SBP_bac_5
sp|Q9RWQ9|CH60_DEIRA	243230.DR_0607	0.0	1016.0	COG0459@1|root,COG0459@2|Bacteria,1WIFZ@1297|Deinococcus-Thermus	1297|Deinococcus-Thermus	O	Prevents misfolding and promotes the refolding and proper assembly of unfolded polypeptides generated under stress conditions	groL	GO:0003674,GO:0005488,GO:0005515,GO:0005575,GO:0005622,GO:0005623,GO:0005737,GO:0005829,GO:0006457,GO:0006458,GO:0008150,GO:0009987,GO:0016465,GO:0032991,GO:0044183,GO:0044424,GO:0044444,GO:0044445,GO:0044464,GO:0051082,GO:0061077,GO:0101031,GO:1990220	-	ko:K04077	ko03018,ko04212,ko04940,ko05134,ko05152,map03018,map04212,map04940,map05134,map05152	-	-	-	ko00000,ko00001,ko03019,ko03029,ko03110,ko04147	-	-	-	Cpn60_TCP1
sp|Q9RV58|UB72_DEIRA	243230.DR_1172	1.68e-59	199.0	COG5412@1|root,COG5412@2|Bacteria	2|Bacteria	N	phage tail tape measure protein	-	-	-	-	-	-	-	-	-	-	-	-	PhageMin_Tail
tr|Q9RY75|Q9RY75_DEIRA	243230.DR_0075	1.89e-163	539.0	COG1511@1|root,COG1511@2|Bacteria,1WM39@1297|Deinococcus-Thermus	1297|Deinococcus-Thermus	S	domain protein	-	-	-	ko:K01421	-	-	-	-	ko00000	-	-	-	ABC2_membrane_3,DUF3533
tr|Q9RVP1|Q9RVP1_DEIRA	243230.DR_0986	0.0	1261.0	COG0747@1|root,COG0747@2|Bacteria,1WIIW@1297|Deinococcus-Thermus	1297|Deinococcus-Thermus	E	PFAM Bacterial extracellular solute-binding proteins, family 5 Middle	-	-	-	ko:K02035	ko02024,map02024	M00239	-	-	ko00000,ko00001,ko00002,ko02000	3.A.1.5	-	-	SBP_bac_5
sp|Q9R342|EFTU_DEIRA	243230.DR_0309	3.79e-292	797.0	COG0050@1|root,COG0050@2|Bacteria,1WI4Y@1297|Deinococcus-Thermus	1297|Deinococcus-Thermus	J	This protein promotes the GTP-dependent binding of aminoacyl-tRNA to the A-site of ribosomes during protein biosynthesis	tuf	GO:0005575,GO:0005622,GO:0005623,GO:0005737,GO:0044424,GO:0044464	-	ko:K02358	-	-	-	-	ko00000,ko03012,ko03029,ko04147	-	-	-	GTP_EFTU,GTP_EFTU_D2,GTP_EFTU_D3
sp|Q9RUB7|PSPA_DEIRA	243230.DR_1473	3.47e-142	403.0	COG1842@1|root,COG1842@2|Bacteria,1WJBY@1297|Deinococcus-Thermus	1297|Deinococcus-Thermus	KT	Phage shock protein A (IM30) suppresses sigma54-dependent transcription	-	GO:0005575,GO:0005622,GO:0005623,GO:0005737,GO:0005829,GO:0044424,GO:0044444,GO:0044464	-	ko:K03969	-	-	-	-	ko00000	-	-	-	PspA_IM30
sp|Q9RS27|SYA_DEIRA	243230.DR_2300	0.0	1748.0	COG0013@1|root,COG0013@2|Bacteria,1WJC8@1297|Deinococcus-Thermus	1297|Deinococcus-Thermus	J	Catalyzes the attachment of alanine to tRNA(Ala) in a two-step reaction alanine is first activated by ATP to form Ala- AMP and then transferred to the acceptor end of tRNA(Ala). Also edits incorrectly charged Ser-tRNA(Ala) and Gly-tRNA(Ala) via its editing domain	alaS	GO:0003674,GO:0003824,GO:0004812,GO:0004813,GO:0005488,GO:0005575,GO:0005622,GO:0005623,GO:0005737,GO:0005829,GO:0006082,GO:0006139,GO:0006396,GO:0006399,GO:0006400,GO:0006412,GO:0006418,GO:0006419,GO:0006518,GO:0006520,GO:0006725,GO:0006807,GO:0008033,GO:0008150,GO:0008152,GO:0009058,GO:0009059,GO:0009451,GO:0009987,GO:0010467,GO:0016070,GO:0016597,GO:0016874,GO:0016875,GO:0019538,GO:0019752,GO:…	6.1.1.7	ko:K01872	ko00970,map00970	M00359,M00360	R03038	RC00055,RC00523	ko00000,ko00001,ko00002,ko01000,ko01007,ko03016	-	-	-	DHHA1,tRNA-synt_2c,tRNA_SAD
sp|Q9RUR8|Y1314_DEIRA	243230.DR_1314	3.07e-186	521.0	COG3861@1|root,COG3861@2|Bacteria	2|Bacteria	S	electron transporter, transferring electrons within the cyclic electron transport pathway of photosynthesis activity	-	-	-	-	-	-	-	-	-	-	-	-	DUF2382,PRC
tr|Q9RY13|Q9RY13_DEIRA	243230.DR_0139	0.0	986.0	COG2262@1|root,COG2262@2|Bacteria,1WIJS@1297|Deinococcus-Thermus	1297|Deinococcus-Thermus	S	GTPase that associates with the 50S ribosomal subunit and may have a role during protein synthesis or ribosome biogenesis	hflX	-	-	ko:K03665	-	-	-	-	ko00000,ko03009	-	-	-	GTP-bdg_M,GTP-bdg_N,MMR_HSR1
tr|Q9RSY6|Q9RSY6_DEIRA	243230.DR_1983	0.0	1187.0	COG0539@1|root,COG0539@2|Bacteria,1WJGM@1297|Deinococcus-Thermus	1297|Deinococcus-Thermus	J	Ribosomal protein S1	rpsA	-	-	ko:K02945	ko03010,map03010	M00178	-	-	br01610,ko00000,ko00001,ko00002,ko03011	-	-	-	S1
sp|Q9RXG4|LON_DEIRA	243230.DR_0349	0.0	1573.0	COG0466@1|root,COG0466@2|Bacteria,1WISX@1297|Deinococcus-Thermus	1297|Deinococcus-Thermus	O	ATP-dependent serine protease that mediates the selective degradation of mutant and abnormal proteins as well as certain short-lived regulatory proteins. Required for cellular homeostasis and for survival from DNA damage and developmental changes induced by stress. Degrades polypeptides processively to yield small peptide fragments that are 5 to 10 amino acids long. Binds to DNA in a double-stran…	lon2	-	3.4.21.53	ko:K01338	ko04112,map04112	-	-	-	ko00000,ko00001,ko01000,ko01002	-	-	-	AAA,LON_substr_bdg,Lon_C
tr|Q9RXD5|Q9RXD5_DEIRA	243230.DR_0379	0.0	1643.0	COG4775@1|root,COG4775@2|Bacteria,1WIZI@1297|Deinococcus-Thermus	1297|Deinococcus-Thermus	M	Outer membrane protein protective antigen OMA87	-	-	-	ko:K07277	-	-	-	-	ko00000,ko02000,ko03029	1.B.33	-	-	Bac_surface_Ag,POTRA,POTRA_2
sp|Q9RY06|SYV_DEIRA	243230.DR_0148	0.0	1840.0	COG0525@1|root,COG0525@2|Bacteria,1WIZA@1297|Deinococcus-Thermus	1297|Deinococcus-Thermus	J	amino acids such as threonine, to avoid such errors, it has a posttransfer editing activity that hydrolyzes mischarged Thr-tRNA(Val) in a tRNA-dependent manner	valS	GO:0003674,GO:0003824,GO:0004812,GO:0004832,GO:0006082,GO:0006139,GO:0006399,GO:0006412,GO:0006418,GO:0006438,GO:0006518,GO:0006520,GO:0006725,GO:0006807,GO:0008150,GO:0008152,GO:0009058,GO:0009059,GO:0009987,GO:0010467,GO:0016070,GO:0016874,GO:0016875,GO:0019538,GO:0019752,GO:0034641,GO:0034645,GO:0034660,GO:0043038,GO:0043039,GO:0043043,GO:0043170,GO:0043436,GO:0043603,GO:0043604,GO:0044237,GO:…	6.1.1.9	ko:K01873	ko00970,map00970	M00359,M00360	R03665	RC00055,RC00523	ko00000,ko00001,ko00002,ko01000,ko01007,ko03016	-	-	-	Anticodon_1,Val_tRNA-synt_C,tRNA-synt_1
tr|Q9RTC9|Q9RTC9_DEIRA	243230.DR_1836	3.41e-312	852.0	COG0541@1|root,COG0541@2|Bacteria,1WII8@1297|Deinococcus-Thermus	1297|Deinococcus-Thermus	U	Involved in targeting and insertion of nascent membrane proteins into the cytoplasmic membrane. Binds to the hydrophobic signal sequence of the ribosome-nascent chain (RNC) as it emerges from the ribosomes. The SRP-RNC complex is then targeted to the cytoplasmic membrane where it interacts with the SRP receptor FtsY	ffh	-	3.6.5.4	ko:K03106	ko02024,ko03060,ko03070,map02024,map03060,map03070	M00335	-	-	ko00000,ko00001,ko00002,ko01000,ko02044	3.A.5.1,3.A.5.2,3.A.5.7,3.A.5.8,3.A.5.9	-	-	SRP54,SRP54_N,SRP_SPB
sp|Q9RU80|EFTS_DEIRA	243230.DR_1512	3.12e-179	500.0	COG0264@1|root,COG0264@2|Bacteria,1WJ3W@1297|Deinococcus-Thermus	1297|Deinococcus-Thermus	J	Associates with the EF-Tu.GDP complex and induces the exchange of GDP to GTP. It remains bound to the aminoacyl-tRNA.EF- Tu.GTP complex up to the GTP hydrolysis stage on the ribosome	tsf	GO:0003674,GO:0003676,GO:0003723,GO:0003746,GO:0005488,GO:0005575,GO:0005622,GO:0005623,GO:0005737,GO:0006412,GO:0006414,GO:0006518,GO:0006807,GO:0008135,GO:0008150,GO:0008152,GO:0009058,GO:0009059,GO:0009987,GO:0010467,GO:0019538,GO:0034641,GO:0034645,GO:0043043,GO:0043170,GO:0043603,GO:0043604,GO:0044237,GO:0044238,GO:0044249,GO:0044260,GO:0044267,GO:0044271,GO:0044424,GO:0044464,GO:0071704,GO:…	-	ko:K02357	-	-	-	-	ko00000,ko03012,ko03029	-	-	-	EF_TS
tr|Q9RYM2|Q9RYM2_DEIRA	243230.DR_A0290	0.0	1270.0	COG0465@1|root,COG0465@2|Bacteria,1WIXJ@1297|Deinococcus-Thermus	1297|Deinococcus-Thermus	O	Acts as a processive, ATP-dependent zinc metallopeptidase for both cytoplasmic and membrane proteins. Plays a role in the quality control of integral membrane proteins	ftsH	-	-	ko:K03798	-	M00742	-	-	ko00000,ko00002,ko01000,ko01002,ko03110	-	-	-	AAA,FtsH_ext,Peptidase_M41
tr|Q9RZQ3|Q9RZQ3_DEIRA	1288484.APCS01000008_gene1214	0.0	1302.0	COG2374@1|root,COG2374@2|Bacteria,1WM95@1297|Deinococcus-Thermus	1297|Deinococcus-Thermus	U	PFAM Endonuclease Exonuclease phosphatase	-	-	-	ko:K07004	-	-	-	-	ko00000	-	-	-	Exo_endo_phos,LTD
tr|Q9RVQ3|Q9RVQ3_DEIRA	243230.DR_0969	6.52e-307	837.0	COG5316@1|root,COG5316@2|Bacteria,1WIUV@1297|Deinococcus-Thermus	1297|Deinococcus-Thermus	S	COGs COG5316 conserved	-	-	-	-	-	-	-	-	-	-	-	-	DUF4139
sp|Q9RWB2|CISY_DEIRA	243230.DR_0757	4.07e-272	746.0	COG0372@1|root,COG0372@2|Bacteria,1WI65@1297|Deinococcus-Thermus	1297|Deinococcus-Thermus	C	Belongs to the citrate synthase family	gltA	-	2.3.3.1	ko:K01647	ko00020,ko00630,ko01100,ko01110,ko01120,ko01130,ko01200,ko01210,ko01230,map00020,map00630,map01100,map01110,map01120,map01130,map01200,map01210,map01230	M00009,M00010,M00012,M00740	R00351	RC00004,RC00067	br01601,ko00000,ko00001,ko00002,ko01000	-	-	-	Citrate_synt
tr|Q9RRA0|Q9RRA0_DEIRA	243230.DR_2594	0.0	949.0	COG1239@1|root,COG1239@2|Bacteria,1WJCC@1297|Deinococcus-Thermus	1297|Deinococcus-Thermus	H	Mg-chelatase subunit ChlI	chlI	-	6.6.1.1	ko:K03405	ko00860,ko01100,ko01110,map00860,map01100,map01110	-	R03877	RC01012	ko00000,ko00001,ko01000	-	-	-	Sigma54_activat
sp|Q9RUW8|RO60_DEIRA	243230.DR_1262	0.0	1040.0	COG2304@1|root,COG2304@2|Bacteria	2|Bacteria	IU	oxidoreductase activity	mtsE	-	-	ko:K11089	ko05322,map05322	-	-	-	ko00000,ko00001	-	-	-	TROVE,VWA_2
tr|Q9RU43|Q9RU43_DEIRA	243230.DR_1551	0.0	868.0	COG0793@1|root,COG0793@2|Bacteria,1WIKF@1297|Deinococcus-Thermus	1297|Deinococcus-Thermus	M	Belongs to the peptidase S41A family	-	-	3.4.21.102	ko:K03797	-	-	-	-	ko00000,ko01000,ko01002	-	-	-	PDZ,PDZ_2,Peptidase_S41
tr|Q9RRE7|Q9RRE7_DEIRA	243230.DR_2545	0.0	977.0	COG2070@1|root,COG2070@2|Bacteria,1WMCT@1297|Deinococcus-Thermus	1297|Deinococcus-Thermus	S	Nitronate monooxygenase	-	-	-	-	-	-	-	-	-	-	-	-	NMO
tr|Q9RVX7|Q9RVX7_DEIRA	243230.DR_0894	3.05e-280	775.0	COG3881@1|root,COG3881@2|Bacteria	2|Bacteria	S	PRC-barrel domain	yrrD	-	-	-	-	-	-	-	-	-	-	-	PRC
sp|Q9RVY3|Y888_DEIRA	243230.DR_0888	1.41e-165	464.0	COG1652@1|root,COG2823@1|root,COG1652@2|Bacteria,COG2823@2|Bacteria,1WMGB@1297|Deinococcus-Thermus	1297|Deinococcus-Thermus	S	bacterial OsmY and nodulation domain	-	-	-	-	-	-	-	-	-	-	-	-	BON,LysM
tr|Q9RXB0|Q9RXB0_DEIRA	243230.DR_0405	0.0	1825.0	COG1523@1|root,COG1523@2|Bacteria,1WJPP@1297|Deinococcus-Thermus	1297|Deinococcus-Thermus	G	Belongs to the glycosyl hydrolase 13 family	-	-	3.2.1.41	ko:K01200	ko00500,ko01100,ko01110,map00500,map01100,map01110	-	R02111	-	ko00000,ko00001,ko01000	-	CBM48,GH13	-	AMPK1_CBM,CBM_48,DUF3372,PUD
sp|Q9RSJ6|RPOA_DEIRA	243230.DR_2128	5.74e-241	662.0	COG0202@1|root,COG0202@2|Bacteria,1WIVQ@1297|Deinococcus-Thermus	1297|Deinococcus-Thermus	K	DNA-dependent RNA polymerase catalyzes the transcription of DNA into RNA using the four ribonucleoside triphosphates as substrates	rpoA	GO:0003674,GO:0003824,GO:0003899,GO:0005575,GO:0005622,GO:0005623,GO:0005737,GO:0006139,GO:0006351,GO:0006354,GO:0006725,GO:0006807,GO:0008150,GO:0008152,GO:0009058,GO:0009059,GO:0009987,GO:0010467,GO:0016070,GO:0016740,GO:0016772,GO:0016779,GO:0018130,GO:0019438,GO:0032774,GO:0034062,GO:0034641,GO:0034645,GO:0034654,GO:0043170,GO:0044237,GO:0044238,GO:0044249,GO:0044260,GO:0044271,GO:0044424,GO:…	2.7.7.6	ko:K03040	ko00230,ko00240,ko01100,ko03020,map00230,map00240,map01100,map03020	M00183	R00435,R00441,R00442,R00443	RC02795	br01611,ko00000,ko00001,ko00002,ko01000,ko03021,ko03400	-	-	-	RNA_pol_A_CTD,RNA_pol_A_bac,RNA_pol_L
tr|Q9RT05|Q9RT05_DEIRA	243230.DR_1964	0.0	1579.0	COG2804@1|root,COG2804@2|Bacteria,1WIW9@1297|Deinococcus-Thermus	1297|Deinococcus-Thermus	NU	Type II secretory pathway, ATPase PulE Tfp pilus assembly pathway, ATPase PilB	pilF	-	-	ko:K02652	-	-	-	-	ko00000,ko02035,ko02044	3.A.15.2	-	-	T2SSE,T2SSE_N
tr|Q9RSQ4|Q9RSQ4_DEIRA	243230.DR_2070	1.8e-270	740.0	COG1744@1|root,COG1744@2|Bacteria,1WI5Y@1297|Deinococcus-Thermus	1297|Deinococcus-Thermus	S	ABC-type transport system, periplasmic component surface lipoprotein	-	-	-	ko:K07335	-	-	-	-	ko00000	-	-	-	Bmp
sp|Q9RU79|RS2_DEIRA	243230.DR_1513	8.33e-184	511.0	COG0052@1|root,COG0052@2|Bacteria,1WIAA@1297|Deinococcus-Thermus	1297|Deinococcus-Thermus	J	Belongs to the universal ribosomal protein uS2 family	rpsB	GO:0003674,GO:0003735,GO:0005198,GO:0005575,GO:0005622,GO:0005623,GO:0005737,GO:0005829,GO:0005840,GO:0006412,GO:0006518,GO:0006807,GO:0008150,GO:0008152,GO:0009058,GO:0009059,GO:0009987,GO:0010467,GO:0015935,GO:0019538,GO:0022626,GO:0022627,GO:0032991,GO:0034641,GO:0034645,GO:0043043,GO:0043170,GO:0043226,GO:0043228,GO:0043229,GO:0043232,GO:0043603,GO:0043604,GO:0044237,GO:0044238,GO:0044249,GO:…	-	ko:K02967	ko03010,map03010	M00178,M00179	-	-	br01610,ko00000,ko00001,ko00002,ko03011	-	-	-	Ribosomal_S2
sp|Q9RUW4|SYP_DEIRA	243230.DR_1266	0.0	1021.0	COG0442@1|root,COG0442@2|Bacteria,1WJ9C@1297|Deinococcus-Thermus	1297|Deinococcus-Thermus	J	Catalyzes the attachment of proline to tRNA(Pro) in a two-step reaction proline is first activated by ATP to form Pro- AMP and then transferred to the acceptor end of tRNA(Pro)	proS	GO:0003674,GO:0003824,GO:0004812,GO:0004827,GO:0005575,GO:0005622,GO:0005623,GO:0005737,GO:0006082,GO:0006139,GO:0006399,GO:0006412,GO:0006418,GO:0006433,GO:0006518,GO:0006520,GO:0006725,GO:0006807,GO:0008150,GO:0008152,GO:0009058,GO:0009059,GO:0009987,GO:0010467,GO:0016070,GO:0016874,GO:0016875,GO:0017101,GO:0019538,GO:0019752,GO:0032991,GO:0034641,GO:0034645,GO:0034660,GO:0043038,GO:0043039,GO:…	6.1.1.15	ko:K01881	ko00970,map00970	M00359,M00360	R03661	RC00055,RC00523	ko00000,ko00001,ko00002,ko01000,ko01007,ko03016	-	-	-	HGTP_anticodon,ProRS-C_1,tRNA-synt_2b
sp|Q9RXK2|RL3_DEIRA	243230.DR_0311	7.8e-149	419.0	COG0087@1|root,COG0087@2|Bacteria,1WI2F@1297|Deinococcus-Thermus	1297|Deinococcus-Thermus	J	One of the primary rRNA binding proteins, it binds directly near the 3'-end of the 23S rRNA, where it nucleates assembly of the 50S subunit	rplC	-	-	ko:K02906	ko03010,map03010	M00178,M00179	-	-	br01610,ko00000,ko00001,ko00002,ko03011	-	-	-	Ribosomal_L3
sp|Q9RTG5|IF2_DEIRA	243230.DR_1799	0.0	1116.0	COG0532@1|root,COG0532@2|Bacteria,1WI2Q@1297|Deinococcus-Thermus	1297|Deinococcus-Thermus	J	One of the essential components for the initiation of protein synthesis. Protects formylmethionyl-tRNA from spontaneous hydrolysis and promotes its binding to the 30S ribosomal subunits. Also involved in the hydrolysis of GTP during the formation of the 70S ribosomal complex	infB	GO:0005575,GO:0005622,GO:0005623,GO:0005737,GO:0044424,GO:0044464	-	ko:K02519	-	-	-	-	ko00000,ko03012,ko03029	-	-	-	GTP_EFTU,GTP_EFTU_D2,IF-2,IF2_N
tr|Q9RX19|Q9RX19_DEIRA	243230.DR_0496	0.0	939.0	COG0493@1|root,COG0493@2|Bacteria,1WKX0@1297|Deinococcus-Thermus	1297|Deinococcus-Thermus	E	COG0493 NADPH-dependent glutamate synthase beta chain and related	-	-	1.18.1.2,1.19.1.1	ko:K00528	-	-	R10159	-	ko00000,ko01000	-	-	-	NAD_binding_9,Pyr_redox_2
tr|Q9RVA5|Q9RVA5_DEIRA	243230.DR_1124	1.08e-259	717.0	COG4223@1|root,COG4223@2|Bacteria,1WKH2@1297|Deinococcus-Thermus	1297|Deinococcus-Thermus	S	PFAM S-layer homology domain	-	-	-	-	-	-	-	-	-	-	-	-	SLH
tr|Q9RRP4|Q9RRP4_DEIRA	243230.DR_2444	0.0	979.0	COG0210@1|root,COG0626@1|root,COG0210@2|Bacteria,COG0626@2|Bacteria	2|Bacteria	E	cystathionine gamma-synthase activity	metC	GO:0003674,GO:0003824,GO:0003962,GO:0004123,GO:0016740,GO:0016765,GO:0016829,GO:0016846	2.5.1.48,4.4.1.11,4.4.1.8	ko:K01739,ko:K01760,ko:K01761	ko00270,ko00450,ko00920,ko01100,ko01110,ko01130,ko01230,map00270,map00450,map00920,map01100,map01110,map01130,map01230	M00017	R00654,R00782,R00999,R01286,R01288,R02408,R02508,R03217,R03260,R04770,R04941,R04944,R04945,R04946	RC00020,RC00056,RC00069,RC00196,RC00348,RC00382,RC00420,RC00488,RC00710,RC01209,RC01210,RC01245,RC02303,RC02848,RC02866	ko00000,ko00001,ko00002,ko01000	-	-	iYO844.BSU11880	AAA_11,AAA_12,Cys_Met_Meta_PP
tr|Q9RTV1|Q9RTV1_DEIRA	243230.DR_1655	3.4e-231	637.0	COG0715@1|root,COG0715@2|Bacteria,1WIC3@1297|Deinococcus-Thermus	1297|Deinococcus-Thermus	P	ABC transporter substrate-binding protein	-	-	-	ko:K02051	-	M00188	-	-	ko00000,ko00002,ko02000	3.A.1.16,3.A.1.17	-	-	NMT1_2
sp|Q9RXJ6|RS3_DEIRA	243230.DR_0317	2.19e-167	469.0	COG0092@1|root,COG0092@2|Bacteria,1WIVV@1297|Deinococcus-Thermus	1297|Deinococcus-Thermus	J	Binds the lower part of the 30S subunit head. Binds mRNA in the 70S ribosome, positioning it for translation	rpsC	GO:0002181,GO:0003674,GO:0003735,GO:0005198,GO:0005575,GO:0005622,GO:0005623,GO:0005737,GO:0005829,GO:0005840,GO:0006412,GO:0006518,GO:0006807,GO:0008150,GO:0008152,GO:0009058,GO:0009059,GO:0009987,GO:0010467,GO:0015935,GO:0019538,GO:0022626,GO:0022627,GO:0032991,GO:0034641,GO:0034645,GO:0043043,GO:0043170,GO:0043226,GO:0043228,GO:0043229,GO:0043232,GO:0043603,GO:0043604,GO:0044237,GO:0044238,GO:…	-	ko:K02982	ko03010,map03010	M00178,M00179	-	-	br01610,ko00000,ko00001,ko00002,ko03011	-	-	-	KH_2,Ribosomal_S3_C
tr|Q9RSD6|Q9RSD6_DEIRA	243230.DR_2188	2.75e-307	837.0	COG2309@1|root,COG2309@2|Bacteria,1WI5P@1297|Deinococcus-Thermus	1297|Deinococcus-Thermus	E	Leucyl aminopeptidase (Aminopeptidase T)	-	-	-	ko:K19689	-	-	-	-	ko00000,ko01000,ko01002	-	-	-	Peptidase_M29
sp|Q9RUP2|PGK_DEIRA	243230.DR_1342	3.82e-295	805.0	COG0126@1|root,COG0126@2|Bacteria,1WINF@1297|Deinococcus-Thermus	1297|Deinococcus-Thermus	F	Belongs to the phosphoglycerate kinase family	pgk	GO:0005575,GO:0005622,GO:0005623,GO:0005737,GO:0044424,GO:0044464	2.7.2.3	ko:K00927	ko00010,ko00710,ko01100,ko01110,ko01120,ko01130,ko01200,ko01230,map00010,map00710,map01100,map01110,map01120,map01130,map01200,map01230	M00001,M00002,M00003,M00165,M00166,M00308,M00552	R01512	RC00002,RC00043	ko00000,ko00001,ko00002,ko01000,ko04147	-	-	-	PGK
sp|Q9RSR5|SYG_DEIRA	243230.DR_2059	0.0	1016.0	COG0423@1|root,COG0423@2|Bacteria,1WIB2@1297|Deinococcus-Thermus	1297|Deinococcus-Thermus	J	Catalyzes the attachment of glycine to tRNA(Gly)	glyQS	GO:0000166,GO:0000287,GO:0003674,GO:0003824,GO:0004812,GO:0004820,GO:0005488,GO:0005515,GO:0005524,GO:0005575,GO:0005622,GO:0005623,GO:0005737,GO:0006082,GO:0006139,GO:0006399,GO:0006412,GO:0006418,GO:0006426,GO:0006518,GO:0006520,GO:0006725,GO:0006807,GO:0008144,GO:0008150,GO:0008152,GO:0009058,GO:0009059,GO:0009345,GO:0009987,GO:0010467,GO:0016070,GO:0016594,GO:0016597,GO:0016874,GO:0016875,GO:…	6.1.1.14	ko:K01880	ko00970,map00970	M00359,M00360	R03654	RC00055,RC00523	ko00000,ko00001,ko00002,ko01000,ko01007,ko03016,ko03029	-	-	-	HGTP_anticodon,tRNA-synt_2b
tr|Q9RUK0|Q9RUK0_DEIRA	243230.DR_1386	1.99e-260	714.0	COG0012@1|root,COG0012@2|Bacteria,1WJ77@1297|Deinococcus-Thermus	1297|Deinococcus-Thermus	J	ATPase that binds to both the 70S ribosome and the 50S ribosomal subunit in a nucleotide-independent manner	ychF	-	-	ko:K06942	-	-	-	-	ko00000,ko03009	-	-	-	MMR_HSR1,YchF-GTPase_C
sp|Q9RW75|LYSJ_DEIRA	243230.DR_0794	1.59e-305	835.0	COG4992@1|root,COG4992@2|Bacteria,1WI5J@1297|Deinococcus-Thermus	1297|Deinococcus-Thermus	E	Catalyzes the transfer of the amino group of L-glutamate to LysW -aminoadipate 6-semialdehyde, generating LysW -gamma-L- lysine	lysJ	GO:0003674,GO:0005488,GO:0005515,GO:0008144,GO:0019842,GO:0030170,GO:0036094,GO:0042802,GO:0043167,GO:0043168,GO:0048037,GO:0050662,GO:0070279,GO:0097159,GO:1901363	-	ko:K05830	ko00220,ko00300,ko01100,ko01110,ko01130,ko01210,ko01230,map00220,map00300,map01100,map01110,map01130,map01210,map01230	M00031,M00763	R09778,R10932	RC00006,RC00062	ko00000,ko00001,ko00002,ko01000,ko01007	-	-	-	Aminotran_3
tr|Q9RWN5|Q9RWN5_DEIRA	243230.DR_0631	9.09e-260	712.0	COG0206@1|root,COG0206@2|Bacteria,1WIS9@1297|Deinococcus-Thermus	1297|Deinococcus-Thermus	D	Essential cell division protein that forms a contractile ring structure (Z ring) at the future cell division site. The regulation of the ring assembly controls the timing and the location of cell division. One of the functions of the FtsZ ring is to recruit other cell division proteins to the septum to produce a new cell wall between the dividing cells. Binds GTP and shows GTPase activity	ftsZ	-	-	ko:K03531	ko04112,map04112	-	-	-	ko00000,ko00001,ko02048,ko03036,ko04812	-	-	-	FtsZ_C,Tubulin
tr|Q9RS10|Q9RS10_DEIRA	243230.DR_2317	1.97e-228	629.0	COG0667@1|root,COG0667@2|Bacteria,1WJ87@1297|Deinococcus-Thermus	1297|Deinococcus-Thermus	C	PFAM aldo keto reductase	-	-	-	-	-	-	-	-	-	-	-	-	Aldo_ket_red
sp|Q9RUV5|SYS_DEIRA	243230.DR_1276	1.8e-307	838.0	COG0172@1|root,COG0172@2|Bacteria,1WJ2T@1297|Deinococcus-Thermus	1297|Deinococcus-Thermus	J	Catalyzes the attachment of serine to tRNA(Ser). Is also able to aminoacylate tRNA(Sec) with serine, to form the misacylated tRNA L-seryl-tRNA(Sec), which will be further converted into selenocysteinyl-tRNA(Sec)	serS	GO:0000049,GO:0000166,GO:0003674,GO:0003676,GO:0003723,GO:0005488,GO:0005515,GO:0005524,GO:0008144,GO:0016597,GO:0017076,GO:0030554,GO:0031406,GO:0032553,GO:0032555,GO:0032559,GO:0035639,GO:0036094,GO:0042802,GO:0042803,GO:0043167,GO:0043168,GO:0043169,GO:0043177,GO:0046983,GO:0070905,GO:0097159,GO:0097367,GO:1901265,GO:1901363	6.1.1.11	ko:K01875	ko00970,map00970	M00359,M00360	R03662,R08218	RC00055,RC00523	ko00000,ko00001,ko00002,ko01000,ko01007,ko03016	-	-	-	Seryl_tRNA_N,tRNA-synt_2b
tr|Q9RU07|Q9RU07_DEIRA	243230.DR_1589	1.31e-212	588.0	COG0191@1|root,COG0191@2|Bacteria,1WIKG@1297|Deinococcus-Thermus	1297|Deinococcus-Thermus	G	fructose-1,6-bisphosphate aldolase, class II, various bacterial and amitochondriate protist	fba	-	4.1.2.13	ko:K01624	ko00010,ko00030,ko00051,ko00680,ko00710,ko01100,ko01110,ko01120,ko01130,ko01200,ko01230,map00010,map00030,map00051,map00680,map00710,map01100,map01110,map01120,map01130,map01200,map01230	M00001,M00003,M00165,M00167,M00344,M00345	R01068,R01070,R01829,R02568	RC00438,RC00439,RC00603,RC00604	ko00000,ko00001,ko00002,ko01000	-	-	-	F_bP_aldolase
sp|Q9RRC4|SYR_DEIRA	243230.DR_2568	0.0	1194.0	COG0018@1|root,COG0018@2|Bacteria,1WI72@1297|Deinococcus-Thermus	1297|Deinococcus-Thermus	J	Arginyl-tRNA synthetase	argS	GO:0003674,GO:0003824,GO:0004812,GO:0004814,GO:0005575,GO:0005622,GO:0005623,GO:0005737,GO:0006082,GO:0006139,GO:0006399,GO:0006412,GO:0006418,GO:0006420,GO:0006518,GO:0006520,GO:0006725,GO:0006807,GO:0008150,GO:0008152,GO:0009058,GO:0009059,GO:0009987,GO:0010467,GO:0016070,GO:0016874,GO:0016875,GO:0019538,GO:0019752,GO:0034641,GO:0034645,GO:0034660,GO:0043038,GO:0043039,GO:0043043,GO:0043170,GO:…	6.1.1.19	ko:K01887	ko00970,map00970	M00359,M00360	R03646	RC00055,RC00523	ko00000,ko00001,ko00002,ko01000,ko01007,ko03016,ko03029	-	-	-	Arg_tRNA_synt_N,DALR_1,tRNA-synt_1d
sp|Q9RY49|RL9_DEIRA	243230.DR_0102	2.18e-96	281.0	COG0359@1|root,COG0359@2|Bacteria,1WJRP@1297|Deinococcus-Thermus	1297|Deinococcus-Thermus	J	Binds to the 23S rRNA	rplI	GO:0003674,GO:0003676,GO:0003723,GO:0005488,GO:0005575,GO:0005622,GO:0005623,GO:0005737,GO:0005829,GO:0005840,GO:0006412,GO:0006518,GO:0006807,GO:0008150,GO:0008152,GO:0009058,GO:0009059,GO:0009987,GO:0010467,GO:0015934,GO:0019538,GO:0022625,GO:0022626,GO:0032991,GO:0034641,GO:0034645,GO:0043043,GO:0043170,GO:0043226,GO:0043228,GO:0043229,GO:0043232,GO:0043603,GO:0043604,GO:0044237,GO:0044238,GO:…	-	ko:K02939	ko03010,map03010	M00178	-	-	br01610,ko00000,ko00001,ko00002,ko03011	-	-	-	Ribosomal_L9_C,Ribosomal_L9_N
sp|Q9RXJ9|RL2_DEIRA	243230.DR_0314	9.11e-198	548.0	COG0090@1|root,COG0090@2|Bacteria,1WI5K@1297|Deinococcus-Thermus	1297|Deinococcus-Thermus	J	One of the primary rRNA binding proteins. Required for association of the 30S and 50S subunits to form the 70S ribosome, for tRNA binding and peptide bond formation. It has been suggested to have peptidyltransferase activity	rplB	GO:0002181,GO:0003674,GO:0003676,GO:0003723,GO:0003735,GO:0005198,GO:0005488,GO:0005575,GO:0005622,GO:0005623,GO:0005737,GO:0005829,GO:0005840,GO:0006412,GO:0006518,GO:0006807,GO:0008150,GO:0008152,GO:0009058,GO:0009059,GO:0009987,GO:0010467,GO:0015934,GO:0019538,GO:0022625,GO:0022626,GO:0032991,GO:0034641,GO:0034645,GO:0043043,GO:0043170,GO:0043226,GO:0043228,GO:0043229,GO:0043232,GO:0043603,GO:…	-	ko:K02886	ko03010,map03010	M00178,M00179	-	-	br01610,ko00000,ko00001,ko00002,ko03011	-	-	-	Ribosomal_L2,Ribosomal_L2_C
tr|Q9RUZ9|Q9RUZ9_DEIRA	243230.DR_1231	0.0	1588.0	COG3156@1|root,COG3156@2|Bacteria,1WJH7@1297|Deinococcus-Thermus	1297|Deinococcus-Thermus	U	type II secretion system protein K	-	-	-	-	-	-	-	-	-	-	-	-	-
sp|Q9RRM6|RNY_DEIRA	243230.DR_2462	1.19e-280	782.0	COG1418@1|root,COG2433@1|root,COG1418@2|Bacteria,COG2433@2|Bacteria,1WIYW@1297|Deinococcus-Thermus	1297|Deinococcus-Thermus	D	Endoribonuclease that initiates mRNA decay	rny	-	-	ko:K18682	ko03018,map03018	-	-	-	ko00000,ko00001,ko01000,ko03019	-	-	-	DUF3552,HD,KH_1
sp|Q9RUN5|SYH_DEIRA	243230.DR_1349	4.24e-307	837.0	COG0124@1|root,COG0124@2|Bacteria,1WIQ4@1297|Deinococcus-Thermus	1297|Deinococcus-Thermus	J	tRNA synthetase class II core domain (G, H, P, S and T)	hisS	GO:0005575,GO:0005622,GO:0005623,GO:0005737,GO:0044424,GO:0044464	6.1.1.21	ko:K01892	ko00970,map00970	M00359,M00360	R03655	RC00055,RC00523	ko00000,ko00001,ko00002,ko01000,ko01007,ko03016	-	-	-	HGTP_anticodon,tRNA-synt_His
tr|Q9RXH8|Q9RXH8_DEIRA	243230.DR_0335	0.0	875.0	COG0513@1|root,COG0513@2|Bacteria,1WINJ@1297|Deinococcus-Thermus	1297|Deinococcus-Thermus	L	Belongs to the DEAD box helicase family	-	-	3.6.4.13	ko:K11927	ko03018,map03018	-	-	-	ko00000,ko00001,ko01000,ko03019	-	-	-	DEAD,Helicase_C
tr|Q9RTG7|Q9RTG7_DEIRA	243230.DR_1797	4.15e-278	761.0	COG0195@1|root,COG0195@2|Bacteria,1WIKS@1297|Deinococcus-Thermus	1297|Deinococcus-Thermus	K	Participates in both transcription termination and antitermination	nusA	-	-	ko:K02600	-	-	-	-	ko00000,ko03009,ko03021	-	-	-	KH_5,NusA_N,S1
sp|Q9RZ89|DBH_DEIRA	243230.DR_A0065	1.93e-59	186.0	COG0776@1|root,COG0776@2|Bacteria,1WK4X@1297|Deinococcus-Thermus	1297|Deinococcus-Thermus	L	Histone-like DNA-binding protein which is capable of wrapping DNA to stabilize it, and thus to prevent its denaturation under extreme environmental conditions	-	GO:0003674,GO:0003676,GO:0003677,GO:0005488,GO:0005575,GO:0005622,GO:0005623,GO:0005737,GO:0005829,GO:0008150,GO:0009889,GO:0010556,GO:0019219,GO:0019222,GO:0031323,GO:0031326,GO:0044424,GO:0044444,GO:0044464,GO:0050789,GO:0050794,GO:0051171,GO:0051252,GO:0060255,GO:0065007,GO:0080090,GO:0097159,GO:1901363,GO:1903506,GO:2001141	-	ko:K03530	-	-	-	-	ko00000,ko03032,ko03036,ko03400	-	-	-	Bac_DNA_binding
tr|Q9RV56|Q9RV56_DEIRA	243230.DR_1174	0.0	2227.0	COG2202@1|root,COG2203@1|root,COG3614@1|root,COG3829@1|root,COG4251@1|root,COG2202@2|Bacteria,COG2203@2|Bacteria,COG3614@2|Bacteria,COG3829@2|Bacteria,COG4251@2|Bacteria	2|Bacteria	T	photoreceptor activity	MA20_18310	GO:0003674,GO:0005488,GO:0005515,GO:0042802	-	-	-	-	-	-	-	-	-	-	CHASE,GAF,GAF_2,HATPase_c,HWE_HK,HisKA,PAS,PAS_3,PAS_4,PAS_9,Response_reg
tr|Q9RX56|Q9RX56_DEIRA	243230.DR_0459	1.89e-166	465.0	2FCCY@1|root,344GJ@2|Bacteria,1WJXX@1297|Deinococcus-Thermus	1297|Deinococcus-Thermus	-	-	-	-	-	-	-	-	-	-	-	-	-	-	-
tr|Q9RXP7|Q9RXP7_DEIRA	243230.DR_0262	1.08e-246	677.0	COG4143@1|root,COG4143@2|Bacteria,1WID6@1297|Deinococcus-Thermus	1297|Deinococcus-Thermus	H	TIGRFAM ABC transporter, periplasmic binding protein, thiB subfamily	-	-	-	ko:K02064	ko02010,map02010	M00191	-	-	ko00000,ko00001,ko00002,ko02000	3.A.1.19	-	-	SBP_bac_6
sp|O32507|GABD_DEIRA	243230.DR_A0343	0.0	936.0	COG1012@1|root,COG1012@2|Bacteria,1WK1N@1297|Deinococcus-Thermus	1297|Deinococcus-Thermus	C	PFAM Aldehyde dehydrogenase	-	-	1.2.1.16,1.2.1.20,1.2.1.79	ko:K00135	ko00250,ko00310,ko00350,ko00650,ko00760,ko01100,ko01120,map00250,map00310,map00350,map00650,map00760,map01100,map01120	M00027	R00713,R00714,R02401	RC00080	ko00000,ko00001,ko00002,ko01000	-	-	-	Aldedh
tr|Q9RXL9|Q9RXL9_DEIRA	243230.DR_0291	6.25e-158	444.0	COG1579@1|root,COG1579@2|Bacteria,1WJTQ@1297|Deinococcus-Thermus	1297|Deinococcus-Thermus	S	Zn-ribbon protein, possibly nucleic acid-binding	-	-	-	ko:K07164	-	-	-	-	ko00000	-	-	-	zf-RING_7
sp|Q9RSL3|RL6_DEIRA	243230.DR_2111	2.16e-128	366.0	COG0097@1|root,COG0097@2|Bacteria,1WJXT@1297|Deinococcus-Thermus	1297|Deinococcus-Thermus	J	This protein binds to the 23S rRNA, and is important in its secondary structure. It is located near the subunit interface in the base of the L7 L12 stalk, and near the tRNA binding site of the peptidyltransferase center	rplF	GO:0002181,GO:0003674,GO:0003676,GO:0003723,GO:0003735,GO:0005198,GO:0005488,GO:0005575,GO:0005622,GO:0005623,GO:0005737,GO:0005829,GO:0005840,GO:0006412,GO:0006518,GO:0006807,GO:0008150,GO:0008152,GO:0009058,GO:0009059,GO:0009987,GO:0010467,GO:0015934,GO:0019538,GO:0022625,GO:0022626,GO:0032991,GO:0034641,GO:0034645,GO:0043043,GO:0043170,GO:0043226,GO:0043228,GO:0043229,GO:0043232,GO:0043603,GO:…	-	ko:K02933	ko03010,map03010	M00178,M00179	-	-	br01610,ko00000,ko00001,ko00002,ko03011	-	-	-	Ribosomal_L6
sp|Q9RR70|FUMC_DEIRA	243230.DR_2627	0.0	919.0	COG0114@1|root,COG0114@2|Bacteria,1WJ9Q@1297|Deinococcus-Thermus	1297|Deinococcus-Thermus	C	Involved in the TCA cycle. Catalyzes the stereospecific interconversion of fumarate to L-malate	fumC	GO:0003674,GO:0003824,GO:0004333,GO:0006082,GO:0006091,GO:0006099,GO:0006101,GO:0006106,GO:0006108,GO:0008150,GO:0008152,GO:0009060,GO:0009987,GO:0015980,GO:0016829,GO:0016835,GO:0016836,GO:0016999,GO:0017144,GO:0019752,GO:0043436,GO:0043648,GO:0044237,GO:0044238,GO:0044281,GO:0045333,GO:0055114,GO:0071704,GO:0072350	4.2.1.2	ko:K01679	ko00020,ko00620,ko00720,ko01100,ko01110,ko01120,ko01130,ko01200,ko04934,ko05200,ko05211,map00020,map00620,map00720,map01100,map01110,map01120,map01130,map01200,map04934,map05200,map05211	M00009,M00011,M00173,M00376	R01082	RC00443	ko00000,ko00001,ko00002,ko01000	-	-	-	FumaraseC_C,Lyase_1
tr|Q9RY67|Q9RY67_DEIRA	243230.DR_0083	4.22e-286	783.0	COG0508@1|root,COG0508@2|Bacteria,1WIIU@1297|Deinococcus-Thermus	1297|Deinococcus-Thermus	C	The 2-oxoglutarate dehydrogenase complex catalyzes the overall conversion of 2-oxoglutarate to succinyl-CoA and CO(2)	sucB	-	2.3.1.61	ko:K00658	ko00020,ko00310,ko01100,ko01110,ko01120,ko01130,ko01200,map00020,map00310,map01100,map01110,map01120,map01130,map01200	M00009,M00011,M00032	R02570,R02571,R08549	RC00004,RC02727,RC02833	br01601,ko00000,ko00001,ko00002,ko01000	-	-	-	2-oxoacid_dh,Biotin_lipoyl,E3_binding
tr|Q9RVG6|Q9RVG6_DEIRA	243230.DR_1063	3.46e-223	618.0	COG0760@1|root,COG0760@2|Bacteria,1WJ16@1297|Deinococcus-Thermus	1297|Deinococcus-Thermus	O	peptidylprolyl isomerase	-	-	5.2.1.8	ko:K03769	-	-	-	-	ko00000,ko01000,ko03110	-	-	-	Rotamase,Rotamase_3,SurA_N_3
sp|Q9RYB2|GLYA_DEIRA	243230.DR_0038	1.29e-296	810.0	COG0112@1|root,COG0112@2|Bacteria,1WINZ@1297|Deinococcus-Thermus	1297|Deinococcus-Thermus	E	Catalyzes the reversible interconversion of serine and glycine with tetrahydrofolate (THF) serving as the one-carbon carrier. This reaction serves as the major source of one-carbon groups required for the biosynthesis of purines, thymidylate, methionine, and other important biomolecules. Also exhibits THF- independent aldolase activity toward beta-hydroxyamino acids, producing glycine and aldehyd…	glyA	-	2.1.2.1	ko:K00600	ko00260,ko00460,ko00630,ko00670,ko00680,ko01100,ko01110,ko01120,ko01130,ko01200,ko01230,ko01523,map00260,map00460,map00630,map00670,map00680,map01100,map01110,map01120,map01130,map01200,map01230,map01523	M00140,M00141,M00346,M00532	R00945,R09099	RC00022,RC00112,RC01583,RC02958	ko00000,ko00001,ko00002,ko01000	-	-	-	SHMT
tr|Q9RWS7|Q9RWS7_DEIRA	243230.DR_0588	0.0	1423.0	COG0542@1|root,COG0542@2|Bacteria,1WM0Y@1297|Deinococcus-Thermus	1297|Deinococcus-Thermus	O	ATP-dependent clp protease ATP-binding subunit clpA	clpA	-	-	ko:K03694	-	-	-	-	ko00000,ko03110	-	-	-	AAA,AAA_2,ClpB_D2-small,Clp_N
tr|Q9RRG6|Q9RRG6_DEIRA	243230.DR_2526	0.0	959.0	COG1249@1|root,COG1249@2|Bacteria,1WI3A@1297|Deinococcus-Thermus	1297|Deinococcus-Thermus	C	COG1249 Pyruvate 2-oxoglutarate dehydrogenase complex dihydrolipoamide dehydrogenase (E3)	-	-	1.8.1.4	ko:K00382	ko00010,ko00020,ko00260,ko00280,ko00620,ko00630,ko00640,ko01100,ko01110,ko01120,ko01130,ko01200,map00010,map00020,map00260,map00280,map00620,map00630,map00640,map01100,map01110,map01120,map01130,map01200	M00009,M00011,M00036,M00307,M00532	R00209,R01221,R01698,R03815,R07618,R08549	RC00004,RC00022,RC00583,RC02742,RC02833,RC02834	br01601,ko00000,ko00001,ko00002,ko01000,ko04147	-	-	-	Pyr_redox_2,Pyr_redox_dim
sp|Q9RUF5|PUR2_DEIRA	243230.DR_1431	1.37e-296	811.0	COG0151@1|root,COG0151@2|Bacteria,1WIXZ@1297|Deinococcus-Thermus	1297|Deinococcus-Thermus	F	Belongs to the GARS family	purD	-	6.3.4.13	ko:K01945	ko00230,ko01100,ko01110,ko01130,map00230,map01100,map01110,map01130	M00048	R04144	RC00090,RC00166	ko00000,ko00001,ko00002,ko01000	-	-	-	GARS_A,GARS_C,GARS_N
tr|Q9RV32|Q9RV32_DEIRA	243230.DR_1198	0.0	1165.0	COG1217@1|root,COG1217@2|Bacteria,1WINQ@1297|Deinococcus-Thermus	1297|Deinococcus-Thermus	T	GTP-binding protein TypA	typA	-	-	ko:K06207	-	-	-	-	ko00000	-	-	-	EFG_C,GTP_EFTU,GTP_EFTU_D2
tr|Q9RSL8|Q9RSL8_DEIRA	243230.DR_2106	0.0	942.0	COG0719@1|root,COG0719@2|Bacteria,1WIDC@1297|Deinococcus-Thermus	1297|Deinococcus-Thermus	O	ABC-type transport system involved in Fe-S cluster assembly, permease component	-	-	-	ko:K09014	-	-	-	-	ko00000	-	-	-	UPF0051
sp|Q9RSS9|RL10_DEIRA	243230.DR_2044	3.45e-111	320.0	COG0244@1|root,COG0244@2|Bacteria,1WJ0M@1297|Deinococcus-Thermus	1297|Deinococcus-Thermus	J	Forms part of the ribosomal stalk, playing a central role in the interaction of the ribosome with GTP-bound translation factors	rplJ	GO:0003674,GO:0003735,GO:0005198,GO:0005575,GO:0005622,GO:0005623,GO:0005737,GO:0005829,GO:0005840,GO:0006412,GO:0006518,GO:0006807,GO:0008150,GO:0008152,GO:0009058,GO:0009059,GO:0009987,GO:0010467,GO:0015934,GO:0019538,GO:0022625,GO:0022626,GO:0032991,GO:0034641,GO:0034645,GO:0043043,GO:0043170,GO:0043226,GO:0043228,GO:0043229,GO:0043232,GO:0043603,GO:0043604,GO:0044237,GO:0044238,GO:0044249,GO:…	-	ko:K02864	ko03010,map03010	M00178,M00179	-	-	br01610,ko00000,ko00001,ko00002,ko03011	-	-	-	Ribosomal_L10
tr|Q9RSW3|Q9RSW3_DEIRA	243230.DR_2008	2.63e-240	660.0	COG0136@1|root,COG0136@2|Bacteria,1WIMU@1297|Deinococcus-Thermus	1297|Deinococcus-Thermus	E	Catalyzes the NADPH-dependent formation of L-aspartate- semialdehyde (L-ASA) by the reductive dephosphorylation of L- aspartyl-4-phosphate	asd	-	1.2.1.11	ko:K00133	ko00260,ko00261,ko00270,ko00300,ko01100,ko01110,ko01120,ko01130,ko01210,ko01230,map00260,map00261,map00270,map00300,map01100,map01110,map01120,map01130,map01210,map01230	M00016,M00017,M00018,M00033,M00525,M00526,M00527	R02291	RC00684	ko00000,ko00001,ko00002,ko01000	-	-	-	Semialdhyde_dh,Semialdhyde_dhC
tr|Q9RXS1|Q9RXS1_DEIRA	243230.DR_0235	0.0	1117.0	COG0154@1|root,COG0154@2|Bacteria,1WMKZ@1297|Deinococcus-Thermus	1297|Deinococcus-Thermus	J	Belongs to the amidase family	-	-	3.5.1.4	ko:K01426	ko00330,ko00360,ko00380,ko00627,ko00643,ko01120,map00330,map00360,map00380,map00627,map00643,map01120	-	R02540,R03096,R03180,R03909,R05551,R05590	RC00010,RC00100,RC00950,RC01025	ko00000,ko00001,ko01000	-	-	-	Amidase
sp|Q9RSJ9|RS13_DEIRA	243230.DR_2125	1.7e-79	236.0	COG0099@1|root,COG0099@2|Bacteria,1WJY7@1297|Deinococcus-Thermus	1297|Deinococcus-Thermus	J	Located at the top of the head of the 30S subunit, it contacts several helices of the 16S rRNA. In the 70S ribosome it contacts the 23S rRNA (bridge B1a) and protein L5 of the 50S subunit (bridge B1b), connecting the 2 subunits	rpsM	GO:0003674,GO:0003735,GO:0005198,GO:0005575,GO:0005622,GO:0005623,GO:0005737,GO:0005829,GO:0005840,GO:0006412,GO:0006518,GO:0006807,GO:0008150,GO:0008152,GO:0009058,GO:0009059,GO:0009987,GO:0010467,GO:0015935,GO:0019538,GO:0022613,GO:0032991,GO:0034641,GO:0034645,GO:0042254,GO:0043043,GO:0043170,GO:0043226,GO:0043228,GO:0043229,GO:0043232,GO:0043603,GO:0043604,GO:0044085,GO:0044237,GO:0044238,GO:…	-	ko:K02952	ko03010,map03010	M00178,M00179	-	-	br01610,ko00000,ko00001,ko00002,ko03011	-	-	-	Ribosomal_S13
tr|Q9RYS7|Q9RYS7_DEIRA	243230.DR_A0231	0.0	1455.0	COG1529@1|root,COG1529@2|Bacteria,1WM6R@1297|Deinococcus-Thermus	1297|Deinococcus-Thermus	C	Aldehyde oxidase and xanthine dehydrogenase, a/b hammerhead domain	-	-	1.17.1.4,1.2.5.3	ko:K03520,ko:K11177	ko00230,ko01100,ko01120,map00230,map01100,map01120	M00546	R01768,R02103,R11168	RC00143,RC02800	ko00000,ko00001,ko00002,ko01000	-	-	-	Ald_Xan_dh_C,Ald_Xan_dh_C2
tr|Q9RX85|Q9RX85_DEIRA	243230.DR_0430	0.0	929.0	COG1690@1|root,COG1690@2|Bacteria,1WMKR@1297|Deinococcus-Thermus	1297|Deinococcus-Thermus	L	tRNA-splicing ligase RtcB	-	-	6.5.1.3	ko:K14415	-	-	-	-	ko00000,ko01000,ko03016	-	-	-	RtcB
sp|Q9RW01|PUR9_DEIRA	243230.DR_0868	0.0	1002.0	COG0138@1|root,COG0138@2|Bacteria,1WIVC@1297|Deinococcus-Thermus	1297|Deinococcus-Thermus	F	Bifunctional purine biosynthesis protein PurH	purH	-	2.1.2.3,3.5.4.10	ko:K00602	ko00230,ko00670,ko01100,ko01110,ko01130,ko01523,map00230,map00670,map01100,map01110,map01130,map01523	M00048	R01127,R04560	RC00026,RC00263,RC00456	ko00000,ko00001,ko00002,ko01000,ko04147	-	-	-	AICARFT_IMPCHas,MGS
sp|Q9RS19|DER_DEIRA	243230.DR_2308	0.0	886.0	COG1160@1|root,COG1160@2|Bacteria,1WIBG@1297|Deinococcus-Thermus	1297|Deinococcus-Thermus	S	GTPase that plays an essential role in the late steps of ribosome biogenesis	der	-	-	ko:K03977	-	-	-	-	ko00000,ko03009	-	-	-	KH_dom-like,MMR_HSR1
tr|Q9RRN5|Q9RRN5_DEIRA	243230.DR_2453	0.0	1569.0	COG2217@1|root,COG2217@2|Bacteria,1WJ55@1297|Deinococcus-Thermus	1297|Deinococcus-Thermus	P	ATPase P-type (Transporting), HAD superfamily, subfamily IC	pacS	-	3.6.3.54	ko:K17686	ko01524,ko04016,map01524,map04016	-	R00086	RC00002	ko00000,ko00001,ko01000	3.A.3.5	-	-	E1-E2_ATPase,HMA,Hydrolase
tr|Q9RSR9|Q9RSR9_DEIRA	243230.DR_2055	0.0	944.0	COG1164@1|root,COG1164@2|Bacteria,1WIRX@1297|Deinococcus-Thermus	1297|Deinococcus-Thermus	E	Oligoendopeptidase, pepF M3 family	-	-	-	-	-	-	-	-	-	-	-	-	Peptidase_M3,Peptidase_M3_N
sp|Q9RY52|RS6_DEIRA	243230.DR_0098	1.55e-66	202.0	COG0360@1|root,COG0360@2|Bacteria,1WKE6@1297|Deinococcus-Thermus	1297|Deinococcus-Thermus	J	Binds together with S18 to 16S ribosomal RNA	rpsF	GO:0003674,GO:0003676,GO:0003723,GO:0003735,GO:0005198,GO:0005488,GO:0005575,GO:0005622,GO:0005623,GO:0005737,GO:0005829,GO:0005840,GO:0015935,GO:0019843,GO:0022626,GO:0022627,GO:0032991,GO:0043226,GO:0043228,GO:0043229,GO:0043232,GO:0044391,GO:0044422,GO:0044424,GO:0044444,GO:0044445,GO:0044446,GO:0044464,GO:0070181,GO:0097159,GO:1901363,GO:1990904	-	ko:K02990	ko03010,map03010	M00178	-	-	br01610,ko00000,ko00001,ko00002,ko03011,ko03029	-	-	-	Ribosomal_S6
tr|Q9RT75|Q9RT75_DEIRA	243230.DR_1890	2.07e-236	650.0	COG0667@1|root,COG0667@2|Bacteria	2|Bacteria	C	Aldo Keto reductase	-	-	1.1.1.65	ko:K05275	ko00750,ko01100,ko01120,map00750,map01100,map01120	-	R01708	RC00116	ko00000,ko00001,ko01000	-	-	-	Aldo_ket_red
tr|Q9RRM3|Q9RRM3_DEIRA	243230.DR_2465	5.86e-276	754.0	COG0075@1|root,COG0075@2|Bacteria	2|Bacteria	E	2-aminoethylphosphonate-pyruvate transaminase activity	agxT	-	2.6.1.44,2.6.1.45,2.6.1.51	ko:K00830	ko00250,ko00260,ko00630,ko00680,ko01100,ko01110,ko01120,ko01130,ko01200,ko04146,map00250,map00260,map00630,map00680,map01100,map01110,map01120,map01130,map01200,map04146	M00346,M00532	R00369,R00372,R00585,R00588	RC00006,RC00008,RC00018	ko00000,ko00001,ko00002,ko01000,ko01007	-	-	-	Aminotran_5
tr|Q9RT28|Q9RT28_DEIRA	243230.DR_1941	4.03e-301	822.0	COG0304@1|root,COG0304@2|Bacteria,1WI34@1297|Deinococcus-Thermus	1297|Deinococcus-Thermus	I	Catalyzes the condensation reaction of fatty acid synthesis by the addition to an acyl acceptor of two carbons from malonyl-ACP	-	-	2.3.1.179	ko:K09458	ko00061,ko00780,ko01100,ko01212,map00061,map00780,map01100,map01212	M00083,M00572	R04355,R04726,R04952,R04957,R04960,R04963,R04968,R07762,R10115,R10119	RC00039,RC02728,RC02729,RC02888	ko00000,ko00001,ko00002,ko01000,ko01004	-	-	-	Ketoacyl-synt_C,ketoacyl-synt
tr|Q9RS08|Q9RS08_DEIRA	243230.DR_2319	2.32e-205	569.0	COG1452@1|root,COG1452@2|Bacteria,1WIS2@1297|Deinococcus-Thermus	1297|Deinococcus-Thermus	M	PFAM OstA-like protein	-	-	-	-	-	-	-	-	-	-	-	-	OstA
tr|Q9RW82|Q9RW82_DEIRA	243230.DR_0787	7.99e-164	459.0	COG2302@1|root,COG2302@2|Bacteria,1WIRS@1297|Deinococcus-Thermus	1297|Deinococcus-Thermus	S	protein, contains S4-like domain	-	-	-	-	-	-	-	-	-	-	-	-	S4
sp|Q9RXB5|FTSKL_DEIRA	243230.DR_0400	0.0	1798.0	COG1674@1|root,COG1674@2|Bacteria,1WIUF@1297|Deinococcus-Thermus	1297|Deinococcus-Thermus	D	Belongs to the FtsK SpoIIIE SftA family	ftsK	-	-	ko:K03466	-	-	-	-	ko00000,ko03036	3.A.12	-	-	FtsK_4TM,FtsK_SpoIIIE,Ftsk_gamma
sp|Q9RU82|RRF_DEIRA	243230.DR_1510	3.8e-124	354.0	COG0233@1|root,COG0233@2|Bacteria,1WI6Z@1297|Deinococcus-Thermus	1297|Deinococcus-Thermus	J	Responsible for the release of ribosomes from messenger RNA at the termination of protein biosynthesis. May increase the efficiency of translation by recycling ribosomes from one round of translation to another	frr	GO:0002181,GO:0002184,GO:0003674,GO:0005488,GO:0005575,GO:0005622,GO:0005623,GO:0005737,GO:0006412,GO:0006415,GO:0006518,GO:0006807,GO:0008150,GO:0008152,GO:0009058,GO:0009059,GO:0009987,GO:0010467,GO:0016043,GO:0019538,GO:0022411,GO:0032984,GO:0034641,GO:0034645,GO:0043021,GO:0043023,GO:0043043,GO:0043170,GO:0043603,GO:0043604,GO:0043624,GO:0043933,GO:0044237,GO:0044238,GO:0044249,GO:0044260,GO:…	-	ko:K02838	-	-	-	-	ko00000,ko03012	-	-	-	RRF
tr|Q9RSL7|Q9RSL7_DEIRA	243230.DR_2107	2.13e-180	502.0	COG0396@1|root,COG0396@2|Bacteria,1WIF0@1297|Deinococcus-Thermus	1297|Deinococcus-Thermus	O	COG0396 ABC-type transport system involved in Fe-S cluster assembly ATPase component	sufC	-	-	ko:K09013	-	-	-	-	ko00000,ko02000	-	-	-	ABC_tran
tr|Q9RXG3|Q9RXG3_DEIRA	243230.DR_0350	0.0	1031.0	COG2815@1|root,COG2815@2|Bacteria,1WJKE@1297|Deinococcus-Thermus	1297|Deinococcus-Thermus	S	PFAM PASTA domain	-	-	-	-	-	-	-	-	-	-	-	-	PASTA
tr|Q9RYT5|Q9RYT5_DEIRA	243230.DR_A0223	0.0	1010.0	COG2368@1|root,COG2368@2|Bacteria,1WJ7C@1297|Deinococcus-Thermus	1297|Deinococcus-Thermus	Q	4-hydroxyphenylacetate 3-monooxygenase oxygenase	-	-	1.14.14.9	ko:K00483	ko00350,ko01120,ko01220,map00350,map01120,map01220	-	R02698,R03299	RC00046	ko00000,ko00001,ko01000	-	-	-	HpaB,HpaB_N
tr|Q9RTP9|Q9RTP9_DEIRA	243230.DR_1708	4.47e-115	330.0	COG4719@1|root,COG4719@2|Bacteria	2|Bacteria	-	-	-	-	-	-	-	-	-	-	-	-	-	-	DUF11
tr|Q9RUD0|Q9RUD0_DEIRA	243230.DR_1459	0.0	1128.0	COG1404@1|root,COG1404@2|Bacteria,1WKW6@1297|Deinococcus-Thermus	1297|Deinococcus-Thermus	O	S53, subtilisin kexin sedolisin	-	-	-	-	-	-	-	-	-	-	-	-	Peptidase_S8
tr|Q9RUC2|Q9RUC2_DEIRA	243230.DR_1467	5e-176	491.0	COG4221@1|root,COG4221@2|Bacteria,1WIDQ@1297|Deinococcus-Thermus	1297|Deinococcus-Thermus	S	Belongs to the short-chain dehydrogenases reductases (SDR) family	-	-	-	-	-	-	-	-	-	-	-	-	adh_short
sp|Q9RR92|ACKA_DEIRA	243230.DR_2602	2.52e-282	772.0	COG0282@1|root,COG0282@2|Bacteria,1WJKD@1297|Deinococcus-Thermus	1297|Deinococcus-Thermus	F	Catalyzes the formation of acetyl phosphate from acetate and ATP. Can also catalyze the reverse reaction	ackA	-	2.7.2.1	ko:K00925	ko00430,ko00620,ko00640,ko00680,ko00720,ko01100,ko01120,ko01200,map00430,map00620,map00640,map00680,map00720,map01100,map01120,map01200	M00357,M00579	R00315,R01353	RC00002,RC00043	ko00000,ko00001,ko00002,ko01000	-	-	-	Acetate_kinase
sp|Q9RYL9|A2MGH_DEIRA	243230.DR_A0293	0.0	1944.0	COG2373@1|root,COG2373@2|Bacteria	2|Bacteria	U	Large extracellular alpha-helical protein	-	-	-	ko:K06894	-	-	-	-	ko00000	-	-	-	A2M,A2M_N,A2M_N_2,CarboxypepD_reg,Lipase_GDSL_2
tr|Q9RZK2|Q9RZK2_DEIRA	1540221.JQNI01000002_gene1769	4.93e-177	499.0	COG0614@1|root,COG0614@2|Bacteria,1WM2A@1297|Deinococcus-Thermus	1297|Deinococcus-Thermus	P	Periplasmic binding protein	-	-	-	ko:K02016	ko02010,map02010	M00240	-	-	ko00000,ko00001,ko00002,ko02000	3.A.1.14	-	-	Peripla_BP_2
sp|Q9RU74|ILVC_DEIRA	243230.DR_1519	1.85e-241	664.0	COG0059@1|root,COG0059@2|Bacteria,1WIFD@1297|Deinococcus-Thermus	1297|Deinococcus-Thermus	EH	Involved in the biosynthesis of branched-chain amino acids (BCAA). Catalyzes an alkyl-migration followed by a ketol- acid reduction of (S)-2-acetolactate (S2AL) to yield (R)-2,3- dihydroxy-isovalerate. In the isomerase reaction, S2AL is rearranged via a Mg-dependent methyl migration to produce 3- hydroxy-3-methyl-2-ketobutyrate (HMKB). In the reductase reaction, this 2-ketoacid undergoes a metal-…	ilvC	-	1.1.1.86	ko:K00053	ko00290,ko00770,ko01100,ko01110,ko01130,ko01210,ko01230,map00290,map00770,map01100,map01110,map01130,map01210,map01230	M00019,M00570	R03051,R04439,R04440,R05068,R05069,R05071	RC00726,RC00836,RC00837,RC01726	ko00000,ko00001,ko00002,ko01000	-	-	-	IlvC,IlvN
sp|Q9RSJ7|RS4_DEIRA	243230.DR_2127	9.15e-145	408.0	COG0522@1|root,COG0522@2|Bacteria,1WINE@1297|Deinococcus-Thermus	1297|Deinococcus-Thermus	J	One of the primary rRNA binding proteins, it binds directly to 16S rRNA where it nucleates assembly of the body of the 30S subunit	rpsD	GO:0003674,GO:0003676,GO:0003723,GO:0003735,GO:0005198,GO:0005488,GO:0005575,GO:0005622,GO:0005623,GO:0005737,GO:0005840,GO:0006417,GO:0006450,GO:0008150,GO:0009889,GO:0009891,GO:0009893,GO:0010468,GO:0010556,GO:0010557,GO:0010604,GO:0010608,GO:0010628,GO:0015935,GO:0019222,GO:0019843,GO:0031323,GO:0031325,GO:0031326,GO:0031328,GO:0032268,GO:0032270,GO:0032991,GO:0034248,GO:0034250,GO:0043226,GO:…	-	ko:K02986	ko03010,map03010	M00178,M00179	-	-	br01610,ko00000,ko00001,ko00002,ko03011	-	-	-	Ribosomal_S4,S4
sp|Q9RXJ4|RL29_DEIRA	243230.DR_0319	3.47e-36	122.0	COG0255@1|root,COG0255@2|Bacteria,1WKD1@1297|Deinococcus-Thermus	1297|Deinococcus-Thermus	J	Belongs to the universal ribosomal protein uL29 family	rpmC	GO:0005575,GO:0005622,GO:0005623,GO:0005737,GO:0005829,GO:0005840,GO:0015934,GO:0022625,GO:0022626,GO:0032991,GO:0043226,GO:0043228,GO:0043229,GO:0043232,GO:0044391,GO:0044422,GO:0044424,GO:0044444,GO:0044445,GO:0044446,GO:0044464,GO:1990904	-	ko:K02904	ko03010,map03010	M00178,M00179	-	-	br01610,ko00000,ko00001,ko00002,ko03011	-	-	-	Ribosomal_L29
sp|Q9RSS8|RL1_DEIRA	243230.DR_2045	7.37e-158	443.0	COG0081@1|root,COG0081@2|Bacteria,1WIBS@1297|Deinococcus-Thermus	1297|Deinococcus-Thermus	J	Binds directly to 23S rRNA. The L1 stalk is quite mobile in the ribosome, and is involved in E site tRNA release	rplA	GO:0000470,GO:0003674,GO:0003676,GO:0003723,GO:0005488,GO:0005575,GO:0005622,GO:0005623,GO:0005737,GO:0005829,GO:0005840,GO:0006139,GO:0006364,GO:0006396,GO:0006412,GO:0006518,GO:0006725,GO:0006807,GO:0008150,GO:0008152,GO:0009058,GO:0009059,GO:0009987,GO:0010467,GO:0015934,GO:0016070,GO:0016072,GO:0019538,GO:0022613,GO:0022625,GO:0022626,GO:0032991,GO:0034470,GO:0034641,GO:0034645,GO:0034660,GO:…	-	ko:K02863	ko03010,map03010	M00178,M00179	-	-	br01610,ko00000,ko00001,ko00002,ko03011	-	-	-	Ribosomal_L1
tr|Q9RU27|Q9RU27_DEIRA	243230.DR_1568	2.22e-279	763.0	COG0444@1|root,COG0444@2|Bacteria,1WJ07@1297|Deinococcus-Thermus	1297|Deinococcus-Thermus	P	TIGRFAM oligopeptide dipeptide ABC transporter, ATP-binding protein, C-terminal domain	appD	-	-	ko:K02031,ko:K15583	ko01501,ko02010,ko02024,map01501,map02010,map02024	M00239,M00439	-	-	ko00000,ko00001,ko00002,ko02000	3.A.1.5,3.A.1.5.1,3.A.1.5.18,3.A.1.5.19,3.A.1.5.25	-	-	ABC_tran,oligo_HPY
sp|Q9RW55|PRODH_DEIRA	243230.DR_0814	2.48e-224	618.0	COG0506@1|root,COG0506@2|Bacteria,1WJB7@1297|Deinococcus-Thermus	1297|Deinococcus-Thermus	E	Proline dehydrogenase	-	GO:0000166,GO:0003674,GO:0003824,GO:0004657,GO:0005488,GO:0005515,GO:0006082,GO:0006520,GO:0006560,GO:0006562,GO:0006807,GO:0008150,GO:0008152,GO:0009056,GO:0009063,GO:0009064,GO:0009065,GO:0009987,GO:0016054,GO:0016491,GO:0016645,GO:0019752,GO:0036094,GO:0042802,GO:0042803,GO:0043167,GO:0043168,GO:0043436,GO:0044237,GO:0044238,GO:0044248,GO:0044281,GO:0044282,GO:0046395,GO:0046483,GO:0046700,GO:…	-	ko:K00318	ko00330,ko01100,ko01110,ko01130,map00330,map01100,map01110,map01130	-	R10507	RC00083	ko00000,ko00001,ko01000	-	-	-	Pro_dh
sp|Q9RVP6|PCKA_DEIRA	243230.DR_0977	0.0	940.0	COG1866@1|root,COG1866@2|Bacteria,1WIQ3@1297|Deinococcus-Thermus	1297|Deinococcus-Thermus	H	Involved in the gluconeogenesis. Catalyzes the conversion of oxaloacetate (OAA) to phosphoenolpyruvate (PEP) through direct phosphoryl transfer between the nucleoside triphosphate and OAA	pckA	GO:0003674,GO:0003824,GO:0004611,GO:0004612,GO:0005575,GO:0005622,GO:0005623,GO:0005737,GO:0005829,GO:0005975,GO:0005996,GO:0006006,GO:0006094,GO:0008150,GO:0008152,GO:0009058,GO:0016051,GO:0016829,GO:0016830,GO:0016831,GO:0019318,GO:0019319,GO:0044238,GO:0044281,GO:0044283,GO:0044424,GO:0044444,GO:0044464,GO:0046364,GO:0071704,GO:1901576	4.1.1.49	ko:K01610	ko00010,ko00020,ko00620,ko00710,ko01100,ko01110,ko01120,ko01130,ko01200,map00010,map00020,map00620,map00710,map01100,map01110,map01120,map01130,map01200	M00003,M00170	R00341	RC00002,RC02741	ko00000,ko00001,ko00002,ko01000	-	-	-	PEPCK_ATP
tr|Q9RRP5|Q9RRP5_DEIRA	243230.DR_2443	3.25e-131	372.0	COG1670@1|root,COG1670@2|Bacteria	2|Bacteria	J	COG1670 acetyltransferases, including N-acetylases of ribosomal proteins	rimJ2	-	-	-	-	-	-	-	-	-	-	-	Acetyltransf_3
sp|Q9RRM7|HIS8_DEIRA	243230.DR_2461	1.65e-266	729.0	COG0079@1|root,COG0079@2|Bacteria,1WI7K@1297|Deinococcus-Thermus	1297|Deinococcus-Thermus	E	Belongs to the class-II pyridoxal-phosphate-dependent aminotransferase family. Histidinol-phosphate aminotransferase subfamily	hisC	-	2.6.1.9	ko:K00817	ko00340,ko00350,ko00360,ko00400,ko00401,ko00960,ko01100,ko01110,ko01130,ko01230,map00340,map00350,map00360,map00400,map00401,map00960,map01100,map01110,map01130,map01230	M00026	R00694,R00734,R03243	RC00006,RC00888	ko00000,ko00001,ko00002,ko01000,ko01007	-	-	-	Aminotran_1_2
tr|Q9RVB4|Q9RVB4_DEIRA	243230.DR_1115	3.12e-292	797.0	COG5479@1|root,COG5479@2|Bacteria,1WMPI@1297|Deinococcus-Thermus	1297|Deinococcus-Thermus	M	Domain of unknown function (DUF4384)	-	-	-	-	-	-	-	-	-	-	-	-	DUF4384,LGFP
tr|Q9RWI2|Q9RWI2_DEIRA	243230.DR_0686	0.0	1932.0	COG1361@1|root,COG1361@2|Bacteria,1WI4N@1297|Deinococcus-Thermus	1297|Deinococcus-Thermus	M	TIGRFAM conserved repeat domain	-	-	-	-	-	-	-	-	-	-	-	-	DUF11
sp|Q9RSL1|RS5_DEIRA	243230.DR_2113	8.48e-132	374.0	COG0098@1|root,COG0098@2|Bacteria,1WJD4@1297|Deinococcus-Thermus	1297|Deinococcus-Thermus	J	Located at the back of the 30S subunit body where it stabilizes the conformation of the head with respect to the body	rpsE	GO:0003674,GO:0003735,GO:0005198,GO:0005575,GO:0005622,GO:0005623,GO:0005737,GO:0005829,GO:0005840,GO:0006412,GO:0006518,GO:0006807,GO:0008150,GO:0008152,GO:0009058,GO:0009059,GO:0009987,GO:0010467,GO:0015935,GO:0019538,GO:0022626,GO:0022627,GO:0032991,GO:0034641,GO:0034645,GO:0043043,GO:0043170,GO:0043226,GO:0043228,GO:0043229,GO:0043232,GO:0043603,GO:0043604,GO:0044237,GO:0044238,GO:0044249,GO:…	-	ko:K02988	ko03010,map03010	M00178,M00179	-	-	br01610,ko00000,ko00001,ko00002,ko03011	-	-	-	Ribosomal_S5,Ribosomal_S5_C
tr|Q9RW21|Q9RW21_DEIRA	243230.DR_0848	1.48e-251	692.0	COG0739@1|root,COG1388@1|root,COG0739@2|Bacteria,COG1388@2|Bacteria,1WJ1A@1297|Deinococcus-Thermus	1297|Deinococcus-Thermus	M	PFAM Peptidase family M23	-	-	-	-	-	-	-	-	-	-	-	-	LysM,Peptidase_M23
tr|Q9RWB9|Q9RWB9_DEIRA	243230.DR_0750	0.0	1803.0	COG2199@1|root,COG2200@1|root,COG2199@2|Bacteria,COG2200@2|Bacteria	2|Bacteria	T	EAL domain	yhjK	GO:0003674,GO:0003824,GO:0004112,GO:0005575,GO:0005623,GO:0005886,GO:0006139,GO:0006163,GO:0006164,GO:0006725,GO:0006753,GO:0006793,GO:0006796,GO:0006807,GO:0008081,GO:0008150,GO:0008152,GO:0009058,GO:0009117,GO:0009150,GO:0009152,GO:0009165,GO:0009187,GO:0009190,GO:0009259,GO:0009260,GO:0009987,GO:0016020,GO:0016787,GO:0016788,GO:0017144,GO:0018130,GO:0019438,GO:0019637,GO:0019693,GO:0034641,GO:…	-	-	-	-	-	-	-	-	-	-	EAL,GAPES3,GGDEF,PAS_3,PTS_EIIC
sp|Q9RXK0|RL23_DEIRA	243230.DR_0313	6.86e-60	184.0	COG0089@1|root,COG0089@2|Bacteria,1WK5N@1297|Deinococcus-Thermus	1297|Deinococcus-Thermus	J	One of the early assembly proteins it binds 23S rRNA. One of the proteins that surrounds the polypeptide exit tunnel on the outside of the ribosome. Forms the main docking site for trigger factor binding to the ribosome	rplW	GO:0000027,GO:0003674,GO:0003676,GO:0003723,GO:0003735,GO:0005198,GO:0005488,GO:0005575,GO:0005622,GO:0005623,GO:0005737,GO:0005829,GO:0005840,GO:0006412,GO:0006518,GO:0006807,GO:0006996,GO:0008150,GO:0008152,GO:0009058,GO:0009059,GO:0009987,GO:0010467,GO:0015934,GO:0016043,GO:0019538,GO:0022607,GO:0022613,GO:0022618,GO:0022625,GO:0022626,GO:0032991,GO:0034622,GO:0034641,GO:0034645,GO:0042254,GO:…	-	ko:K02892	ko03010,map03010	M00178,M00179	-	-	br01610,ko00000,ko00001,ko00002,ko03011	-	-	-	Ribosomal_L23
tr|Q9RVN8|Q9RVN8_DEIRA	243230.DR_0989	1.5e-113	327.0	COG2825@1|root,COG2825@2|Bacteria	2|Bacteria	M	unfolded protein binding	ompH	-	-	ko:K06142	-	-	-	-	ko00000	-	-	-	OmpH
sp|Q9RUL7|PDXS_DEIRA	243230.DR_1367	5.1e-211	584.0	COG0214@1|root,COG0214@2|Bacteria,1WIZR@1297|Deinococcus-Thermus	1297|Deinococcus-Thermus	H	Catalyzes the formation of pyridoxal 5'-phosphate from ribose 5-phosphate (RBP), glyceraldehyde 3-phosphate (G3P) and ammonia. The ammonia is provided by the PdxT subunit. Can also use ribulose 5-phosphate and dihydroxyacetone phosphate as substrates, resulting from enzyme-catalyzed isomerization of RBP and G3P, respectively	pdxS	-	4.3.3.6	ko:K06215	ko00750,map00750	-	R07456	RC00010,RC01783,RC03043	ko00000,ko00001,ko01000	-	-	-	SOR_SNZ
sp|Q9RRY0|HEM3_DEIRA	243230.DR_2352	7.89e-216	596.0	COG0181@1|root,COG0181@2|Bacteria,1WIDD@1297|Deinococcus-Thermus	1297|Deinococcus-Thermus	H	Tetrapolymerization of the monopyrrole PBG into the hydroxymethylbilane pre-uroporphyrinogen in several discrete steps	hemC	GO:0003674,GO:0003824,GO:0004418,GO:0005575,GO:0005622,GO:0005623,GO:0005737,GO:0006725,GO:0006778,GO:0006779,GO:0006783,GO:0006807,GO:0008150,GO:0008152,GO:0009058,GO:0009987,GO:0016740,GO:0016765,GO:0018130,GO:0019438,GO:0033013,GO:0033014,GO:0034641,GO:0042168,GO:0042440,GO:0044237,GO:0044249,GO:0044271,GO:0044424,GO:0044464,GO:0046148,GO:0046483,GO:0051186,GO:0051188,GO:0071704,GO:1901360,GO:…	2.5.1.61	ko:K01749	ko00860,ko01100,ko01110,ko01120,map00860,map01100,map01110,map01120	M00121	R00084	RC02317	ko00000,ko00001,ko00002,ko01000	-	-	-	Porphobil_deam,Porphobil_deamC
sp|Q9RRQ4|DEF_DEIRA	243230.DR_2434	9.8e-167	466.0	COG0242@1|root,COG0242@2|Bacteria,1WITT@1297|Deinococcus-Thermus	1297|Deinococcus-Thermus	J	Removes the formyl group from the N-terminal Met of newly synthesized proteins. Requires at least a dipeptide for an efficient rate of reaction. N-terminal L-methionine is a prerequisite for activity but the enzyme has broad specificity at other positions	def	GO:0003674,GO:0003824,GO:0006464,GO:0006807,GO:0008150,GO:0008152,GO:0009987,GO:0016787,GO:0016810,GO:0016811,GO:0018193,GO:0018206,GO:0019538,GO:0031365,GO:0036211,GO:0042586,GO:0043170,GO:0043412,GO:0043686,GO:0044237,GO:0044238,GO:0044260,GO:0044267,GO:0071704,GO:1901564	3.5.1.88	ko:K01462	-	-	-	-	ko00000,ko01000	-	-	-	Pep_deformylase
tr|Q9RYZ9|Q9RYZ9_DEIRA	243230.DR_A0154	1.3e-241	665.0	COG2222@1|root,COG2222@2|Bacteria,1WJKV@1297|Deinococcus-Thermus	1297|Deinococcus-Thermus	M	Glutamine-fructose-6-phosphate transaminase (Isomerizing)	-	-	2.6.1.16	ko:K00820	ko00250,ko00520,ko01100,ko01130,ko04931,map00250,map00520,map01100,map01130,map04931	-	R00768	RC00010,RC00163,RC02752	ko00000,ko00001,ko01000,ko01002	-	-	-	SIS
tr|Q9RZE4|Q9RZE4_DEIRA	243230.DR_A0005	3.23e-291	794.0	COG1063@1|root,COG1063@2|Bacteria,1WI9R@1297|Deinococcus-Thermus	1297|Deinococcus-Thermus	E	Alcohol dehydrogenase GroES-associated	-	-	-	-	-	-	-	-	-	-	-	-	ADH_N,ADH_N_assoc,ADH_zinc_N
tr|Q9RWI3|Q9RWI3_DEIRA	243230.DR_0685	0.0	1366.0	COG1470@1|root,COG4719@1|root,COG1470@2|Bacteria,COG4719@2|Bacteria	2|Bacteria	S	cell adhesion involved in biofilm formation	-	-	3.2.1.18	ko:K01186	ko00511,ko00600,ko04142,map00511,map00600,map04142	-	R04018	RC00028,RC00077	ko00000,ko00001,ko01000,ko02042	-	GH33	-	BNR_2,DUF11,NPCBM_assoc
tr|Q9RVP5|Q9RVP5_DEIRA	243230.DR_0980	1.08e-289	790.0	COG0334@1|root,COG0334@2|Bacteria,1WIVE@1297|Deinococcus-Thermus	1297|Deinococcus-Thermus	E	Belongs to the Glu Leu Phe Val dehydrogenases family	-	-	1.4.1.3	ko:K00261	ko00220,ko00250,ko00471,ko00910,ko01100,ko01200,ko04217,ko04964,map00220,map00250,map00471,map00910,map01100,map01200,map04217,map04964	M00740	R00243,R00248	RC00006,RC02799	ko00000,ko00001,ko00002,ko01000,ko04147	-	-	-	ELFV_dehydrog,ELFV_dehydrog_N
sp|Q9RXK6|RS7_DEIRA	243230.DR_0306	9.78e-107	308.0	COG0049@1|root,COG0049@2|Bacteria,1WJUQ@1297|Deinococcus-Thermus	1297|Deinococcus-Thermus	J	One of the primary rRNA binding proteins, it binds directly to 16S rRNA where it nucleates assembly of the head domain of the 30S subunit. Is located at the subunit interface close to the decoding center, probably blocks exit of the E-site tRNA	rpsG	GO:0000028,GO:0003674,GO:0003676,GO:0003723,GO:0003729,GO:0003735,GO:0005198,GO:0005488,GO:0005575,GO:0005622,GO:0005623,GO:0005737,GO:0005829,GO:0005840,GO:0006412,GO:0006518,GO:0006807,GO:0006996,GO:0008150,GO:0008152,GO:0009058,GO:0009059,GO:0009987,GO:0010467,GO:0015935,GO:0016043,GO:0019538,GO:0019843,GO:0022607,GO:0022613,GO:0022618,GO:0022626,GO:0022627,GO:0032991,GO:0034622,GO:0034641,GO:…	-	ko:K02992	ko03010,map03010	M00178,M00179	-	-	br01610,ko00000,ko00001,ko00002,ko03011	-	-	-	Ribosomal_S7
tr|Q9RWV5|Q9RWV5_DEIRA	243230.DR_0560	1.94e-268	735.0	COG1651@1|root,COG1651@2|Bacteria	2|Bacteria	O	Required for disulfide bond formation in some periplasmic proteins. Acts by transferring its disulfide bond to other proteins and is reduced in the process	-	-	3.4.17.19	ko:K01299	-	-	-	-	ko00000,ko01000,ko01002	-	-	-	Thioredoxin_4
tr|Q9RZB3|Q9RZB3_DEIRA	243230.DR_A0041	8.6e-275	750.0	COG1088@1|root,COG1088@2|Bacteria,1WJHN@1297|Deinococcus-Thermus	1297|Deinococcus-Thermus	M	Belongs to the NAD(P)-dependent epimerase dehydratase family. dTDP-glucose dehydratase subfamily	-	-	4.2.1.46	ko:K01710	ko00521,ko00523,ko00525,ko01055,ko01130,map00521,map00523,map00525,map01055,map01130	M00793	R06513	RC00402	ko00000,ko00001,ko00002,ko01000	-	-	-	GDP_Man_Dehyd
tr|Q9RZE6|Q9RZE6_DEIRA	243230.DR_A0003	0.0	976.0	COG1012@1|root,COG1012@2|Bacteria,1WJDV@1297|Deinococcus-Thermus	1297|Deinococcus-Thermus	C	Aldehyde dehydrogenase family	-	-	1.2.1.16,1.2.1.20,1.2.1.79	ko:K00135	ko00250,ko00310,ko00350,ko00650,ko00760,ko01100,ko01120,map00250,map00310,map00350,map00650,map00760,map01100,map01120	M00027	R00713,R00714,R02401	RC00080	ko00000,ko00001,ko00002,ko01000	-	-	-	Aldedh
sp|Q9RSK9|RL15_DEIRA	243230.DR_2115	1.23e-100	292.0	COG0200@1|root,COG0200@2|Bacteria,1WK3G@1297|Deinococcus-Thermus	1297|Deinococcus-Thermus	J	Binds to the 23S rRNA	rplO	GO:0003674,GO:0003735,GO:0005198,GO:0005575,GO:0005622,GO:0005623,GO:0005737,GO:0005829,GO:0005840,GO:0015934,GO:0022625,GO:0022626,GO:0032991,GO:0043226,GO:0043228,GO:0043229,GO:0043232,GO:0044391,GO:0044422,GO:0044424,GO:0044444,GO:0044445,GO:0044446,GO:0044464,GO:1990904	-	ko:K02876	ko03010,map03010	M00178,M00179	-	-	br01610,ko00000,ko00001,ko00002,ko03011	-	-	-	Ribosomal_L27A
tr|Q9RRC5|Q9RRC5_DEIRA	243230.DR_2567	1.42e-247	679.0	COG0860@1|root,COG0860@2|Bacteria	2|Bacteria	M	N-Acetylmuramoyl-L-alanine amidase	-	-	3.5.1.28	ko:K01448	ko01503,map01503	M00727	R04112	RC00064,RC00141	ko00000,ko00001,ko00002,ko01000,ko01011,ko03036	-	-	-	AMIN,Amidase_3
tr|Q9RVA2|Q9RVA2_DEIRA	243230.DR_1127	1.3e-284	779.0	COG3853@1|root,COG3853@2|Bacteria	2|Bacteria	P	Toxic anion resistance protein (TelA)	-	-	-	-	-	-	-	-	-	-	-	-	TelA
sp|Q9RSL2|RL18_DEIRA	243230.DR_2112	7.55e-66	201.0	COG0256@1|root,COG0256@2|Bacteria,1WJYF@1297|Deinococcus-Thermus	1297|Deinococcus-Thermus	J	This is one of the proteins that binds and probably mediates the attachment of the 5S RNA into the large ribosomal subunit, where it forms part of the central protuberance	rplR	GO:0003674,GO:0003676,GO:0003723,GO:0005488,GO:0005575,GO:0005622,GO:0005623,GO:0005737,GO:0005829,GO:0005840,GO:0008097,GO:0015934,GO:0019843,GO:0022625,GO:0022626,GO:0032991,GO:0043226,GO:0043228,GO:0043229,GO:0043232,GO:0044391,GO:0044422,GO:0044424,GO:0044444,GO:0044445,GO:0044446,GO:0044464,GO:0097159,GO:1901363,GO:1990904	-	ko:K02881	ko03010,map03010	M00178,M00179	-	-	br01610,ko00000,ko00001,ko00002,ko03011	-	-	-	Ribosomal_L18p
tr|Q9RRS3|Q9RRS3_DEIRA	243230.DR_2412	0.0	1027.0	COG1649@1|root,COG1649@2|Bacteria	2|Bacteria	F	PFAM Uncharacterised BCR, COG1649	-	-	-	-	-	-	-	-	-	-	-	-	CarboxypepD_reg,GHL10
tr|Q9RUS1|Q9RUS1_DEIRA	243230.DR_1311	5.71e-193	534.0	COG0024@1|root,COG0024@2|Bacteria,1WI2V@1297|Deinococcus-Thermus	1297|Deinococcus-Thermus	J	TIGRFAM methionine aminopeptidase, type I	map	-	3.4.11.18	ko:K01265	-	-	-	-	ko00000,ko01000,ko01002	-	-	-	Peptidase_M24
tr|Q9RRR8|Q9RRR8_DEIRA	243230.DR_2418	6.69e-263	721.0	COG0745@1|root,COG0745@2|Bacteria,1WICC@1297|Deinococcus-Thermus	1297|Deinococcus-Thermus	T	Response regulators consisting of a CheY-like receiver domain and a winged-helix DNA-binding domain	-	-	-	-	-	-	-	-	-	-	-	-	Response_reg,Trans_reg_C
sp|Q9RTT6|SYC_DEIRA	243230.DR_1670	0.0	1003.0	COG0215@1|root,COG0215@2|Bacteria,1WIEP@1297|Deinococcus-Thermus	1297|Deinococcus-Thermus	J	Belongs to the class-I aminoacyl-tRNA synthetase family	cysS	GO:0000166,GO:0003674,GO:0003824,GO:0004812,GO:0004817,GO:0005488,GO:0005524,GO:0005575,GO:0005622,GO:0005623,GO:0005737,GO:0005829,GO:0006082,GO:0006139,GO:0006399,GO:0006412,GO:0006418,GO:0006423,GO:0006518,GO:0006520,GO:0006725,GO:0006807,GO:0008144,GO:0008150,GO:0008152,GO:0009058,GO:0009059,GO:0009987,GO:0010467,GO:0016070,GO:0016874,GO:0016875,GO:0017076,GO:0019538,GO:0019752,GO:0030554,GO:…	6.1.1.16	ko:K01883	ko00970,map00970	M00359,M00360	R03650	RC00055,RC00523	ko00000,ko00001,ko00002,ko01000,ko01007,ko03016	-	-	-	DALR_2,tRNA-synt_1e
tr|Q9RWF7|Q9RWF7_DEIRA	243230.DR_0711	2.64e-243	669.0	COG0451@1|root,COG0451@2|Bacteria	2|Bacteria	GM	ADP-glyceromanno-heptose 6-epimerase activity	-	-	4.2.1.46,5.1.3.2	ko:K01710,ko:K01784	ko00052,ko00520,ko00521,ko00523,ko00525,ko01055,ko01100,ko01130,map00052,map00520,map00521,map00523,map00525,map01055,map01100,map01130	M00361,M00362,M00632,M00793	R00291,R02984,R06513	RC00289,RC00402	ko00000,ko00001,ko00002,ko01000	-	-	-	GDP_Man_Dehyd
sp|Q9RSQ3|GLMM_DEIRA	243230.DR_2071	3.74e-316	861.0	COG1109@1|root,COG1109@2|Bacteria,1WITP@1297|Deinococcus-Thermus	1297|Deinococcus-Thermus	G	Catalyzes the conversion of glucosamine-6-phosphate to glucosamine-1-phosphate	glmM	-	5.4.2.10	ko:K03431	ko00520,ko01100,ko01130,map00520,map01100,map01130	-	R02060	RC00408	ko00000,ko00001,ko01000	-	-	-	PGM_PMM_I,PGM_PMM_II,PGM_PMM_III,PGM_PMM_IV
tr|Q9RSY1|Q9RSY1_DEIRA	243230.DR_1988	2.65e-268	735.0	COG1702@1|root,COG1702@2|Bacteria,1WIK4@1297|Deinococcus-Thermus	1297|Deinococcus-Thermus	T	Phosphate starvation-inducible protein PhoH	phoH	-	-	ko:K06217	-	-	-	-	ko00000	-	-	-	KH_1,LAGLIDADG_3,PhoH
sp|Q9RR63|SYY_DEIRA	243230.DR_2634	6.61e-296	807.0	COG0162@1|root,COG0162@2|Bacteria,1WJIJ@1297|Deinococcus-Thermus	1297|Deinococcus-Thermus	J	Catalyzes the attachment of tyrosine to tRNA(Tyr) in a two-step reaction tyrosine is first activated by ATP to form Tyr- AMP and then transferred to the acceptor end of tRNA(Tyr)	tyrS	GO:0003674,GO:0003824,GO:0004812,GO:0004831,GO:0005575,GO:0005622,GO:0005623,GO:0005737,GO:0005829,GO:0006082,GO:0006139,GO:0006399,GO:0006520,GO:0006725,GO:0006807,GO:0008150,GO:0008152,GO:0009987,GO:0016070,GO:0016874,GO:0016875,GO:0019752,GO:0034641,GO:0034660,GO:0043038,GO:0043039,GO:0043170,GO:0043436,GO:0044237,GO:0044238,GO:0044281,GO:0044424,GO:0044444,GO:0044464,GO:0046483,GO:0071704,GO:…	6.1.1.1	ko:K01866	ko00970,map00970	M00359,M00360	R02918	RC00055,RC00523	ko00000,ko00001,ko00002,ko01000,ko01007,ko03016,ko03029	-	-	-	S4,tRNA-synt_1b
tr|Q9RW70|Q9RW70_DEIRA	243230.DR_0799	3.95e-295	804.0	COG0673@1|root,COG0673@2|Bacteria	2|Bacteria	S	inositol 2-dehydrogenase activity	yjhC	-	1.1.99.28	ko:K00118	-	-	-	-	ko00000,ko01000	-	-	-	GFO_IDH_MocA,GFO_IDH_MocA_C
sp|Q9RRP6|ARGB_DEIRA	243230.DR_2442	4.41e-167	468.0	COG0548@1|root,COG0548@2|Bacteria,1WI8F@1297|Deinococcus-Thermus	1297|Deinococcus-Thermus	E	Belongs to the acetylglutamate kinase family. ArgB subfamily	argB	GO:0003674,GO:0003824,GO:0003991,GO:0005488,GO:0006082,GO:0006520,GO:0006525,GO:0006526,GO:0006793,GO:0006796,GO:0006807,GO:0008150,GO:0008152,GO:0008652,GO:0009058,GO:0009064,GO:0009084,GO:0009987,GO:0016053,GO:0016301,GO:0016310,GO:0016597,GO:0016740,GO:0016772,GO:0016774,GO:0019752,GO:0031406,GO:0034618,GO:0036094,GO:0043167,GO:0043168,GO:0043169,GO:0043177,GO:0043436,GO:0044237,GO:0044238,GO:…	2.7.2.8	ko:K00930	ko00220,ko01100,ko01110,ko01130,ko01210,ko01230,map00220,map01100,map01110,map01130,map01210,map01230	M00028	R02649	RC00002,RC00043	ko00000,ko00001,ko00002,ko01000	-	-	-	AA_kinase
tr|Q9RZE3|Q9RZE3_DEIRA	243230.DR_A0006	3.69e-189	525.0	COG5637@1|root,COG5637@2|Bacteria	2|Bacteria	-	-	-	-	-	-	-	-	-	-	-	-	-	-	DUF2892,Polyketide_cyc
tr|Q9RUY4|Q9RUY4_DEIRA	243230.DR_1246	2.86e-245	674.0	COG0006@1|root,COG0006@2|Bacteria,1WIXQ@1297|Deinococcus-Thermus	1297|Deinococcus-Thermus	E	PFAM Metallopeptidase family M24	-	-	3.4.11.9,3.4.13.9	ko:K01262,ko:K01271	-	-	-	-	ko00000,ko01000,ko01002	-	-	-	Creatinase_N,Peptidase_M24
tr|Q9RUC7|Q9RUC7_DEIRA	243230.DR_1462	0.0	2759.0	COG2911@1|root,COG2911@2|Bacteria	2|Bacteria	S	protein secretion	-	-	-	ko:K09800	-	-	-	-	ko00000,ko02000	-	-	-	AsmA_2,DctA-YdbH,TamB
sp|Q9RSZ7|CLPP_DEIRA	243230.DR_1972	2.43e-144	407.0	COG0740@1|root,COG0740@2|Bacteria,1WI6Y@1297|Deinococcus-Thermus	1297|Deinococcus-Thermus	OU	Cleaves peptides in various proteins in a process that requires ATP hydrolysis. Has a chymotrypsin-like activity. Plays a major role in the degradation of misfolded proteins	clpP	-	3.4.21.92	ko:K01358	ko04112,ko04212,map04112,map04212	-	-	-	ko00000,ko00001,ko01000,ko01002	-	-	-	CLP_protease
sp|Q9RSW7|RL20_DEIRA	1288484.APCS01000072_gene313	3.15e-78	233.0	COG0292@1|root,COG0292@2|Bacteria,1WK7V@1297|Deinococcus-Thermus	1297|Deinococcus-Thermus	J	Binds directly to 23S ribosomal RNA and is necessary for the in vitro assembly process of the 50S ribosomal subunit. It is not involved in the protein synthesizing functions of that subunit	rplT	GO:0000027,GO:0003674,GO:0003735,GO:0005198,GO:0005575,GO:0005622,GO:0005623,GO:0005737,GO:0005829,GO:0005840,GO:0006996,GO:0008150,GO:0009987,GO:0015934,GO:0016043,GO:0022607,GO:0022613,GO:0022618,GO:0022625,GO:0022626,GO:0032991,GO:0034622,GO:0042254,GO:0042255,GO:0042273,GO:0043226,GO:0043228,GO:0043229,GO:0043232,GO:0043933,GO:0044085,GO:0044391,GO:0044422,GO:0044424,GO:0044444,GO:0044445,GO:…	-	ko:K02887	ko03010,map03010	M00178	-	-	br01610,ko00000,ko00001,ko00002,ko03011	-	-	-	Ribosomal_L20
tr|Q9RWC5|Q9RWC5_DEIRA	243230.DR_0744	0.0	1045.0	COG3850@1|root,COG5002@1|root,COG3850@2|Bacteria,COG5002@2|Bacteria,1WNDZ@1297|Deinococcus-Thermus	1297|Deinococcus-Thermus	T	Histidine kinase-, DNA gyrase B-, and HSP90-like ATPase	-	-	-	-	-	-	-	-	-	-	-	-	HAMP,HATPase_c,HisKA
sp|Q9RXF1|DDL_DEIRA	243230.DR_0362	3.46e-241	663.0	COG1181@1|root,COG1181@2|Bacteria,1WIJ8@1297|Deinococcus-Thermus	1297|Deinococcus-Thermus	F	Belongs to the D-alanine--D-alanine ligase family	ddl	-	6.3.2.4	ko:K01921	ko00473,ko00550,ko01100,ko01502,map00473,map00550,map01100,map01502	-	R01150	RC00064,RC00141	ko00000,ko00001,ko01000,ko01011	-	-	-	Dala_Dala_lig_C,Dala_Dala_lig_N
tr|Q9RSD4|Q9RSD4_DEIRA	243230.DR_2190	2.98e-269	736.0	COG1902@1|root,COG1902@2|Bacteria,1WIIR@1297|Deinococcus-Thermus	1297|Deinococcus-Thermus	C	PFAM NADH flavin oxidoreductase NADH oxidase	-	-	-	-	-	-	-	-	-	-	-	-	Oxidored_FMN
sp|Q9RX88|RL25_DEIRA	243230.DR_0427	6.23e-158	444.0	COG1825@1|root,COG1825@2|Bacteria,1WIHI@1297|Deinococcus-Thermus	1297|Deinococcus-Thermus	J	This is one of the proteins that binds to the 5S RNA in the ribosome where it forms part of the central protuberance	ctc	GO:0003674,GO:0003676,GO:0003723,GO:0005488,GO:0005575,GO:0005622,GO:0005623,GO:0005737,GO:0005829,GO:0005840,GO:0006412,GO:0006518,GO:0006807,GO:0008097,GO:0008150,GO:0008152,GO:0009058,GO:0009059,GO:0009987,GO:0010467,GO:0015934,GO:0019538,GO:0019843,GO:0022625,GO:0022626,GO:0032991,GO:0034641,GO:0034645,GO:0043043,GO:0043170,GO:0043226,GO:0043228,GO:0043229,GO:0043232,GO:0043603,GO:0043604,GO:…	-	ko:K02897	ko03010,map03010	M00178	-	-	ko00000,ko00001,ko00002,ko03011	-	-	-	Ribosomal_L25p,Ribosomal_TL5_C
sp|Q9RXK1|RL4_DEIRA	243230.DR_0312	7.22e-142	400.0	COG0088@1|root,COG0088@2|Bacteria,1WI51@1297|Deinococcus-Thermus	1297|Deinococcus-Thermus	J	Forms part of the polypeptide exit tunnel	rplD	GO:0003674,GO:0003676,GO:0003723,GO:0003735,GO:0005198,GO:0005488,GO:0005575,GO:0005622,GO:0005623,GO:0005737,GO:0005829,GO:0005840,GO:0006412,GO:0006518,GO:0006807,GO:0008150,GO:0008152,GO:0009058,GO:0009059,GO:0009987,GO:0010467,GO:0019538,GO:0022626,GO:0032991,GO:0034641,GO:0034645,GO:0043043,GO:0043170,GO:0043226,GO:0043228,GO:0043229,GO:0043232,GO:0043603,GO:0043604,GO:0044237,GO:0044238,GO:…	-	ko:K02926	ko03010,map03010	M00178	-	-	br01610,ko00000,ko00001,ko00002,ko03011	-	-	-	Ribosomal_L4
tr|Q9RTX0|Q9RTX0_DEIRA	243230.DR_1632	0.0	1163.0	COG0860@1|root,COG0860@2|Bacteria	2|Bacteria	M	N-Acetylmuramoyl-L-alanine amidase	-	-	3.5.1.28	ko:K01448	ko01503,map01503	M00727	R04112	RC00064,RC00141	ko00000,ko00001,ko00002,ko01000,ko01011,ko03036	-	-	-	AMIN,Amidase_3
tr|Q9RUX5|Q9RUX5_DEIRA	243230.DR_1255	2.69e-276	756.0	COG1960@1|root,COG1960@2|Bacteria,1WITX@1297|Deinococcus-Thermus	1297|Deinococcus-Thermus	I	PFAM Acyl-CoA dehydrogenase, C-terminal domain	-	-	-	-	-	-	-	-	-	-	-	-	Acyl-CoA_dh_1,Acyl-CoA_dh_M,Acyl-CoA_dh_N
tr|Q9RXD2|Q9RXD2_DEIRA	243230.DR_0383	5.47e-197	546.0	COG5479@1|root,COG5479@2|Bacteria	2|Bacteria	M	isomerase activity	-	-	-	-	-	-	-	-	-	-	-	-	DUF4384,LGFP
tr|Q9RTJ4|Q9RTJ4_DEIRA	243230.DR_1768	2.01e-93	272.0	2FFDW@1|root,347BH@2|Bacteria,1WKUG@1297|Deinococcus-Thermus	1297|Deinococcus-Thermus	-	-	-	-	-	-	-	-	-	-	-	-	-	-	-
sp|Q9RXJ7|RL22_DEIRA	243230.DR_0316	5.13e-87	256.0	COG0091@1|root,COG0091@2|Bacteria,1WJYH@1297|Deinococcus-Thermus	1297|Deinococcus-Thermus	J	The globular domain of the protein is located near the polypeptide exit tunnel on the outside of the subunit, while an extended beta-hairpin is found that lines the wall of the exit tunnel in the center of the 70S ribosome	rplV	GO:0003674,GO:0003735,GO:0005198,GO:0005575,GO:0005622,GO:0005623,GO:0005737,GO:0005829,GO:0005840,GO:0015934,GO:0022625,GO:0022626,GO:0032991,GO:0043226,GO:0043228,GO:0043229,GO:0043232,GO:0044391,GO:0044422,GO:0044424,GO:0044444,GO:0044445,GO:0044446,GO:0044464,GO:1990904	-	ko:K02890	ko03010,map03010	M00178,M00179	-	-	br01610,ko00000,ko00001,ko00002,ko03011	-	-	-	Ribosomal_L22
tr|Q9RSJ0|Q9RSJ0_DEIRA	243230.DR_2134	8.69e-183	508.0	COG1137@1|root,COG1137@2|Bacteria,1WJ7Z@1297|Deinococcus-Thermus	1297|Deinococcus-Thermus	S	ABC-type (Unclassified) transport system, ATPase component	-	-	-	ko:K06861	ko02010,map02010	M00320	-	-	ko00000,ko00001,ko00002,ko01000,ko02000	1.B.42.1	-	-	ABC_tran
sp|Q9RZ06|HUTH_DEIRA	243230.DR_A0147	0.0	999.0	COG2986@1|root,COG2986@2|Bacteria,1WISU@1297|Deinococcus-Thermus	1297|Deinococcus-Thermus	E	PFAM Phenylalanine and histidine ammonia-lyase	hutH	-	4.3.1.3	ko:K01745	ko00340,ko01100,map00340,map01100	M00045	R01168	RC00361	ko00000,ko00001,ko00002,ko01000	-	-	-	Lyase_aromatic
tr|Q9RSE2|Q9RSE2_DEIRA	1288484.APCS01000067_gene2686	9.48e-125	358.0	2F9QI@1|root,3420M@2|Bacteria	2|Bacteria	-	-	-	-	-	-	-	-	-	-	-	-	-	-	DUF4388
tr|Q9RYT8|Q9RYT8_DEIRA	243230.DR_A0220	0.0	1054.0	COG1012@1|root,COG1012@2|Bacteria,1WJ63@1297|Deinococcus-Thermus	1297|Deinococcus-Thermus	C	Belongs to the aldehyde dehydrogenase family	-	-	1.2.1.60	ko:K00151	ko00350,ko01120,ko01220,map00350,map01120,map01220	M00533	R04418	RC00254	ko00000,ko00001,ko00002,ko01000	-	-	-	Aldedh
sp|P56861|CYSC_DEIRA	243230.DR_A0014	2.09e-130	370.0	COG0529@1|root,COG0529@2|Bacteria,1WK0X@1297|Deinococcus-Thermus	1297|Deinococcus-Thermus	P	Catalyzes the synthesis of activated sulfate	cysC	-	2.7.1.25	ko:K00860	ko00230,ko00920,ko01100,ko01120,map00230,map00920,map01100,map01120	M00176	R00509,R04928	RC00002,RC00078	ko00000,ko00001,ko00002,ko01000	-	-	-	APS_kinase
tr|Q9RVQ2|Q9RVQ2_DEIRA	243230.DR_0970	1.03e-215	597.0	COG2025@1|root,COG2025@2|Bacteria,1WJAW@1297|Deinococcus-Thermus	1297|Deinococcus-Thermus	C	electron transfer flavoprotein, alpha subunit	etfA	-	-	ko:K03522	-	-	-	-	ko00000,ko04147	-	-	-	ETF,ETF_alpha
sp|Q9RWR0|CH10_DEIRA	243230.DR_0606	2.15e-59	184.0	COG0234@1|root,COG0234@2|Bacteria,1WK5Z@1297|Deinococcus-Thermus	1297|Deinococcus-Thermus	O	Binds to Cpn60 in the presence of Mg-ATP and suppresses the ATPase activity of the latter	groS	GO:0003674,GO:0005488,GO:0005515,GO:0006457,GO:0006458,GO:0006950,GO:0006986,GO:0008150,GO:0009987,GO:0010033,GO:0035966,GO:0042221,GO:0043167,GO:0043169,GO:0046872,GO:0050896,GO:0051082,GO:0051084,GO:0051085,GO:0051087,GO:0061077	-	ko:K04078	-	-	-	-	ko00000,ko03029,ko03110	-	-	-	Cpn10
sp|Q9RY50|RS18_DEIRA	1288484.APCS01000079_gene2099	1.52e-57	178.0	COG0238@1|root,COG0238@2|Bacteria,1WKAE@1297|Deinococcus-Thermus	1297|Deinococcus-Thermus	J	Binds as a heterodimer with protein S6 to the central domain of the 16S rRNA, where it helps stabilize the platform of the 30S subunit	rpsR	GO:0003674,GO:0003735,GO:0005198,GO:0005575,GO:0005622,GO:0005623,GO:0005737,GO:0005829,GO:0005840,GO:0006412,GO:0006518,GO:0006807,GO:0008150,GO:0008152,GO:0009058,GO:0009059,GO:0009987,GO:0010467,GO:0015935,GO:0019538,GO:0022626,GO:0022627,GO:0032991,GO:0034641,GO:0034645,GO:0043043,GO:0043170,GO:0043226,GO:0043228,GO:0043229,GO:0043232,GO:0043603,GO:0043604,GO:0044237,GO:0044238,GO:0044249,GO:…	-	ko:K02963	ko03010,map03010	M00178	-	-	br01610,ko00000,ko00001,ko00002,ko03011	-	-	-	Ribosomal_S18
tr|Q9RV68|Q9RV68_DEIRA	243230.DR_1162	2.03e-100	292.0	COG0782@1|root,COG0782@2|Bacteria,1WJEV@1297|Deinococcus-Thermus	1297|Deinococcus-Thermus	K	Necessary for efficient RNA polymerase transcription elongation past template-encoded arresting sites. The arresting sites in DNA have the property of trapping a certain fraction of elongating RNA polymerases that pass through, resulting in locked ternary complexes. Cleavage of the nascent transcript by cleavage factors such as GreA or GreB allows the resumption of elongation from the new 3'termi…	greA	-	-	ko:K03624	-	-	-	-	ko00000,ko03021	-	-	-	GreA_GreB,GreA_GreB_N
tr|Q9RTX6|Q9RTX6_DEIRA	243230.DR_1625	0.0	1053.0	COG0154@1|root,COG0154@2|Bacteria,1WM3B@1297|Deinococcus-Thermus	1297|Deinococcus-Thermus	J	COGs COG0154 Asp-tRNAAsn Glu-tRNAGln amidotransferase A subunit and related amidase	-	-	3.5.1.4	ko:K01426	ko00330,ko00360,ko00380,ko00627,ko00643,ko01120,map00330,map00360,map00380,map00627,map00643,map01120	-	R02540,R03096,R03180,R03909,R05551,R05590	RC00010,RC00100,RC00950,RC01025	ko00000,ko00001,ko01000	-	-	-	Amidase
sp|Q9RW94|AROC_DEIRA	243230.DR_0775	4.29e-275	754.0	COG0082@1|root,COG0082@2|Bacteria,1WJ05@1297|Deinococcus-Thermus	1297|Deinococcus-Thermus	E	Catalyzes the anti-1,4-elimination of the C-3 phosphate and the C-6 proR hydrogen from 5-enolpyruvylshikimate-3-phosphate (EPSP) to yield chorismate, which is the branch point compound that serves as the starting substrate for the three terminal pathways of aromatic amino acid biosynthesis. This reaction introduces a second double bond into the aromatic ring system	aroC	GO:0000166,GO:0003674,GO:0003824,GO:0004107,GO:0005488,GO:0005575,GO:0005622,GO:0005623,GO:0005737,GO:0005829,GO:0006082,GO:0006520,GO:0006725,GO:0006807,GO:0008150,GO:0008152,GO:0008652,GO:0009058,GO:0009072,GO:0009073,GO:0009423,GO:0009987,GO:0010181,GO:0016053,GO:0016829,GO:0016835,GO:0016838,GO:0019438,GO:0019752,GO:0032553,GO:0036094,GO:0043167,GO:0043168,GO:0043436,GO:0043648,GO:0043650,GO:…	4.2.3.5	ko:K01736	ko00400,ko01100,ko01110,ko01130,ko01230,map00400,map01100,map01110,map01130,map01230	M00022	R01714	RC00586	ko00000,ko00001,ko00002,ko01000	-	-	-	Chorismate_synt
sp|Q9RUZ0|CITEL_DEIRA	243230.DR_1240	3.03e-196	545.0	COG2301@1|root,COG2301@2|Bacteria	2|Bacteria	G	Belongs to the HpcH HpaI aldolase family	citE	GO:0000287,GO:0003674,GO:0005488,GO:0006082,GO:0006107,GO:0008150,GO:0008152,GO:0009987,GO:0019752,GO:0043167,GO:0043169,GO:0043436,GO:0043648,GO:0044237,GO:0044281,GO:0046872,GO:0071704	4.1.3.25,4.1.3.34	ko:K01644,ko:K18292	ko00660,ko01100,ko02020,map00660,map01100,map02020	-	R00237,R00362	RC00067,RC00502,RC01118,RC01205	ko00000,ko00001,ko01000	-	-	-	HpcH_HpaI
tr|Q9RV31|Q9RV31_DEIRA	243230.DR_1199	1.6e-133	378.0	COG0693@1|root,COG0693@2|Bacteria,1WJ0Y@1297|Deinococcus-Thermus	1297|Deinococcus-Thermus	S	TIGRFAM intracellular protease, PfpI family	-	-	3.5.1.124	ko:K05520	-	-	-	-	ko00000,ko01000,ko01002	-	-	-	DJ-1_PfpI
sp|Q9RXH2|RS15_DEIRA	243230.DR_0341	2.86e-57	177.0	COG0184@1|root,COG0184@2|Bacteria	2|Bacteria	J	rRNA binding	rpsO	GO:0000028,GO:0003674,GO:0003676,GO:0003723,GO:0003735,GO:0005198,GO:0005488,GO:0005575,GO:0005622,GO:0005623,GO:0005737,GO:0005829,GO:0005840,GO:0005886,GO:0006139,GO:0006378,GO:0006396,GO:0006397,GO:0006412,GO:0006518,GO:0006725,GO:0006807,GO:0006996,GO:0008150,GO:0008152,GO:0009058,GO:0009059,GO:0009987,GO:0010467,GO:0015935,GO:0016020,GO:0016043,GO:0016070,GO:0016071,GO:0019538,GO:0019843,GO:…	-	ko:K02956	ko03010,map03010	M00178,M00179	-	-	br01610,ko00000,ko00001,ko00002,ko03011	-	-	-	Ribosomal_S15
sp|Q9RUV2|SODM_DEIRA	243230.DR_1279	1.85e-156	438.0	COG0605@1|root,COG0605@2|Bacteria,1WIJ1@1297|Deinococcus-Thermus	1297|Deinococcus-Thermus	P	radicals which are normally produced within the cells and which are toxic to biological systems	sodA	GO:0000302,GO:0000303,GO:0000305,GO:0003674,GO:0003824,GO:0004784,GO:0006801,GO:0006950,GO:0006979,GO:0008150,GO:0008152,GO:0009636,GO:0009987,GO:0010035,GO:0016209,GO:0016491,GO:0016721,GO:0019430,GO:0033554,GO:0034599,GO:0034614,GO:0042221,GO:0044237,GO:0050896,GO:0051716,GO:0055114,GO:0070887,GO:0071450,GO:0071451,GO:0072593,GO:0097237,GO:0098754,GO:0098869,GO:1901700,GO:1901701,GO:1990748	1.15.1.1	ko:K04564	ko04013,ko04068,ko04146,ko04211,ko04212,ko04213,ko05016,map04013,map04068,map04146,map04211,map04212,map04213,map05016	-	-	-	ko00000,ko00001,ko01000	-	-	-	Sod_Fe_C,Sod_Fe_N
tr|Q9RVF7|Q9RVF7_DEIRA	243230.DR_1072	7.12e-275	753.0	COG0183@1|root,COG0183@2|Bacteria,1WID7@1297|Deinococcus-Thermus	1297|Deinococcus-Thermus	I	Belongs to the thiolase family	-	-	2.3.1.9	ko:K00626	ko00071,ko00072,ko00280,ko00310,ko00362,ko00380,ko00620,ko00630,ko00640,ko00650,ko00720,ko00900,ko01100,ko01110,ko01120,ko01130,ko01200,ko01212,ko02020,map00071,map00072,map00280,map00310,map00362,map00380,map00620,map00630,map00640,map00650,map00720,map00900,map01100,map01110,map01120,map01130,map01200,map01212,map02020	M00088,M00095,M00373,M00374,M00375	R00238,R01177	RC00004,RC00326	ko00000,ko00001,ko00002,ko01000,ko04147	-	-	-	Thiolase_C,Thiolase_N
tr|Q9RS07|Q9RS07_DEIRA	243230.DR_2320	4.56e-246	677.0	COG1452@1|root,COG1452@2|Bacteria	2|Bacteria	M	lipopolysaccharide transport	-	-	-	-	-	-	-	-	-	-	-	-	LptC,OstA,OstA_2,Phenol_MetA_deg
tr|Q9RYF4|Q9RYF4_DEIRA	243230.DR_A0364	1.51e-279	764.0	COG1028@1|root,COG1028@2|Bacteria,1WJNR@1297|Deinococcus-Thermus	1297|Deinococcus-Thermus	IQ	COGs COG1028 Dehydrogenase with different specificities (related to short-chain alcohol dehydrogenase)	-	-	-	-	-	-	-	-	-	-	-	-	adh_short_C2
sp|Q46578|PLSX_DEIRA	1288484.APCS01000072_gene320	4.99e-184	520.0	COG0416@1|root,COG0416@2|Bacteria,1WJ6C@1297|Deinococcus-Thermus	1297|Deinococcus-Thermus	I	Catalyzes the reversible formation of acyl-phosphate (acyl-PO(4)) from acyl- acyl-carrier-protein (acyl-ACP). This enzyme utilizes acyl-ACP as fatty acyl donor, but not acyl-CoA	plsX	-	2.3.1.15	ko:K03621	ko00561,ko00564,ko01100,ko01110,map00561,map00564,map01100,map01110	M00089	R00851,R09380	RC00004,RC00039,RC00041	ko00000,ko00001,ko00002,ko01000,ko01004	-	-	-	FA_synthesis
sp|Q9RUD2|KPRS_DEIRA	243230.DR_1456	8.07e-222	613.0	COG0462@1|root,COG0462@2|Bacteria,1WIIJ@1297|Deinococcus-Thermus	1297|Deinococcus-Thermus	EF	Ribose-phosphate pyrophosphokinase	prs	-	2.7.6.1	ko:K00948	ko00030,ko00230,ko01100,ko01110,ko01120,ko01130,ko01200,ko01230,map00030,map00230,map01100,map01110,map01120,map01130,map01200,map01230	M00005	R01049	RC00002,RC00078	ko00000,ko00001,ko00002,ko01000	-	-	-	Pribosyl_synth,Pribosyltran,Pribosyltran_N
tr|Q9RUD9|Q9RUD9_DEIRA	243230.DR_1448	1.94e-307	838.0	COG1572@1|root,COG1572@2|Bacteria	2|Bacteria	NU	bacterial-type flagellum-dependent cell motility	-	-	-	-	-	-	-	-	-	-	-	-	-
tr|Q9RXR9|Q9RXR9_DEIRA	243230.DR_0237	8.25e-142	399.0	COG0652@1|root,COG0652@2|Bacteria,1WIFK@1297|Deinococcus-Thermus	1297|Deinococcus-Thermus	O	PPIases accelerate the folding of proteins. It catalyzes the cis-trans isomerization of proline imidic peptide bonds in oligopeptides	-	-	5.2.1.8	ko:K01802,ko:K03768	-	-	-	-	ko00000,ko01000,ko03110	-	-	-	Pro_isomerase
tr|Q9RZU4|Q9RZU4_DEIRA	1288484.APCS01000012_gene922	1.39e-129	372.0	COG2375@1|root,COG2375@2|Bacteria	2|Bacteria	P	cellular response to nickel ion	mxcB	-	-	-	-	-	-	-	-	-	-	-	FAD_binding_9,SIP
tr|Q9RRZ5|Q9RRZ5_DEIRA	243230.DR_2334	1.21e-292	797.0	COG0454@1|root,COG0454@2|Bacteria	2|Bacteria	K	-acetyltransferase	-	-	-	-	-	-	-	-	-	-	-	-	Acetyltransf_1,Acetyltransf_3
sp|Q9RRJ6|RPOZ_DEIRA	243230.DR_2494	3.4e-51	163.0	COG1758@1|root,COG1758@2|Bacteria,1WKCG@1297|Deinococcus-Thermus	1297|Deinococcus-Thermus	K	Promotes RNA polymerase assembly. Latches the N- and C- terminal regions of the beta' subunit thereby facilitating its interaction with the beta and alpha subunits	rpoZ	-	2.7.7.6	ko:K03060	ko00230,ko00240,ko01100,ko03020,map00230,map00240,map01100,map03020	M00183	R00435,R00441,R00442,R00443	RC02795	br01611,ko00000,ko00001,ko00002,ko01000,ko03021,ko03400	-	-	-	RNA_pol_Rpb6
tr|Q9RX83|Q9RX83_DEIRA	243230.DR_0432	4.3e-143	404.0	COG2197@1|root,COG2197@2|Bacteria,1WI4W@1297|Deinococcus-Thermus	1297|Deinococcus-Thermus	T	Response regulator containing a CheY-like receiver domain and an HTH DNA-binding domain	-	-	-	-	-	-	-	-	-	-	-	-	GerE,Response_reg
tr|Q9RVL9|Q9RVL9_DEIRA	243230.DR_1008	6.01e-214	590.0	COG0196@1|root,COG0196@2|Bacteria,1WIBE@1297|Deinococcus-Thermus	1297|Deinococcus-Thermus	H	Belongs to the ribF family	ribF	-	2.7.1.26,2.7.7.2	ko:K11753	ko00740,ko01100,ko01110,map00740,map01100,map01110	M00125	R00161,R00549	RC00002,RC00017	ko00000,ko00001,ko00002,ko01000	-	-	-	FAD_syn,Flavokinase
tr|Q9RRP8|Q9RRP8_DEIRA	243230.DR_2440	7.6e-288	786.0	COG0042@1|root,COG0042@2|Bacteria,1WK18@1297|Deinococcus-Thermus	1297|Deinococcus-Thermus	J	Catalyzes the synthesis of 5,6-dihydrouridine (D), a modified base found in the D-loop of most tRNAs, via the reduction of the C5-C6 double bond in target uridines	-	-	-	-	-	-	-	-	-	-	-	-	Dus
sp|Q9RRT0|MENG_DEIRA	243230.DR_2405	5.68e-175	487.0	COG0500@1|root,COG2226@2|Bacteria,1WIUM@1297|Deinococcus-Thermus	1297|Deinococcus-Thermus	H	Methyltransferase required for the conversion of demethylmenaquinol (DMKH2) to menaquinol (MKH2)	menG	-	2.1.1.163,2.1.1.201	ko:K03183	ko00130,ko01100,ko01110,map00130,map01100,map01110	M00116,M00117	R04990,R04993,R06859,R08774,R09736	RC00003,RC01253,RC01662	ko00000,ko00001,ko00002,ko01000	-	-	-	Ubie_methyltran
sp|Q9RSJ5|RL17_DEIRA	243230.DR_2129	1.77e-74	223.0	COG0203@1|root,COG0203@2|Bacteria,1WK7W@1297|Deinococcus-Thermus	1297|Deinococcus-Thermus	J	Ribosomal protein L17	rplQ	GO:0003674,GO:0003735,GO:0005198,GO:0005575,GO:0005622,GO:0005623,GO:0005737,GO:0005829,GO:0005840,GO:0015934,GO:0022625,GO:0022626,GO:0032991,GO:0043226,GO:0043228,GO:0043229,GO:0043232,GO:0044391,GO:0044422,GO:0044424,GO:0044444,GO:0044445,GO:0044446,GO:0044464,GO:1990904	-	ko:K02879	ko03010,map03010	M00178	-	-	br01610,ko00000,ko00001,ko00002,ko03011	-	-	-	Ribosomal_L17
sp|Q9RUT7|RS16_DEIRA	243230.DR_1294	8.24e-56	173.0	COG0228@1|root,COG0228@2|Bacteria,1WKH5@1297|Deinococcus-Thermus	1297|Deinococcus-Thermus	J	Belongs to the bacterial ribosomal protein bS16 family	rpsP	GO:0003674,GO:0003735,GO:0005198,GO:0005575,GO:0005622,GO:0005623,GO:0005737,GO:0005840,GO:0006412,GO:0006518,GO:0006807,GO:0008150,GO:0008152,GO:0009058,GO:0009059,GO:0009987,GO:0010467,GO:0015935,GO:0019538,GO:0032991,GO:0034641,GO:0034645,GO:0043043,GO:0043170,GO:0043226,GO:0043228,GO:0043229,GO:0043232,GO:0043603,GO:0043604,GO:0044237,GO:0044238,GO:0044249,GO:0044260,GO:0044267,GO:0044271,GO:…	-	ko:K02959	ko03010,map03010	M00178	-	-	br01610,ko00000,ko00001,ko00002,ko03011,ko03029	-	-	-	Ribosomal_S16
tr|Q9RZ09|Q9RZ09_DEIRA	243230.DR_A0144	8.04e-184	511.0	2C5VJ@1|root,2Z83G@2|Bacteria	2|Bacteria	-	-	-	-	-	-	-	-	-	-	-	-	-	-	-
tr|Q9RUA8|Q9RUA8_DEIRA	243230.DR_1483	1.04e-187	526.0	2BAXE@1|root,324D4@2|Bacteria	2|Bacteria	-	-	-	-	-	-	-	-	-	-	-	-	-	-	-
tr|Q9RSE4|Q9RSE4_DEIRA	243230.DR_2180	2.62e-78	233.0	COG2018@1|root,COG2018@2|Bacteria	2|Bacteria	K	Roadblock/LC7 domain	-	-	-	ko:K07131	-	-	-	-	ko00000	-	-	-	DUF4388,Robl_LC7
tr|Q9RVU8|Q9RVU8_DEIRA	243230.DR_0924	6.11e-142	401.0	COG1392@1|root,COG1392@2|Bacteria,1WMGN@1297|Deinococcus-Thermus	1297|Deinococcus-Thermus	P	Protein of unknown function DUF47	-	-	-	ko:K07220	-	-	-	-	ko00000	-	-	-	PhoU_div
sp|Q9RXK3|RS10_DEIRA	1288484.APCS01000130_gene377	4.18e-71	214.0	COG0051@1|root,COG0051@2|Bacteria,1WK4U@1297|Deinococcus-Thermus	1297|Deinococcus-Thermus	J	Involved in the binding of tRNA to the ribosomes	rpsJ	GO:0003674,GO:0003735,GO:0005198,GO:0005575,GO:0005622,GO:0005623,GO:0005737,GO:0005840,GO:0006412,GO:0006518,GO:0006807,GO:0008150,GO:0008152,GO:0009058,GO:0009059,GO:0009987,GO:0010467,GO:0015935,GO:0019538,GO:0032991,GO:0034641,GO:0034645,GO:0043043,GO:0043170,GO:0043226,GO:0043228,GO:0043229,GO:0043232,GO:0043603,GO:0043604,GO:0044237,GO:0044238,GO:0044249,GO:0044260,GO:0044267,GO:0044271,GO:…	-	ko:K02946	ko03010,map03010	M00178,M00179	-	-	br01610,ko00000,ko00001,ko00002,ko03011	-	-	-	Ribosomal_S10
tr|Q9RXP4|Q9RXP4_DEIRA	243230.DR_0265	4.31e-181	504.0	COG2188@1|root,COG2188@2|Bacteria,1WK5J@1297|Deinococcus-Thermus	1297|Deinococcus-Thermus	K	PFAM Bacterial regulatory proteins, gntR family	-	-	-	ko:K03710	-	-	-	-	ko00000,ko03000	-	-	-	GntR,UTRA
tr|Q9RVN9|Q9RVN9_DEIRA	243230.DR_0988	7.36e-104	301.0	COG2825@1|root,COG2825@2|Bacteria	2|Bacteria	M	unfolded protein binding	ompH	-	-	ko:K06142	-	-	-	-	ko00000	-	-	-	OmpH
sp|Q9RWB4|RL19_DEIRA	243230.DR_0755	7.35e-91	268.0	COG0335@1|root,COG0335@2|Bacteria,1WJTU@1297|Deinococcus-Thermus	1297|Deinococcus-Thermus	J	This protein is located at the 30S-50S ribosomal subunit interface and may play a role in the structure and function of the aminoacyl-tRNA binding site	rplS	GO:0003674,GO:0003735,GO:0005198,GO:0005575,GO:0005622,GO:0005623,GO:0005737,GO:0005829,GO:0005840,GO:0015934,GO:0022625,GO:0022626,GO:0032991,GO:0043226,GO:0043228,GO:0043229,GO:0043232,GO:0044391,GO:0044422,GO:0044424,GO:0044444,GO:0044445,GO:0044446,GO:0044464,GO:1990904	-	ko:K02884	ko03010,map03010	M00178	-	-	br01610,ko00000,ko00001,ko00002,ko03011	-	-	-	Ribosomal_L19
tr|Q9RUT9|Q9RUT9_DEIRA	243230.DR_1292	1.38e-186	519.0	COG0521@1|root,COG0521@2|Bacteria,1WIRM@1297|Deinococcus-Thermus	1297|Deinococcus-Thermus	H	Molybdenum cofactor biosynthesis protein B	-	-	2.7.7.75	ko:K03638	ko00790,ko01100,map00790,map01100	-	R09726	RC00002	ko00000,ko00001,ko01000	-	-	-	MoCF_biosynth
sp|Q9RXY0|RS9_DEIRA	1288484.APCS01000087_gene1568	5.79e-88	258.0	COG0103@1|root,COG0103@2|Bacteria,1WK0W@1297|Deinococcus-Thermus	1297|Deinococcus-Thermus	J	Belongs to the universal ribosomal protein uS9 family	rpsI	GO:0000462,GO:0003674,GO:0003676,GO:0003723,GO:0003735,GO:0005198,GO:0005488,GO:0005575,GO:0005622,GO:0005623,GO:0005737,GO:0005829,GO:0005840,GO:0006139,GO:0006364,GO:0006396,GO:0006412,GO:0006518,GO:0006725,GO:0006807,GO:0008150,GO:0008152,GO:0009058,GO:0009059,GO:0009987,GO:0010467,GO:0015935,GO:0016070,GO:0016072,GO:0019538,GO:0022613,GO:0022626,GO:0022627,GO:0030490,GO:0032991,GO:0034470,GO:…	-	ko:K02996	ko03010,map03010	M00178,M00179	-	-	br01610,ko00000,ko00001,ko00002,ko03011	-	-	-	Ribosomal_S9
tr|Q9RV55|Q9RV55_DEIRA	243230.DR_1175	6.47e-266	729.0	COG0642@1|root,COG2204@1|root,COG0642@2|Bacteria,COG2204@2|Bacteria,1WIMM@1297|Deinococcus-Thermus	1297|Deinococcus-Thermus	T	Histidine kinase	-	-	-	-	-	-	-	-	-	-	-	-	HATPase_c,HisKA,Response_reg
tr|Q9RYA5|Q9RYA5_DEIRA	243230.DR_0045	1.31e-133	379.0	COG3644@1|root,COG3644@2|Bacteria	2|Bacteria	M	Uncharacterized protein conserved in bacteria (DUF2239)	-	-	-	ko:K09965	-	-	-	-	ko00000	-	-	-	DUF2239
tr|Q9RZL6|Q9RZL6_DEIRA	1288484.APCS01000137_gene4	1.38e-217	603.0	COG0208@1|root,COG0208@2|Bacteria	2|Bacteria	F	Provides the precursors necessary for DNA synthesis. Catalyzes the biosynthesis of deoxyribonucleotides from the corresponding ribonucleotides	nrdF	-	1.17.4.1	ko:K00526	ko00230,ko00240,ko01100,map00230,map00240,map01100	M00053	R02017,R02018,R02019,R02024	RC00613	ko00000,ko00001,ko00002,ko01000,ko03400	-	-	iSB619.SA_RS03915,iYO844.BSU17390	Ribonuc_red_sm
tr|Q9RW23|Q9RW23_DEIRA	243230.DR_0846	9.11e-128	362.0	COG1225@1|root,COG1225@2|Bacteria,1WI9E@1297|Deinococcus-Thermus	1297|Deinococcus-Thermus	O	alkyl hydroperoxide reductase Thiol specific antioxidant Mal allergen	-	-	1.11.1.15	ko:K03564	-	-	-	-	ko00000,ko01000	-	-	-	AhpC-TSA
tr|Q9RY21|Q9RY21_DEIRA	243230.DR_0131	0.0	889.0	COG0508@1|root,COG0508@2|Bacteria,1WIRY@1297|Deinococcus-Thermus	1297|Deinococcus-Thermus	C	PFAM E3 binding domain	-	-	-	-	-	-	-	-	-	-	-	-	E3_binding
sp|Q9RWA4|LIPA_DEIRA	243230.DR_0765	1.66e-244	671.0	COG0320@1|root,COG0320@2|Bacteria,1WIE7@1297|Deinococcus-Thermus	1297|Deinococcus-Thermus	H	Catalyzes the radical-mediated insertion of two sulfur atoms into the C-6 and C-8 positions of the octanoyl moiety bound to the lipoyl domains of lipoate-dependent enzymes, thereby converting the octanoylated domains into lipoylated derivatives	lipA	GO:0003674,GO:0003824,GO:0005575,GO:0005622,GO:0005623,GO:0005737,GO:0006082,GO:0006464,GO:0006629,GO:0006631,GO:0006633,GO:0006732,GO:0006790,GO:0006807,GO:0008150,GO:0008152,GO:0008610,GO:0009058,GO:0009106,GO:0009107,GO:0009108,GO:0009249,GO:0009987,GO:0010467,GO:0016053,GO:0016740,GO:0016782,GO:0016783,GO:0016992,GO:0018065,GO:0018130,GO:0018193,GO:0018205,GO:0019538,GO:0019752,GO:0032787,GO:…	2.8.1.8	ko:K03644	ko00785,ko01100,map00785,map01100	-	R07767,R07768	RC01978	ko00000,ko00001,ko01000	-	-	-	LIAS_N,Radical_SAM
tr|Q9RZB5|Q9RZB5_DEIRA	243230.DR_A0039	2.28e-248	681.0	COG0438@1|root,COG0438@2|Bacteria,1WK9I@1297|Deinococcus-Thermus	1297|Deinococcus-Thermus	M	PFAM Glycosyl transferases group 1	-	-	-	-	-	-	-	-	-	-	-	-	Glyco_transf_4,Glycos_transf_1
tr|Q9RRQ7|Q9RRQ7_DEIRA	243230.DR_2431	2.08e-283	776.0	COG0795@1|root,COG0795@2|Bacteria,1WJ20@1297|Deinococcus-Thermus	1297|Deinococcus-Thermus	S	Permease YjgP YjgQ family	-	-	-	ko:K07091	ko02010,map02010	M00320	-	-	ko00000,ko00001,ko00002,ko02000	1.B.42.1	-	-	YjgP_YjgQ
tr|Q9RW03|Q9RW03_DEIRA	243230.DR_0866	1.47e-266	729.0	COG0438@1|root,COG0438@2|Bacteria,1WJWI@1297|Deinococcus-Thermus	1297|Deinococcus-Thermus	M	Glycosyl transferases group 1	-	-	-	-	-	-	-	-	-	-	-	-	Glyco_trans_1_4,Glyco_transf_4,Glycos_transf_1
tr|Q9RRD6|Q9RRD6_DEIRA	243230.DR_2556	7.05e-248	680.0	COG3947@1|root,COG3947@2|Bacteria,1WMI5@1297|Deinococcus-Thermus	1297|Deinococcus-Thermus	T	Response regulator containing CheY-like receiver and SARP domains	-	-	-	-	-	-	-	-	-	-	-	-	BTAD,Response_reg
sp|Q9RZU5|HMUV_DEIRA	1288484.APCS01000012_gene923	5.62e-167	468.0	COG4559@1|root,COG4559@2|Bacteria,1WIDV@1297|Deinococcus-Thermus	1297|Deinococcus-Thermus	P	Part of the ABC transporter complex HmuTUV involved in hemin import. Responsible for energy coupling to the transport system	hmuV	-	3.6.3.34	ko:K02013	ko02010,map02010	M00240	-	-	ko00000,ko00001,ko00002,ko01000,ko02000	3.A.1.14	-	-	ABC_tran
sp|Q9RSI9|DEOB_DEIRA	243230.DR_2135	4.21e-294	801.0	COG1015@1|root,COG1015@2|Bacteria,1WIH5@1297|Deinococcus-Thermus	1297|Deinococcus-Thermus	G	Phosphotransfer between the C1 and C5 carbon atoms of pentose	deoB	GO:0003674,GO:0003824,GO:0005575,GO:0005622,GO:0005623,GO:0005737,GO:0005829,GO:0008973,GO:0016853,GO:0016866,GO:0016868,GO:0044424,GO:0044444,GO:0044464	5.4.2.7	ko:K01839	ko00030,ko00230,map00030,map00230	-	R01057,R02749	RC00408	ko00000,ko00001,ko01000	-	-	-	Metalloenzyme
sp|Q9RUE3|HISZ_DEIRA	243230.DR_1444	5.49e-281	769.0	COG3705@1|root,COG3705@2|Bacteria,1WJEW@1297|Deinococcus-Thermus	1297|Deinococcus-Thermus	E	Required for the first step of histidine biosynthesis. May allow the feedback regulation of ATP phosphoribosyltransferase activity by histidine	hisZ	-	-	ko:K02502	ko00340,ko01100,ko01110,ko01230,map00340,map01100,map01110,map01230	M00026	R01071	RC02819,RC03200	ko00000,ko00001,ko00002	-	-	-	tRNA-synt_His
sp|Q9RRU8|LUXS_DEIRA	243230.DR_2387	1.1e-113	325.0	COG1854@1|root,COG1854@2|Bacteria,1WJYA@1297|Deinococcus-Thermus	1297|Deinococcus-Thermus	T	Involved in the synthesis of autoinducer 2 (AI-2) which is secreted by bacteria and is used to communicate both the cell density and the metabolic potential of the environment. The regulation of gene expression in response to changes in cell density is called quorum sensing. Catalyzes the transformation of S-ribosylhomocysteine (RHC) to homocysteine (HC) and 4,5- dihydroxy-2,3-pentadione (DPD)	luxS	-	4.4.1.21	ko:K07173	ko00270,ko01100,ko01230,ko02024,ko02026,ko05111,map00270,map01100,map01230,map02024,map02026,map05111	M00609	R01291	RC00069,RC01929	ko00000,ko00001,ko00002,ko01000	-	-	-	LuxS
tr|Q9RZB4|Q9RZB4_DEIRA	243230.DR_A0040	6.21e-265	725.0	COG0438@1|root,COG0438@2|Bacteria,1WIJ3@1297|Deinococcus-Thermus	1297|Deinococcus-Thermus	M	PFAM Glycosyl transferases group 1	-	-	-	-	-	-	-	-	-	-	-	-	Glyco_transf_4,Glycos_transf_1
sp|Q9RU32|UPP_DEIRA	243230.DR_1563	1.1e-143	405.0	COG0035@1|root,COG0035@2|Bacteria,1WJ1N@1297|Deinococcus-Thermus	1297|Deinococcus-Thermus	F	Catalyzes the conversion of uracil and 5-phospho-alpha- D-ribose 1-diphosphate (PRPP) to UMP and diphosphate	upp	GO:0003674,GO:0003824,GO:0004849,GO:0005575,GO:0005622,GO:0005623,GO:0005737,GO:0005829,GO:0006139,GO:0006206,GO:0006213,GO:0006220,GO:0006221,GO:0006222,GO:0006725,GO:0006753,GO:0006793,GO:0006796,GO:0006807,GO:0008150,GO:0008152,GO:0008655,GO:0009058,GO:0009112,GO:0009116,GO:0009117,GO:0009119,GO:0009123,GO:0009124,GO:0009129,GO:0009130,GO:0009156,GO:0009161,GO:0009163,GO:0009165,GO:0009173,GO:…	2.4.2.9	ko:K00761	ko00240,ko01100,map00240,map01100	-	R00966	RC00063	ko00000,ko00001,ko01000	-	-	-	UPRTase
sp|Q9RRJ1|NDK_DEIRA	243230.DR_2499	2.1e-95	280.0	COG0105@1|root,COG0105@2|Bacteria,1WK29@1297|Deinococcus-Thermus	1297|Deinococcus-Thermus	F	Major role in the synthesis of nucleoside triphosphates other than ATP. The ATP gamma phosphate is transferred to the NDP beta phosphate via a ping-pong mechanism, using a phosphorylated active-site intermediate	ndk	GO:0003674,GO:0003824,GO:0004550,GO:0005575,GO:0005622,GO:0005623,GO:0006139,GO:0006163,GO:0006165,GO:0006220,GO:0006725,GO:0006753,GO:0006793,GO:0006796,GO:0006807,GO:0008150,GO:0008152,GO:0009117,GO:0009132,GO:0009987,GO:0016301,GO:0016310,GO:0016740,GO:0016772,GO:0016776,GO:0019205,GO:0019637,GO:0034641,GO:0044237,GO:0044238,GO:0044281,GO:0044464,GO:0046483,GO:0046939,GO:0055086,GO:0071704,GO:…	2.7.4.6	ko:K00940	ko00230,ko00240,ko00983,ko01100,ko01110,ko01130,ko04016,map00230,map00240,map00983,map01100,map01110,map01130,map04016	M00049,M00050,M00052,M00053	R00124,R00139,R00156,R00330,R00570,R00722,R01137,R01857,R02093,R02326,R02331,R03530,R11894,R11895	RC00002	ko00000,ko00001,ko00002,ko01000,ko04131	-	-	-	NDK
sp|Q9RWM6|METK_DEIRA	243230.DR_0640	3.38e-292	798.0	COG0192@1|root,COG0192@2|Bacteria,1WI7E@1297|Deinococcus-Thermus	1297|Deinococcus-Thermus	H	Catalyzes the formation of S-adenosylmethionine (AdoMet) from methionine and ATP. The overall synthetic reaction is composed of two sequential steps, AdoMet formation and the subsequent tripolyphosphate hydrolysis which occurs prior to release of AdoMet from the enzyme	metK	GO:0003674,GO:0003824,GO:0004478,GO:0005575,GO:0005622,GO:0005623,GO:0005737,GO:0005829,GO:0016740,GO:0016765,GO:0044424,GO:0044444,GO:0044464	2.5.1.6	ko:K00789	ko00270,ko01100,ko01110,ko01230,map00270,map01100,map01110,map01230	M00034,M00035,M00368,M00609	R00177,R04771	RC00021,RC01211	ko00000,ko00001,ko00002,ko01000	-	-	-	S-AdoMet_synt_C,S-AdoMet_synt_M,S-AdoMet_synt_N
tr|Q9RRX3|Q9RRX3_DEIRA	243230.DR_2359	7.34e-277	754.0	COG2957@1|root,COG2957@2|Bacteria,1WIGJ@1297|Deinococcus-Thermus	1297|Deinococcus-Thermus	E	Belongs to the agmatine deiminase family	-	-	3.5.3.12	ko:K10536	ko00330,ko01100,map00330,map01100	-	R01416	RC00177	ko00000,ko00001,ko01000	-	-	-	PAD_porph
sp|Q9RXJ1|RL24_DEIRA	243230.DR_0322	1.2e-76	228.0	COG0198@1|root,COG0198@2|Bacteria,1WK2K@1297|Deinococcus-Thermus	1297|Deinococcus-Thermus	J	One of the proteins that surrounds the polypeptide exit tunnel on the outside of the subunit	rplX	GO:0005575,GO:0005622,GO:0005623,GO:0005737,GO:0005829,GO:0005840,GO:0006412,GO:0006518,GO:0006807,GO:0008150,GO:0008152,GO:0009058,GO:0009059,GO:0009987,GO:0010467,GO:0015934,GO:0019538,GO:0022625,GO:0022626,GO:0032991,GO:0034641,GO:0034645,GO:0043043,GO:0043170,GO:0043226,GO:0043228,GO:0043229,GO:0043232,GO:0043603,GO:0043604,GO:0044237,GO:0044238,GO:0044249,GO:0044260,GO:0044267,GO:0044271,GO:…	-	ko:K02895	ko03010,map03010	M00178,M00179	-	-	br01610,ko00000,ko00001,ko00002,ko03011	-	-	-	KOW,ribosomal_L24
tr|Q9RV83|Q9RV83_DEIRA	243230.DR_1146	3.1e-137	388.0	COG3871@1|root,COG3871@2|Bacteria	2|Bacteria	S	Pyridoxamine 5'-phosphate oxidase	-	-	1.4.3.5	ko:K00275	ko00750,ko01100,ko01120,map00750,map01100,map01120	M00124	R00277,R00278,R01710,R01711	RC00048,RC00116	ko00000,ko00001,ko00002,ko01000	-	-	-	Pyrid_ox_like
sp|Q9RVG1|HBD_DEIRA	243230.DR_1068	2.07e-200	555.0	COG1250@1|root,COG1250@2|Bacteria,1WIN8@1297|Deinococcus-Thermus	1297|Deinococcus-Thermus	I	PFAM 3-hydroxyacyl-CoA dehydrogenase, C-terminal domain	-	-	1.1.1.157	ko:K00074	ko00360,ko00362,ko00650,ko01100,ko01120,map00360,map00362,map00650,map01100,map01120	-	R01976,R05576,R06941	RC00029,RC00117	ko00000,ko00001,ko01000	-	-	-	3HCDH,3HCDH_N
tr|Q9RSI1|Q9RSI1_DEIRA	243230.DR_2143	1.43e-192	540.0	COG0330@1|root,COG0330@2|Bacteria	2|Bacteria	O	stress-induced mitochondrial fusion	qmcA	GO:0005575,GO:0005623,GO:0005886,GO:0016020,GO:0044464,GO:0071944	-	-	-	-	-	-	-	-	-	-	Band_7,Band_7_C
tr|Q9RSF8|Q9RSF8_DEIRA	243230.DR_2166	3.25e-222	612.0	COG0813@1|root,COG0813@2|Bacteria,1WKXW@1297|Deinococcus-Thermus	1297|Deinococcus-Thermus	F	Purine-nucleoside phosphorylase	deoD	-	2.4.2.1	ko:K03784	ko00230,ko00240,ko00760,ko01100,ko01110,map00230,map00240,map00760,map01100,map01110	-	R01561,R01863,R01969,R02147,R02294,R02295,R02297,R02484,R02557,R02748,R08368,R10244	RC00033,RC00063,RC00122	ko00000,ko00001,ko01000	-	-	-	PNP_UDP_1
sp|Q9RUS3|RS20_DEIRA	243230.DR_1309	1.08e-48	156.0	COG0268@1|root,COG0268@2|Bacteria,1WK4P@1297|Deinococcus-Thermus	1297|Deinococcus-Thermus	J	Binds directly to 16S ribosomal RNA	rpsT	-	-	ko:K02968	ko03010,map03010	M00178	-	-	br01610,ko00000,ko00001,ko00002,ko03011	-	-	-	Ribosomal_S20p
tr|Q9RXZ6|Q9RXZ6_DEIRA	243230.DR_0158	1.04e-249	686.0	COG0334@1|root,COG0334@2|Bacteria	2|Bacteria	E	glutamate dehydrogenase [NAD(P)+] activity	ldh	-	1.4.1.9	ko:K00263	ko00280,ko00290,ko01100,ko01110,ko01130,map00280,map00290,map01100,map01110,map01130	-	R01088,R01434,R02196	RC00006,RC00036	ko00000,ko00001,ko01000	-	-	-	ELFV_dehydrog,ELFV_dehydrog_N
tr|Q9RWQ0|Q9RWQ0_DEIRA	243230.DR_0616	6.45e-111	319.0	COG2018@1|root,COG2018@2|Bacteria	2|Bacteria	K	Roadblock/LC7 domain	-	-	-	ko:K07131	-	-	-	-	ko00000	-	-	-	DUF4388,Robl_LC7
tr|Q9RTY7|Q9RTY7_DEIRA	243230.DR_1612	1.65e-76	229.0	COG2018@1|root,COG2018@2|Bacteria	2|Bacteria	K	Roadblock/LC7 domain	-	-	-	ko:K07131	-	-	-	-	ko00000	-	-	-	DUF4388,Robl_LC7
tr|Q9RWT3|Q9RWT3_DEIRA	319795.Dgeo_0257	3.37e-84	256.0	2F6QC@1|root,33Z6N@2|Bacteria	2|Bacteria	-	-	-	-	-	-	-	-	-	-	-	-	-	-	DinB_2
tr|Q9RUJ8|Q9RUJ8_DEIRA	243230.DR_1388	2.79e-145	410.0	COG1452@1|root,COG1452@2|Bacteria,1WINA@1297|Deinococcus-Thermus	1297|Deinococcus-Thermus	M	involved in the assembly of lipopolysaccharide (LPS) at the surface of the outer membrane	-	-	-	-	-	-	-	-	-	-	-	-	-
tr|Q9RWL5|Q9RWL5_DEIRA	243230.DR_0651	2.66e-219	604.0	COG0010@1|root,COG0010@2|Bacteria,1WI2B@1297|Deinococcus-Thermus	1297|Deinococcus-Thermus	E	Belongs to the arginase family	rocF	-	3.5.3.1	ko:K01476	ko00220,ko00330,ko01100,ko01110,ko01130,ko01230,ko05146,map00220,map00330,map01100,map01110,map01130,map01230,map05146	M00029,M00134	R00551	RC00024,RC00329	ko00000,ko00001,ko00002,ko01000	-	-	-	Arginase
sp|Q9RV98|HEMH_DEIRA	243230.DR_1131	9.04e-230	632.0	COG0276@1|root,COG0276@2|Bacteria,1WJEA@1297|Deinococcus-Thermus	1297|Deinococcus-Thermus	H	Catalyzes the ferrous insertion into protoporphyrin IX	hemH	GO:0003674,GO:0003824,GO:0004325,GO:0006725,GO:0006778,GO:0006779,GO:0006783,GO:0006807,GO:0008150,GO:0008152,GO:0009058,GO:0009987,GO:0016829,GO:0018130,GO:0019438,GO:0033013,GO:0033014,GO:0034641,GO:0042168,GO:0042440,GO:0044237,GO:0044249,GO:0044271,GO:0046148,GO:0046483,GO:0051186,GO:0051188,GO:0071704,GO:1901360,GO:1901362,GO:1901564,GO:1901566,GO:1901576	4.99.1.1,4.99.1.9	ko:K01772	ko00860,ko01100,ko01110,map00860,map01100,map01110	M00121	R00310,R11329	RC01012	ko00000,ko00001,ko00002,ko01000	-	-	-	Ferrochelatase
tr|Q9RY74|Q9RY74_DEIRA	243230.DR_0076	2.44e-286	782.0	COG0303@1|root,COG0303@2|Bacteria,1WIC8@1297|Deinococcus-Thermus	1297|Deinococcus-Thermus	H	MoeA N-terminal region (domain I and II)	moeA	-	2.10.1.1	ko:K03750	ko00790,ko01100,map00790,map01100	-	R09735	RC03462	ko00000,ko00001,ko01000	-	-	-	MoCF_biosynth,MoeA_C,MoeA_N
tr|Q9RXH3|Q9RXH3_DEIRA	243230.DR_0340	3.13e-292	798.0	COG0285@1|root,COG0285@2|Bacteria,1WIEI@1297|Deinococcus-Thermus	1297|Deinococcus-Thermus	H	folylpolyglutamate synthase dihydrofolate synthase	-	-	6.3.2.12,6.3.2.17	ko:K11754	ko00790,ko01100,map00790,map01100	M00126,M00841	R00942,R02237,R04241	RC00064,RC00090,RC00162	ko00000,ko00001,ko00002,ko01000	-	-	-	Mur_ligase_C,Mur_ligase_M
tr|Q9RYR2|Q9RYR2_DEIRA	243230.DR_A0246	0.0	1067.0	COG0747@1|root,COG0747@2|Bacteria,1WIYQ@1297|Deinococcus-Thermus	1297|Deinococcus-Thermus	E	PFAM Bacterial extracellular solute-binding proteins, family 5 Middle	-	-	-	ko:K02035	ko02024,map02024	M00239	-	-	ko00000,ko00001,ko00002,ko02000	3.A.1.5	-	-	SBP_bac_5
tr|Q9RUC9|Q9RUC9_DEIRA	243230.DR_1460	0.0	1289.0	COG2911@1|root,COG2911@2|Bacteria,1WJAB@1297|Deinococcus-Thermus	1297|Deinococcus-Thermus	S	PFAM Family of	-	-	-	-	-	-	-	-	-	-	-	-	TamB
tr|Q9RT01|Q9RT01_DEIRA	243230.DR_1968	1.91e-151	426.0	COG0778@1|root,COG0778@2|Bacteria,1WK9M@1297|Deinococcus-Thermus	1297|Deinococcus-Thermus	C	Nitroreductase family	-	-	-	-	-	-	-	-	-	-	-	-	Nitroreductase
tr|Q9RSE5|Q9RSE5_DEIRA	243230.DR_2179	1.06e-109	315.0	COG1719@1|root,COG1719@2|Bacteria	2|Bacteria	KT	4-vinyl reductase, 4VR	-	-	3.1.3.16	ko:K06382,ko:K07013	-	-	-	-	ko00000,ko01000	-	-	-	HATPase_c,HisKA,SpoIIE,V4R,XylR_N
sp|Q9RXY1|RL13_DEIRA	243230.DR_0174	5.49e-124	353.0	COG0102@1|root,COG0102@2|Bacteria,1WJ73@1297|Deinococcus-Thermus	1297|Deinococcus-Thermus	J	This protein is one of the early assembly proteins of the 50S ribosomal subunit, although it is not seen to bind rRNA by itself. It is important during the early stages of 50S assembly	rplM	GO:0003674,GO:0003676,GO:0003723,GO:0003729,GO:0003735,GO:0005198,GO:0005488,GO:0005575,GO:0005622,GO:0005623,GO:0005737,GO:0005829,GO:0005840,GO:0006412,GO:0006518,GO:0006807,GO:0008150,GO:0008152,GO:0009058,GO:0009059,GO:0009987,GO:0010467,GO:0015934,GO:0019538,GO:0022625,GO:0022626,GO:0032991,GO:0034641,GO:0034645,GO:0043043,GO:0043170,GO:0043226,GO:0043228,GO:0043229,GO:0043232,GO:0043603,GO:…	-	ko:K02871	ko03010,map03010	M00178,M00179	-	-	br01610,ko00000,ko00001,ko00002,ko03011	-	-	-	Ribosomal_L13
tr|Q9RWU7|Q9RWU7_DEIRA	243230.DR_0568	5.86e-122	348.0	COG0503@1|root,COG0503@2|Bacteria,1WI2I@1297|Deinococcus-Thermus	1297|Deinococcus-Thermus	F	COGs COG0503 Adenine guanine phosphoribosyltransferase and related PRPP-binding protein	-	-	2.4.2.7	ko:K00759	ko00230,ko01100,map00230,map01100	-	R00190,R01229,R04378	RC00063	ko00000,ko00001,ko01000,ko04147	-	-	-	Pribosyltran
sp|Q9RRE4|Y2548_DEIRA	243230.DR_2548	4.78e-164	460.0	COG0217@1|root,COG0217@2|Bacteria,1WII5@1297|Deinococcus-Thermus	1297|Deinococcus-Thermus	K	transcriptional regulatory protein	yebC	GO:0005575,GO:0005622,GO:0005623,GO:0005737,GO:0005829,GO:0044424,GO:0044444,GO:0044464	-	-	-	-	-	-	-	-	-	-	Transcrip_reg
tr|Q9RSE7|Q9RSE7_DEIRA	243230.DR_2177	1.62e-110	317.0	COG0295@1|root,COG0295@2|Bacteria,1WKF5@1297|Deinococcus-Thermus	1297|Deinococcus-Thermus	F	This enzyme scavenges exogenous and endogenous cytidine and 2'-deoxycytidine for UMP synthesis	-	-	3.5.4.5	ko:K01489	ko00240,ko00983,ko01100,map00240,map00983,map01100	-	R01878,R02485,R08221	RC00074,RC00514	ko00000,ko00001,ko01000	-	-	-	dCMP_cyt_deam_1
tr|Q9RUM1|Q9RUM1_DEIRA	243230.DR_1363	3.5e-220	607.0	COG1597@1|root,COG1597@2|Bacteria,1WMGG@1297|Deinococcus-Thermus	1297|Deinococcus-Thermus	I	PFAM Diacylglycerol kinase, catalytic	-	-	-	-	-	-	-	-	-	-	-	-	DAGK_cat
sp|Q9RY64|RL21_DEIRA	243230.DR_0086	4.19e-64	198.0	COG0261@1|root,COG0261@2|Bacteria,1WKB6@1297|Deinococcus-Thermus	1297|Deinococcus-Thermus	J	This protein binds to 23S rRNA in the presence of protein L20	rplU	GO:0003674,GO:0003735,GO:0005198	-	ko:K02888	ko03010,map03010	M00178	-	-	br01610,ko00000,ko00001,ko00002,ko03011	-	-	-	Ribosomal_L21p
tr|Q9RXE7|Q9RXE7_DEIRA	243230.DR_0366	5.04e-280	764.0	COG1060@1|root,COG1060@2|Bacteria,1WMBM@1297|Deinococcus-Thermus	1297|Deinococcus-Thermus	H	Radical SAM enzyme that catalyzes the addition of the adenosyl radical to the double bond of 3- (1- carboxyvinyl)oxy benzoate, leading to aminodeoxyfutalosine (AFL), a key intermediate in the formation of menaquinone (MK, vitamin K2) from chorismate	mqnE	-	2.5.1.120	ko:K18285	ko00130,ko01110,map00130,map01110	-	R10667	RC00021,RC03234	ko00000,ko00001,ko01000	-	-	-	Radical_SAM
tr|Q9RS59|Q9RS59_DEIRA	243230.DR_2268	6.35e-277	757.0	COG0436@1|root,COG0436@2|Bacteria,1WITY@1297|Deinococcus-Thermus	1297|Deinococcus-Thermus	E	PFAM Aminotransferase class I and II	-	-	-	-	-	-	-	-	-	-	-	-	Aminotran_1_2
sp|Q9RTK1|MNMA_DEIRA	243230.DR_1759	4.04e-287	784.0	COG0482@1|root,COG0482@2|Bacteria,1WI3S@1297|Deinococcus-Thermus	1297|Deinococcus-Thermus	J	Catalyzes the 2-thiolation of uridine at the wobble position (U34) of tRNA, leading to the formation of s(2)U34	mnmA	-	2.8.1.13	ko:K00566	ko04122,map04122	-	R08700	RC02313,RC02315	ko00000,ko00001,ko01000,ko03016	-	-	-	tRNA_Me_trans
tr|Q9RY01|Q9RY01_DEIRA	243230.DR_0153	1.28e-252	693.0	COG0117@1|root,COG1985@1|root,COG0117@2|Bacteria,COG1985@2|Bacteria,1WIP8@1297|Deinococcus-Thermus	1297|Deinococcus-Thermus	H	Converts 2,5-diamino-6-(ribosylamino)-4(3h)-pyrimidinone 5'-phosphate into 5-amino-6-(ribosylamino)-2,4(1h,3h)- pyrimidinedione 5'-phosphate	ribD	-	1.1.1.193,3.5.4.26	ko:K11752	ko00740,ko01100,ko01110,ko02024,map00740,map01100,map01110,map02024	M00125	R03458,R03459	RC00204,RC00933	ko00000,ko00001,ko00002,ko01000	-	-	-	RibD_C,dCMP_cyt_deam_1
tr|Q9RTQ6|Q9RTQ6_DEIRA	243230.DR_1700	6.47e-286	781.0	COG1028@1|root,COG1028@2|Bacteria,1WM2Z@1297|Deinococcus-Thermus	1297|Deinococcus-Thermus	IQ	Belongs to the short-chain dehydrogenases reductases (SDR) family	-	-	-	-	-	-	-	-	-	-	-	-	adh_short
tr|Q9RVW4|Q9RVW4_DEIRA	243230.DR_0907	1.87e-93	272.0	COG1278@1|root,COG1278@2|Bacteria,1WKN1@1297|Deinococcus-Thermus	1297|Deinococcus-Thermus	K	PFAM Cold-shock protein, DNA-binding	-	-	-	ko:K03704	-	-	-	-	ko00000,ko03000	-	-	-	CSD
tr|Q9RX24|Q9RX24_DEIRA	243230.DR_0491	1.97e-185	515.0	COG0693@1|root,COG0693@2|Bacteria	2|Bacteria	S	protein deglycation	-	-	1.11.1.6,3.5.1.124	ko:K03781,ko:K05520	ko00380,ko00630,ko01110,ko01130,ko01200,ko04011,ko04016,ko04068,ko04146,ko04211,ko04212,ko04213,ko05014,map00380,map00630,map01110,map01130,map01200,map04011,map04016,map04068,map04146,map04211,map04212,map04213,map05014	M00532	R00009,R00602,R02670	RC00034,RC00767,RC02141,RC02755	ko00000,ko00001,ko00002,ko01000,ko01002	-	-	-	DJ-1_PfpI,ThiJ_like
tr|Q9RRM4|Q9RRM4_DEIRA	243230.DR_2464	2.59e-112	322.0	COG1047@1|root,COG1047@2|Bacteria,1WI40@1297|Deinococcus-Thermus	1297|Deinococcus-Thermus	O	Peptidyl-prolyl cis-trans isomerase	-	-	5.2.1.8	ko:K03775	-	-	-	-	ko00000,ko01000,ko03110	-	-	-	FKBP_C
tr|Q9RVS8|Q9RVS8_DEIRA	243230.DR_0944	2.69e-99	288.0	COG3118@1|root,COG3118@2|Bacteria,1WK9V@1297|Deinococcus-Thermus	1297|Deinococcus-Thermus	O	Belongs to the thioredoxin family	-	-	-	ko:K03671	ko04621,ko05418,map04621,map05418	-	-	-	ko00000,ko00001,ko03110	-	-	-	Thioredoxin
tr|Q9RY37|Q9RY37_DEIRA	243230.DR_0114	3.01e-178	497.0	COG1024@1|root,COG1024@2|Bacteria	2|Bacteria	I	Enoyl-CoA hydratase	echA21	GO:0005575,GO:0005622,GO:0005623,GO:0005737,GO:0005739,GO:0005777,GO:0042579,GO:0043226,GO:0043227,GO:0043229,GO:0043231,GO:0044424,GO:0044444,GO:0044464	4.2.1.17	ko:K01692	ko00071,ko00280,ko00281,ko00310,ko00360,ko00362,ko00380,ko00410,ko00627,ko00640,ko00650,ko00903,ko00930,ko01100,ko01110,ko01120,ko01130,ko01212,map00071,map00280,map00281,map00310,map00360,map00362,map00380,map00410,map00627,map00640,map00650,map00903,map00930,map01100,map01110,map01120,map01130,map01212	M00032,M00087	R03026,R03045,R04137,R04170,R04204,R04224,R04738,R04740,R04744,R04746,R04749,R05595,R06411,R06412,R06942,R08093	RC00831,RC00834,RC01086,RC01095,RC01098,RC01103,RC01217,RC02115	ko00000,ko00001,ko00002,ko01000	-	-	-	ECH_1
tr|Q9RRG5|Q9RRG5_DEIRA	243230.DR_2527	1.09e-130	371.0	2DTT2@1|root,33MIS@2|Bacteria	2|Bacteria	-	-	-	-	-	-	-	-	-	-	-	-	-	-	-
sp|Q9RSQ7|NUSB_DEIRA	243230.DR_2067	1.03e-121	348.0	COG0781@1|root,COG0781@2|Bacteria,1WJ62@1297|Deinococcus-Thermus	1297|Deinococcus-Thermus	K	Involved in transcription antitermination. Required for transcription of ribosomal RNA (rRNA) genes. Binds specifically to the boxA antiterminator sequence of the ribosomal RNA (rrn) operons	nusB	-	-	ko:K03625	-	-	-	-	ko00000,ko03009,ko03021	-	-	-	NusB
sp|Q9RVB9|PYRR_DEIRA	243230.DR_1110	1.55e-123	352.0	COG2065@1|root,COG2065@2|Bacteria,1WJWR@1297|Deinococcus-Thermus	1297|Deinococcus-Thermus	F	Also displays a weak uracil phosphoribosyltransferase activity which is not physiologically significant	pyrR	-	2.4.2.9	ko:K02825	ko00240,ko01100,map00240,map01100	-	R00966	RC00063	ko00000,ko00001,ko01000,ko03000	-	-	-	Pribosyltran
tr|Q9RVE4|Q9RVE4_DEIRA	243230.DR_1085	5.9e-182	506.0	COG0500@1|root,COG0500@2|Bacteria	2|Bacteria	Q	methyltransferase activity	-	-	-	-	-	-	-	-	-	-	-	-	Methyltransf_11
tr|Q9RXR1|Q9RXR1_DEIRA	243230.DR_0246	1.36e-131	374.0	COG1847@1|root,COG1847@2|Bacteria,1WJEC@1297|Deinococcus-Thermus	1297|Deinococcus-Thermus	S	single-stranded nucleic acid binding R3H	-	-	-	ko:K06346	-	-	-	-	ko00000	-	-	-	KH_4,R3H
tr|Q9RRI5|Q9RRI5_DEIRA	243230.DR_2505	6.38e-258	707.0	COG3271@1|root,COG3271@2|Bacteria	2|Bacteria	-	-	-	-	-	-	-	-	-	-	-	-	-	-	DUF3335,Peptidase_C39_2
tr|Q9RX07|Q9RX07_DEIRA	243230.DR_0508	8.78e-238	654.0	COG1715@1|root,COG1715@2|Bacteria	2|Bacteria	V	Restriction endonuclease	mrr	-	-	ko:K07448	-	-	-	-	ko00000,ko02048	-	-	-	Mrr_N,Mrr_cat
tr|Q9RVH1|Q9RVH1_DEIRA	243230.DR_1058	4.26e-219	603.0	COG1247@1|root,COG1670@1|root,COG1247@2|Bacteria,COG1670@2|Bacteria,1WNE2@1297|Deinococcus-Thermus	1297|Deinococcus-Thermus	JM	Acetyltransferase (GNAT) family	-	-	-	-	-	-	-	-	-	-	-	-	Acetyltransf_1
tr|Q9RYS5|Q9RYS5_DEIRA	243230.DR_A0233	9.33e-136	384.0	COG2080@1|root,COG2080@2|Bacteria,1WK3N@1297|Deinococcus-Thermus	1297|Deinococcus-Thermus	C	COG2080 Aerobic-type carbon monoxide dehydrogenase, small subunit CoxS CutS homologs	-	-	-	ko:K13483	ko00230,ko01100,ko01120,map00230,map01100,map01120	M00546	R01768,R02103	RC00143	ko00000,ko00001,ko00002	-	-	-	Fer2,Fer2_2
sp|Q9RSS7|RL11_DEIRA	243230.DR_2046	1.32e-96	281.0	COG0080@1|root,COG0080@2|Bacteria,1WJD7@1297|Deinococcus-Thermus	1297|Deinococcus-Thermus	J	Forms part of the ribosomal stalk which helps the ribosome interact with GTP-bound translation factors	rplK	GO:0000027,GO:0003674,GO:0003676,GO:0003723,GO:0003735,GO:0005198,GO:0005488,GO:0005575,GO:0005622,GO:0005623,GO:0005737,GO:0005829,GO:0005840,GO:0006412,GO:0006518,GO:0006807,GO:0006996,GO:0008150,GO:0008152,GO:0009058,GO:0009059,GO:0009987,GO:0010467,GO:0015934,GO:0016043,GO:0019538,GO:0019843,GO:0022607,GO:0022613,GO:0022618,GO:0022625,GO:0022626,GO:0032991,GO:0034622,GO:0034641,GO:0034645,GO:…	-	ko:K02867	ko03010,map03010	M00178,M00179	-	-	br01610,ko00000,ko00001,ko00002,ko03011	-	-	-	Ribosomal_L11,Ribosomal_L11_N
sp|Q9RST0|RL7_DEIRA	243230.DR_2043	3.22e-73	220.0	COG0222@1|root,COG0222@2|Bacteria,1WK6K@1297|Deinococcus-Thermus	1297|Deinococcus-Thermus	J	Forms part of the ribosomal stalk which helps the ribosome interact with GTP-bound translation factors. Is thus essential for accurate translation	rplL	-	-	ko:K02935	ko03010,map03010	M00178	-	-	br01610,ko00000,ko00001,ko00002,ko03011	-	-	-	Ribosomal_L12,Ribosomal_L12_N
tr|Q9RV57|Q9RV57_DEIRA	243230.DR_1173	4.85e-232	639.0	COG0169@1|root,COG0169@2|Bacteria,1WIM8@1297|Deinococcus-Thermus	1297|Deinococcus-Thermus	E	Involved in the biosynthesis of the chorismate, which leads to the biosynthesis of aromatic amino acids. Catalyzes the reversible NADPH linked reduction of 3-dehydroshikimate (DHSA) to yield shikimate (SA)	aroE	GO:0000166,GO:0003674,GO:0005488,GO:0036094,GO:0048037,GO:0050661,GO:0050662,GO:0097159,GO:1901265,GO:1901363	1.1.1.25	ko:K00014	ko00400,ko01100,ko01110,ko01130,ko01230,map00400,map01100,map01110,map01130,map01230	M00022	R02413	RC00206	ko00000,ko00001,ko00002,ko01000	-	-	-	Shikimate_DH,Shikimate_dh_N
sp|Q9RX15|Y500_DEIRA	243230.DR_0500	4.72e-206	570.0	COG1307@1|root,COG1307@2|Bacteria	2|Bacteria	S	lipid binding	purD	-	-	-	-	-	-	-	-	-	-	-	DegV
sp|Q9RXP1|Y269_DEIRA	243230.DR_0269	3.49e-66	218.0	COG0513@1|root,COG0513@2|Bacteria	2|Bacteria	L	helicase activity	-	-	-	-	-	-	-	-	-	-	-	-	CpcD,DbpA
sp|Q9RVT1|TRPB_DEIRA	243230.DR_0941	2.69e-312	850.0	COG0133@1|root,COG0133@2|Bacteria,1WJ0N@1297|Deinococcus-Thermus	1297|Deinococcus-Thermus	E	The beta subunit is responsible for the synthesis of L- tryptophan from indole and L-serine	trpB	GO:0000162,GO:0005575,GO:0005622,GO:0005623,GO:0005737,GO:0006082,GO:0006520,GO:0006568,GO:0006576,GO:0006586,GO:0006725,GO:0006807,GO:0008150,GO:0008152,GO:0008652,GO:0009058,GO:0009072,GO:0009073,GO:0009308,GO:0009309,GO:0009987,GO:0016053,GO:0018130,GO:0019438,GO:0019752,GO:0034641,GO:0042401,GO:0042430,GO:0042435,GO:0043436,GO:0044106,GO:0044237,GO:0044238,GO:0044249,GO:0044271,GO:0044281,GO:…	4.2.1.20	ko:K01696	ko00260,ko00400,ko01100,ko01110,ko01130,ko01230,map00260,map00400,map01100,map01110,map01130,map01230	M00023	R00674,R02340,R02722	RC00209,RC00210,RC00700,RC00701,RC02868	ko00000,ko00001,ko00002,ko01000	-	-	-	PALP
sp|Q9RTR7|GLGC_DEIRA	243230.DR_1689	2.92e-310	845.0	COG0448@1|root,COG0448@2|Bacteria,1WIYD@1297|Deinococcus-Thermus	1297|Deinococcus-Thermus	H	Catalyzes the synthesis of ADP-glucose, a sugar donor used in elongation reactions on alpha-glucans	glgC	-	2.7.7.27	ko:K00975	ko00500,ko00520,ko01100,ko01110,ko02026,map00500,map00520,map01100,map01110,map02026	M00565	R00948	RC00002	ko00000,ko00001,ko00002,ko01000	-	-	-	NTP_transferase
tr|Q9RTK4|Q9RTK4_DEIRA	243230.DR_1756	2.01e-303	829.0	COG0265@1|root,COG0265@2|Bacteria	2|Bacteria	O	serine-type endopeptidase activity	degP	-	1.3.1.74	ko:K08070,ko:K08372	ko02020,map02020	-	-	-	ko00000,ko00001,ko01000,ko01002	-	-	-	PDZ_2,Trypsin_2
sp|Q9RU68|RSMA_DEIRA	243230.DR_1526	2.78e-202	562.0	COG0030@1|root,COG0030@2|Bacteria,1WIX5@1297|Deinococcus-Thermus	1297|Deinococcus-Thermus	J	Specifically dimethylates two adjacent adenosines (A1518 and A1519) in the loop of a conserved hairpin near the 3'-end of 16S rRNA in the 30S particle. May play a critical role in biogenesis of 30S subunits	ksgA	GO:0000154,GO:0000179,GO:0001510,GO:0003674,GO:0003824,GO:0005575,GO:0005622,GO:0005623,GO:0005737,GO:0006139,GO:0006364,GO:0006396,GO:0006725,GO:0006807,GO:0008150,GO:0008152,GO:0008168,GO:0008170,GO:0008173,GO:0008649,GO:0008757,GO:0009451,GO:0009987,GO:0010467,GO:0016070,GO:0016072,GO:0016433,GO:0016740,GO:0016741,GO:0022613,GO:0031167,GO:0032259,GO:0034470,GO:0034641,GO:0034660,GO:0042254,GO:…	2.1.1.182	ko:K02528	-	-	R10716	RC00003,RC03257	ko00000,ko01000,ko03009	-	-	-	RrnaAD
tr|Q9RU15|Q9RU15_DEIRA	243230.DR_1581	3.6e-242	666.0	COG4586@1|root,COG4586@2|Bacteria,1WJ1U@1297|Deinococcus-Thermus	1297|Deinococcus-Thermus	S	transport system ATPase component	-	-	-	ko:K01990	-	M00254	-	-	ko00000,ko00002,ko02000	3.A.1	-	-	ABC_tran
tr|Q9RSJ1|Q9RSJ1_DEIRA	243230.DR_2133	4.46e-141	424.0	COG4372@1|root,COG4372@2|Bacteria,1WJST@1297|Deinococcus-Thermus	1297|Deinococcus-Thermus	S	protein with the myosin-like domain	-	-	-	-	-	-	-	-	-	-	-	-	DUF3084
tr|Q9RUW9|Q9RUW9_DEIRA	243230.DR_1261	3.66e-54	169.0	COG3798@1|root,COG3798@2|Bacteria	2|Bacteria	O	Protein conserved in bacteria	-	-	-	-	-	-	-	-	-	-	-	-	DUF2171
sp|Q9RTF6|DGT1B_DEIRA	243230.DR_1808	0.0	878.0	COG0232@1|root,COG0232@2|Bacteria,1WI39@1297|Deinococcus-Thermus	1297|Deinococcus-Thermus	F	Belongs to the dGTPase family. Type 2 subfamily	-	GO:0003674,GO:0003824,GO:0006139,GO:0006163,GO:0006195,GO:0006203,GO:0006725,GO:0006753,GO:0006793,GO:0006796,GO:0006807,GO:0008150,GO:0008152,GO:0008832,GO:0009056,GO:0009058,GO:0009117,GO:0009141,GO:0009143,GO:0009144,GO:0009146,GO:0009151,GO:0009155,GO:0009166,GO:0009200,GO:0009204,GO:0009215,GO:0009217,GO:0009262,GO:0009264,GO:0009394,GO:0009987,GO:0016787,GO:0016788,GO:0016793,GO:0018130,GO:…	3.1.5.1	ko:K01129	ko00230,map00230	-	R01856	RC00017	ko00000,ko00001,ko01000	-	-	-	HD,HD_assoc
tr|Q9RUW0|Q9RUW0_DEIRA	243230.DR_1271	4.7e-195	540.0	COG0778@1|root,COG0778@2|Bacteria,1WKXZ@1297|Deinococcus-Thermus	1297|Deinococcus-Thermus	C	Nitroreductase family	-	-	-	-	-	-	-	-	-	-	-	-	Nitroreductase
sp|Q9RT27|ACP_DEIRA	243230.DR_1942	5.34e-46	149.0	COG0236@1|root,COG0236@2|Bacteria	2|Bacteria	IQ	Carrier of the growing fatty acid chain in fatty acid biosynthesis	acpP	GO:0000035,GO:0000036,GO:0003674,GO:0005488,GO:0005575,GO:0005622,GO:0005623,GO:0005737,GO:0005829,GO:0005975,GO:0006082,GO:0006629,GO:0006631,GO:0006633,GO:0006643,GO:0006644,GO:0006664,GO:0006793,GO:0006796,GO:0008150,GO:0008152,GO:0008289,GO:0008610,GO:0008654,GO:0009058,GO:0009245,GO:0009247,GO:0009311,GO:0009312,GO:0009987,GO:0016051,GO:0016053,GO:0019637,GO:0019752,GO:0019842,GO:0031177,GO:…	-	ko:K02078	-	-	-	-	ko00000,ko00001	-	-	-	PP-binding
tr|Q9RVQ0|Q9RVQ0_DEIRA	243230.DR_0972	1.43e-154	435.0	2EF9E@1|root,3392B@2|Bacteria,1WKG8@1297|Deinococcus-Thermus	1297|Deinococcus-Thermus	-	-	-	-	-	-	-	-	-	-	-	-	-	-	-
tr|Q9RRW9|Q9RRW9_DEIRA	243230.DR_2363	8.3e-110	316.0	COG0589@1|root,COG0589@2|Bacteria,1WJW6@1297|Deinococcus-Thermus	1297|Deinococcus-Thermus	T	Universal stress protein	-	-	-	-	-	-	-	-	-	-	-	-	Usp
tr|Q9RSP9|Q9RSP9_DEIRA	243230.DR_2075	2.2e-83	246.0	COG0633@1|root,COG0633@2|Bacteria,1WN1N@1297|Deinococcus-Thermus	1297|Deinococcus-Thermus	C	PFAM 2Fe-2S iron-sulfur cluster binding domain	-	-	-	-	-	-	-	-	-	-	-	-	Fer2
tr|Q9RUP9|Q9RUP9_DEIRA	243230.DR_1333	1.17e-248	682.0	COG1472@1|root,COG1472@2|Bacteria	2|Bacteria	G	Belongs to the glycosyl hydrolase 3 family	ybbD	-	3.2.1.52	ko:K01207	ko00520,ko00531,ko01100,ko01501,map00520,map00531,map01100,map01501	M00628	R00022,R05963,R07809,R07810,R10831	RC00049	ko00000,ko00001,ko00002,ko01000	-	-	-	Glyco_hydro_3
tr|Q9RR82|Q9RR82_DEIRA	243230.DR_2614	2.91e-177	494.0	COG5607@1|root,COG5607@2|Bacteria	2|Bacteria	F	PFAM CHAD domain containing protein	-	GO:0005575,GO:0005622,GO:0005623,GO:0005737,GO:0005829,GO:0005886,GO:0016020,GO:0044424,GO:0044444,GO:0044464,GO:0071944	-	-	-	-	-	-	-	-	-	-	CHAD,CYTH
tr|Q9RVU5|Q9RVU5_DEIRA	243230.DR_0927	8.61e-167	467.0	COG4555@1|root,COG4555@2|Bacteria,1WIIB@1297|Deinococcus-Thermus	1297|Deinococcus-Thermus	CP	ABC transporter	-	-	3.6.3.7	ko:K09697	ko02010,ko02020,map02010,map02020	M00253	-	-	ko00000,ko00001,ko00002,ko01000,ko02000	3.A.1.115	-	-	ABC_tran
tr|Q9RV81|Q9RV81_DEIRA	243230.DR_1148	4.01e-122	348.0	COG0490@1|root,COG0490@2|Bacteria,1WJS3@1297|Deinococcus-Thermus	1297|Deinococcus-Thermus	P	regulatory, ligand-binding protein related to C-terminal domains of K channels	-	-	-	ko:K07228	-	-	-	-	ko00000	-	-	-	TrkA_C
tr|Q9RW46|Q9RW46_DEIRA	243230.DR_0823	7.49e-199	551.0	COG1940@1|root,COG1940@2|Bacteria,1WKZ2@1297|Deinococcus-Thermus	1297|Deinococcus-Thermus	GK	ROK family	ppgK	-	2.7.1.63	ko:K00886	ko00010,ko00520,ko01100,ko01110,ko01120,ko01130,ko01200,map00010,map00520,map01100,map01110,map01120,map01130,map01200	M00001,M00549	R02187,R02189	RC00017	ko00000,ko00001,ko00002,ko01000	-	-	-	ROK
sp|Q9RWN9|MURC_DEIRA	243230.DR_0627	0.0	949.0	COG0773@1|root,COG0773@2|Bacteria,1WHZZ@1297|Deinococcus-Thermus	1297|Deinococcus-Thermus	M	Belongs to the MurCDEF family	murC	-	6.3.2.8	ko:K01924	ko00471,ko00550,ko01100,map00471,map00550,map01100	-	R03193	RC00064,RC00141	ko00000,ko00001,ko01000,ko01011	-	-	-	Mur_ligase,Mur_ligase_C,Mur_ligase_M
tr|Q9RRY5|Q9RRY5_DEIRA	1476583.DEIPH_ctg052orf0069	1.21e-76	242.0	2CEB6@1|root,32RZI@2|Bacteria	2|Bacteria	-	-	-	-	-	-	-	-	-	-	-	-	-	-	-
tr|Q9RSD8|Q9RSD8_DEIRA	243230.DR_2186	2.34e-304	829.0	COG2873@1|root,COG2873@2|Bacteria,1WIA0@1297|Deinococcus-Thermus	1297|Deinococcus-Thermus	E	PFAM Cys Met metabolism PLP-dependent enzyme	-	-	2.5.1.49	ko:K01740	ko00270,ko01100,map00270,map01100	-	R01287,R04859	RC00020,RC02821,RC02848	ko00000,ko00001,ko01000	-	-	-	Cys_Met_Meta_PP
sp|Q9RXT3|PURQ_DEIRA	243230.DR_0223	4.46e-159	447.0	COG0047@1|root,COG0047@2|Bacteria,1WICX@1297|Deinococcus-Thermus	1297|Deinococcus-Thermus	F	Part of the phosphoribosylformylglycinamidine synthase complex involved in the purines biosynthetic pathway. Catalyzes the ATP-dependent conversion of formylglycinamide ribonucleotide (FGAR) and glutamine to yield formylglycinamidine ribonucleotide (FGAM) and glutamate. The FGAM synthase complex is composed of three subunits. PurQ produces an ammonia molecule by converting glutamine to glutamate.…	purQ	GO:0005575,GO:0005622,GO:0005623,GO:0005737,GO:0044424,GO:0044464	6.3.5.3	ko:K01952	ko00230,ko01100,ko01110,ko01130,map00230,map01100,map01110,map01130	M00048	R04463	RC00010,RC01160	ko00000,ko00001,ko00002,ko01000	-	-	-	GATase_5
tr|Q9RSS2|Q9RSS2_DEIRA	243230.DR_2052	0.0	1185.0	COG1132@1|root,COG1132@2|Bacteria,1WIMR@1297|Deinococcus-Thermus	1297|Deinococcus-Thermus	V	ABC-type multidrug transport system ATPase and permease	-	-	-	ko:K18890	ko02010,map02010	M00707	-	-	ko00000,ko00001,ko00002,ko02000	3.A.1.106.13,3.A.1.106.5	-	-	ABC_membrane,ABC_tran
tr|Q9RZV0|Q9RZV0_DEIRA	1476583.DEIPH_ctg012orf0076	5.01e-147	424.0	COG0079@1|root,COG0079@2|Bacteria,1WIKK@1297|Deinococcus-Thermus	1297|Deinococcus-Thermus	E	PFAM Aminotransferase class I and II	-	-	2.6.1.9	ko:K00817	ko00340,ko00350,ko00360,ko00400,ko00401,ko00960,ko01100,ko01110,ko01130,ko01230,map00340,map00350,map00360,map00400,map00401,map00960,map01100,map01110,map01130,map01230	M00026	R00694,R00734,R03243	RC00006,RC00888	ko00000,ko00001,ko00002,ko01000,ko01007	-	-	-	Aminotran_1_2
tr|Q9RWV9|Q9RWV9_DEIRA	243230.DR_0556	2.39e-98	285.0	COG1832@1|root,COG1832@2|Bacteria,1WJSJ@1297|Deinococcus-Thermus	1297|Deinococcus-Thermus	S	CoA-binding protein	-	-	-	ko:K06929	-	-	-	-	ko00000	-	-	-	CoA_binding_2
tr|Q9RV36|Q9RV36_DEIRA	243230.DR_1194	4.06e-113	325.0	2D7PJ@1|root,32TPF@2|Bacteria	2|Bacteria	S	Protein of unknown function (DUF1999)	-	-	-	-	-	-	-	-	-	-	-	-	DUF1999
tr|Q9RUJ9|Q9RUJ9_DEIRA	243230.DR_1387	7.49e-243	670.0	COG0860@1|root,COG0860@2|Bacteria,1WJ7B@1297|Deinococcus-Thermus	1297|Deinococcus-Thermus	M	N-acetylmuramoyl-L-alanine amidase	-	-	3.5.1.28	ko:K01448	ko01503,map01503	M00727	R04112	RC00064,RC00141	ko00000,ko00001,ko00002,ko01000,ko01011,ko03036	-	-	-	AMIN,Amidase_3
tr|Q9RSY4|Q9RSY4_DEIRA	243230.DR_1985	7.76e-297	811.0	COG2367@1|root,COG2367@2|Bacteria,1WMBW@1297|Deinococcus-Thermus	1297|Deinococcus-Thermus	V	Beta-lactamase enzyme family	-	-	-	-	-	-	-	-	-	-	-	-	Beta-lactamase2
tr|Q9RXA3|Q9RXA3_DEIRA	243230.DR_0412	4.02e-237	651.0	COG0492@1|root,COG0492@2|Bacteria	2|Bacteria	C	ferredoxin-NADP+ reductase activity	trxB2	-	1.8.1.9	ko:K00384	ko00450,map00450	-	R02016,R03596,R09372	RC00013,RC02518,RC02873	ko00000,ko00001,ko01000	-	-	-	Pyr_redox_2
tr|Q9RRZ4|Q9RRZ4_DEIRA	243230.DR_2335	5.24e-159	446.0	COG2761@1|root,COG2761@2|Bacteria,1WMPB@1297|Deinococcus-Thermus	1297|Deinococcus-Thermus	Q	dithiol-disulfide isomerase involved in polyketide biosynthesis	-	-	-	-	-	-	-	-	-	-	-	-	DSBA
tr|Q9RT07|Q9RT07_DEIRA	745776.DGo_CA2274	5.18e-34	130.0	COG0666@1|root,COG0666@2|Bacteria	2|Bacteria	G	response to abiotic stimulus	-	-	-	-	-	-	-	-	-	-	-	-	Ank,Ank_2,Ank_3,Ank_4,Ank_5,Peptidase_C14
tr|Q9RT72|Q9RT72_DEIRA	243230.DR_1893	6.02e-204	570.0	COG0652@1|root,COG0652@2|Bacteria,1WIFK@1297|Deinococcus-Thermus	1297|Deinococcus-Thermus	O	PPIases accelerate the folding of proteins. It catalyzes the cis-trans isomerization of proline imidic peptide bonds in oligopeptides	-	-	5.2.1.8	ko:K01802	-	-	-	-	ko00000,ko01000	-	-	-	Pro_isomerase
tr|Q9RUQ3|Q9RUQ3_DEIRA	243230.DR_1329	7.44e-187	519.0	COG0561@1|root,COG0561@2|Bacteria,1WJUR@1297|Deinococcus-Thermus	1297|Deinococcus-Thermus	S	TIGRFAM Cof subfamily of IIB subfamily of haloacid dehalogenase superfamily	-	-	-	-	-	-	-	-	-	-	-	-	Hydrolase_3
tr|Q9RTY8|Q9RTY8_DEIRA	243230.DR_1611	1.14e-110	318.0	COG1719@1|root,COG1719@2|Bacteria	2|Bacteria	KT	4-vinyl reductase, 4VR	-	-	3.1.3.16	ko:K06382,ko:K07013	-	-	-	-	ko00000,ko01000	-	-	-	HATPase_c,HisKA,SpoIIE,V4R,XylR_N
tr|Q9RRA1|Q9RRA1_DEIRA	243230.DR_2593	1e-31	120.0	2EDTZ@1|root,337P6@2|Bacteria,1WMQH@1297|Deinococcus-Thermus	1297|Deinococcus-Thermus	-	-	-	-	-	-	-	-	-	-	-	-	-	-	-
tr|Q9RTC6|Q9RTC6_DEIRA	243230.DR_1839	4.53e-110	316.0	COG0545@1|root,COG0545@2|Bacteria,1WN0D@1297|Deinococcus-Thermus	1297|Deinococcus-Thermus	O	Peptidyl-prolyl cis-trans isomerase	-	-	5.2.1.8	ko:K01802,ko:K03772	-	-	-	-	ko00000,ko01000,ko03110	-	-	-	FKBP_C
tr|Q9RX58|Q9RX58_DEIRA	243230.DR_0457	1.83e-92	270.0	COG0848@1|root,COG0848@2|Bacteria,1WKN6@1297|Deinococcus-Thermus	1297|Deinococcus-Thermus	U	PFAM Biopolymer transport protein ExbD TolR	-	-	-	ko:K03559	-	-	-	-	ko00000,ko02000	1.A.30.2.1	-	-	ExbD
tr|Q9RV70|Q9RV70_DEIRA	243230.DR_1160	2.79e-224	617.0	COG3648@1|root,COG3648@2|Bacteria	2|Bacteria	Q	urate oxidase activity	pucL	-	1.7.3.3,4.1.1.97	ko:K00365,ko:K16838	ko00230,ko00232,ko01100,ko01120,map00230,map00232,map01100,map01120	M00546	R02106,R06604,R07981	RC01551,RC02107,RC02551	ko00000,ko00001,ko00002,ko01000	-	-	-	Uricase
tr|Q9RUI9|Q9RUI9_DEIRA	243230.DR_1397	5.29e-195	540.0	COG3741@1|root,COG3741@2|Bacteria	2|Bacteria	E	N-formylglutamate amidohydrolase	-	-	3.5.3.8	ko:K01479	ko00340,ko01100,map00340,map01100	M00045	R02285	RC00221,RC00681	ko00000,ko00001,ko00002,ko01000	-	-	-	FGase
tr|Q9RU65|Q9RU65_DEIRA	243230.DR_1529	1.34e-312	853.0	COG0062@1|root,COG0063@1|root,COG0062@2|Bacteria,COG0063@2|Bacteria,1WI29@1297|Deinococcus-Thermus	1297|Deinococcus-Thermus	G	Bifunctional enzyme that catalyzes the epimerization of the S- and R-forms of NAD(P)HX and the dehydration of the S-form of NAD(P)HX at the expense of ADP, which is converted to AMP. This allows the repair of both epimers of NAD(P)HX, a damaged form of NAD(P)H that is a result of enzymatic or heat-dependent hydration	nnrD	-	4.2.1.136,5.1.99.6	ko:K17758,ko:K17759	-	-	-	-	ko00000,ko01000	-	-	-	Carb_kinase,YjeF_N
tr|Q9RVS6|Q9RVS6_DEIRA	243230.DR_0946	5.36e-247	678.0	COG1363@1|root,COG1363@2|Bacteria	2|Bacteria	G	aminopeptidase activity	yhfE	-	3.2.1.4	ko:K01179,ko:K01269	ko00500,ko01100,map00500,map01100	-	R06200,R11307,R11308	-	ko00000,ko00001,ko01000	-	GH5,GH9	-	Peptidase_M42
tr|Q9RSV8|Q9RSV8_DEIRA	243230.DR_2014	3.45e-150	422.0	COG0346@1|root,COG0346@2|Bacteria,1WMMN@1297|Deinococcus-Thermus	1297|Deinococcus-Thermus	E	Glyoxalase-like domain	-	-	-	-	-	-	-	-	-	-	-	-	Glyoxalase_3
tr|Q9RYW1|Q9RYW1_DEIRA	1123242.JH636434_gene4803	1.23e-74	235.0	COG4221@1|root,COG4221@2|Bacteria	2|Bacteria	IQ	oxidoreductase activity	-	-	-	-	-	-	-	-	-	-	-	-	adh_short
tr|Q9RV88|Q9RV88_DEIRA	243230.DR_1141	0.0	1041.0	COG0366@1|root,COG0366@2|Bacteria,1WIU5@1297|Deinococcus-Thermus	1297|Deinococcus-Thermus	G	PFAM alpha amylase, catalytic	-	-	3.2.1.133,3.2.1.135,3.2.1.54	ko:K01208	ko00500,ko01100,map00500,map01100	-	R02112,R03122,R11262	-	ko00000,ko00001,ko01000	-	GH13	-	Alpha-amylase,DUF3459,Malt_amylase_C
tr|Q9RR75|Q9RR75_DEIRA	243230.DR_2622	3.86e-188	521.0	COG0500@1|root,COG2226@2|Bacteria,1WKAF@1297|Deinococcus-Thermus	1297|Deinococcus-Thermus	Q	PFAM Methyltransferase type	-	-	-	-	-	-	-	-	-	-	-	-	Methyltransf_25
tr|Q9RUE4|Q9RUE4_DEIRA	243230.DR_1443	2.3e-276	756.0	COG3294@1|root,COG3294@2|Bacteria,1WJ8W@1297|Deinococcus-Thermus	1297|Deinococcus-Thermus	S	Metal dependent phosphohydrolases with conserved 'HD' motif.	-	-	-	ko:K09163	-	-	-	-	ko00000	-	-	-	HD
tr|Q9RZD4|Q9RZD4_DEIRA	243230.DR_A0019	2.32e-259	710.0	COG0454@1|root,COG0454@2|Bacteria,COG0456@2|Bacteria,1WJYD@1297|Deinococcus-Thermus	1297|Deinococcus-Thermus	K	PFAM Acetyltransferase (GNAT) family	-	-	-	-	-	-	-	-	-	-	-	-	Acetyltransf_1
tr|Q9RS31|Q9RS31_DEIRA	243230.DR_2296	2.15e-208	577.0	COG1940@1|root,COG1940@2|Bacteria,1WI42@1297|Deinococcus-Thermus	1297|Deinococcus-Thermus	GK	Transcriptional regulator sugar kinase	-	-	2.7.1.2	ko:K00845	ko00010,ko00052,ko00500,ko00520,ko00521,ko00524,ko01100,ko01110,ko01120,ko01130,ko01200,map00010,map00052,map00500,map00520,map00521,map00524,map01100,map01110,map01120,map01130,map01200	M00001,M00549	R00299,R01600,R01786	RC00002,RC00017	ko00000,ko00001,ko00002,ko01000	-	-	-	ROK
tr|Q9RWB0|Q9RWB0_DEIRA	243230.DR_0759	6.38e-259	709.0	COG1485@1|root,COG1485@2|Bacteria,1WIJB@1297|Deinococcus-Thermus	1297|Deinococcus-Thermus	S	PFAM AFG1-like ATPase	-	-	-	ko:K06916	-	-	-	-	ko00000,ko03036	-	-	-	AFG1_ATPase
sp|Q9RXJ3|RS17_DEIRA	1288484.APCS01000130_gene367	2.67e-62	191.0	COG0186@1|root,COG0186@2|Bacteria,1WK6C@1297|Deinococcus-Thermus	1297|Deinococcus-Thermus	J	One of the primary rRNA binding proteins, it binds specifically to the 5'-end of 16S ribosomal RNA	rpsQ	GO:0003674,GO:0003735,GO:0005198,GO:0005575,GO:0005622,GO:0005623,GO:0005737,GO:0005829,GO:0005840,GO:0006412,GO:0006518,GO:0006807,GO:0008150,GO:0008152,GO:0009058,GO:0009059,GO:0009987,GO:0010467,GO:0015935,GO:0019538,GO:0022626,GO:0022627,GO:0032991,GO:0034641,GO:0034645,GO:0043043,GO:0043170,GO:0043226,GO:0043228,GO:0043229,GO:0043232,GO:0043603,GO:0043604,GO:0044237,GO:0044238,GO:0044249,GO:…	-	ko:K02961	ko03010,map03010	M00178,M00179	-	-	br01610,ko00000,ko00001,ko00002,ko03011	-	-	-	Ribosomal_S17
tr|Q9RRQ0|Q9RRQ0_DEIRA	243230.DR_2438	4.19e-195	540.0	COG0177@1|root,COG0177@2|Bacteria	2|Bacteria	L	DNA repair enzyme that has both DNA N-glycosylase activity and AP-lyase activity. The DNA N-glycosylase activity releases various damaged pyrimidines from DNA by cleaving the N- glycosidic bond, leaving an AP (apurinic apyrimidinic) site. The AP-lyase activity cleaves the phosphodiester bond 3' to the AP site by a beta-elimination, leaving a 3'-terminal unsaturated sugar and a product with a term…	nth	-	4.2.99.18	ko:K10773	ko03410,map03410	-	-	-	ko00000,ko00001,ko01000,ko03400	-	-	-	EndIII_4Fe-2S,HhH-GPD
tr|Q9RZ94|Q9RZ94_DEIRA	243230.DR_A0060	1.41e-239	659.0	COG0596@1|root,COG0596@2|Bacteria	2|Bacteria	S	hydrolase activity, acting on ester bonds	-	-	3.8.1.5	ko:K01563	ko00361,ko00625,ko01100,ko01120,map00361,map00625,map01100,map01120	-	R05284,R05367,R05368,R05369,R05370,R07669,R07670	RC01317,RC01340,RC01341,RC02013	ko00000,ko00001,ko01000	-	-	-	Abhydrolase_1,Abhydrolase_6
tr|Q9RW09|Q9RW09_DEIRA	1121377.KB906398_gene2619	4.72e-173	494.0	COG0642@1|root,COG2205@2|Bacteria,1WMHS@1297|Deinococcus-Thermus	1297|Deinococcus-Thermus	T	PFAM Histidine kinase-, DNA gyrase B-, and HSP90-like ATPase	-	-	-	-	-	-	-	-	-	-	-	-	HATPase_c,HisKA
sp|Q9RY65|RL27_DEIRA	243230.DR_0085	2.86e-57	177.0	COG0211@1|root,COG0211@2|Bacteria,1WKBG@1297|Deinococcus-Thermus	1297|Deinococcus-Thermus	J	Belongs to the bacterial ribosomal protein bL27 family	rpmA	GO:0003674,GO:0003735,GO:0005198,GO:0005575,GO:0005622,GO:0005623,GO:0005737,GO:0005829,GO:0005840,GO:0015934,GO:0022625,GO:0022626,GO:0032991,GO:0043226,GO:0043228,GO:0043229,GO:0043232,GO:0044391,GO:0044422,GO:0044424,GO:0044444,GO:0044445,GO:0044446,GO:0044464,GO:1990904	-	ko:K02899	ko03010,map03010	M00178	-	-	br01610,ko00000,ko00001,ko00002,ko03011	-	-	-	Ribosomal_L27
sp|Q9RRG8|RL28_DEIRA	243230.DR_2524	4.19e-50	159.0	COG0227@1|root,COG0227@2|Bacteria,1WNBK@1297|Deinococcus-Thermus	1297|Deinococcus-Thermus	J	Belongs to the bacterial ribosomal protein bL28 family	rpmB	-	-	ko:K02902	ko03010,map03010	M00178	-	-	br01610,ko00000,ko00001,ko00002,ko03011	-	-	-	Ribosomal_L28
sp|Q9RSL0|RL30_DEIRA	243230.DR_2114	9.66e-31	108.0	COG1841@1|root,COG1841@2|Bacteria,1WKK2@1297|Deinococcus-Thermus	1297|Deinococcus-Thermus	J	Ribosomal protein L30	rpmD	GO:0005575,GO:0005622,GO:0005623,GO:0005737,GO:0005829,GO:0005840,GO:0015934,GO:0022625,GO:0022626,GO:0032991,GO:0043226,GO:0043228,GO:0043229,GO:0043232,GO:0044391,GO:0044422,GO:0044424,GO:0044444,GO:0044445,GO:0044446,GO:0044464,GO:1990904	-	ko:K02907	ko03010,map03010	M00178,M00179	-	-	br01610,ko00000,ko00001,ko00002,ko03011	-	-	-	Ribosomal_L30
tr|Q9RWX2|Q9RWX2_DEIRA	243230.DR_0543	4.46e-156	438.0	COG4221@1|root,COG4221@2|Bacteria,1WJK7@1297|Deinococcus-Thermus	1297|Deinococcus-Thermus	S	Short-chain Dehydrogenase reductase	-	-	-	-	-	-	-	-	-	-	-	-	adh_short
sp|Q9RR81|PANB_DEIRA	243230.DR_2615	1.26e-197	548.0	COG0413@1|root,COG0413@2|Bacteria,1WIJJ@1297|Deinococcus-Thermus	1297|Deinococcus-Thermus	H	Catalyzes the reversible reaction in which hydroxymethyl group from 5,10-methylenetetrahydrofolate is transferred onto alpha-ketoisovalerate to form ketopantoate	panB	-	2.1.2.11	ko:K00606	ko00770,ko01100,ko01110,map00770,map01100,map01110	M00119	R01226	RC00022,RC00200	ko00000,ko00001,ko00002,ko01000	-	-	-	Pantoate_transf
tr|Q9RV27|Q9RV27_DEIRA	243230.DR_1203	1.25e-188	523.0	COG2120@1|root,COG2120@2|Bacteria,1WIWN@1297|Deinococcus-Thermus	1297|Deinococcus-Thermus	S	GlcNAc-PI de-N-acetylase	lmbE	-	-	-	-	-	-	-	-	-	-	-	PIG-L
tr|Q9RUP0|Q9RUP0_DEIRA	243230.DR_1344	7.77e-159	445.0	COG1011@1|root,COG1011@2|Bacteria,1WI5U@1297|Deinococcus-Thermus	1297|Deinococcus-Thermus	E	TIGRFAM HAD-superfamily hydrolase subfamily IA, variant 3	-	-	-	ko:K07025	-	-	-	-	ko00000	-	-	-	HAD_2
tr|Q9RXW5|Q9RXW5_DEIRA	243230.DR_0190	1.08e-285	781.0	COG0501@1|root,COG0501@2|Bacteria	2|Bacteria	O	metalloendopeptidase activity	-	-	-	ko:K07387	-	-	-	-	ko00000,ko01000,ko01002	-	-	-	Peptidase_M48
tr|Q9RX63|Q9RX63_DEIRA	243230.DR_0452	2.46e-93	272.0	COG2732@1|root,COG2732@2|Bacteria	2|Bacteria	K	(Barnase) inhibitor	-	-	-	-	-	-	-	-	-	-	-	-	Barstar
tr|Q9RVN7|Q9RVN7_DEIRA	243230.DR_0990	1.45e-143	405.0	COG0517@1|root,COG0517@2|Bacteria,1WI6I@1297|Deinococcus-Thermus	1297|Deinococcus-Thermus	S	PFAM CBS domain	-	-	-	ko:K04767	-	-	-	-	ko00000	-	-	-	CBS
tr|Q9RZ16|Q9RZ16_DEIRA	243230.DR_A0137	6.48e-215	594.0	COG1125@1|root,COG1125@2|Bacteria,1WJN3@1297|Deinococcus-Thermus	1297|Deinococcus-Thermus	E	COGs COG1125 ABC-type proline glycine betaine transport systems ATPase components	-	-	-	ko:K05847	ko02010,map02010	M00209	-	-	ko00000,ko00001,ko00002,ko02000	3.A.1.12	-	-	ABC_tran,CBS
tr|Q9RR86|Q9RR86_DEIRA	243230.DR_2609	7.16e-279	765.0	COG1295@1|root,COG1295@2|Bacteria,1WMJT@1297|Deinococcus-Thermus	1297|Deinococcus-Thermus	S	TIGRFAM YihY family protein (not ribonuclease BN)	-	-	-	ko:K07058	-	-	-	-	ko00000	-	-	-	Virul_fac_BrkB
tr|Q9RX59|Q9RX59_DEIRA	243230.DR_0456	5.08e-143	405.0	COG0811@1|root,COG0811@2|Bacteria,1WKA1@1297|Deinococcus-Thermus	1297|Deinococcus-Thermus	U	PFAM MotA TolQ ExbB proton channel family	-	-	-	ko:K03561	-	-	-	-	ko00000,ko02000	1.A.30.2.1	-	-	MotA_ExbB
tr|Q9RSB4|Q9RSB4_DEIRA	243230.DR_2211	1.69e-166	465.0	COG0566@1|root,COG0566@2|Bacteria,1WID3@1297|Deinococcus-Thermus	1297|Deinococcus-Thermus	J	Catalyzes the 2'-O methylation of guanosine at position 18 in tRNA	trmH	GO:0001510,GO:0002128,GO:0002938,GO:0003674,GO:0003824,GO:0006139,GO:0006396,GO:0006399,GO:0006400,GO:0006725,GO:0006807,GO:0008033,GO:0008150,GO:0008152,GO:0008168,GO:0008171,GO:0008173,GO:0008175,GO:0008757,GO:0009020,GO:0009451,GO:0009987,GO:0010467,GO:0016070,GO:0016423,GO:0016740,GO:0016741,GO:0030488,GO:0032259,GO:0034470,GO:0034641,GO:0034660,GO:0043170,GO:0043412,GO:0043414,GO:0044237,GO:…	2.1.1.34	ko:K00556	-	-	-	-	ko00000,ko01000,ko03016	-	-	-	SpoU_methylas_C,SpoU_methylase
tr|Q9RVM0|Q9RVM0_DEIRA	243230.DR_1007	5.77e-113	324.0	COG0494@1|root,COG0494@2|Bacteria,1WK99@1297|Deinococcus-Thermus	1297|Deinococcus-Thermus	L	Belongs to the Nudix hydrolase family	-	-	3.6.1.13	ko:K01515	ko00230,map00230	-	R01054	RC00002	ko00000,ko00001,ko01000	-	-	-	NUDIX
tr|Q9RZ33|Q9RZ33_DEIRA	243230.DR_A0120	3.89e-242	665.0	COG2141@1|root,COG2141@2|Bacteria	2|Bacteria	C	COG2141 Coenzyme F420-dependent N5,N10-methylene tetrahydromethanopterin reductase and related flavin-dependent oxidoreductases	MA20_18520	-	-	-	-	-	-	-	-	-	-	-	Bac_luciferase
tr|Q9RV21|Q9RV21_DEIRA	243230.DR_1209	1.75e-115	330.0	COG1225@1|root,COG1225@2|Bacteria	2|Bacteria	O	peroxiredoxin activity	-	-	1.11.1.15	ko:K03564	-	-	-	-	ko00000,ko01000	-	-	-	AhpC-TSA
tr|Q9RZ04|Q9RZ04_DEIRA	243230.DR_A0149	4.45e-224	617.0	COG0010@1|root,COG0010@2|Bacteria,1WIEY@1297|Deinococcus-Thermus	1297|Deinococcus-Thermus	E	Belongs to the arginase family	-	-	3.5.3.11	ko:K01480	ko00330,ko01100,map00330,map01100	M00133	R01157	RC00024,RC00329	ko00000,ko00001,ko00002,ko01000	-	-	-	Arginase
tr|Q9RUP4|Q9RUP4_DEIRA	243230.DR_1340	6.81e-83	244.0	COG3631@1|root,COG3631@2|Bacteria	2|Bacteria	S	light absorption	-	-	-	ko:K06893	-	-	-	-	ko00000	-	-	-	SnoaL_2
tr|Q9RSB6|Q9RSB6_DEIRA	243230.DR_2209	3.79e-220	607.0	COG1718@1|root,COG1718@2|Bacteria	2|Bacteria	DT	cellular response to dsDNA	IV02_22125	-	2.7.11.1	ko:K07178	ko03008,map03008	-	-	-	ko00000,ko00001,ko01000,ko01001,ko03009	-	-	-	RIO1
tr|Q9RWN7|Q9RWN7_DEIRA	243230.DR_0629	1.05e-177	498.0	COG1589@1|root,COG1589@2|Bacteria	2|Bacteria	D	Essential cell division protein. May link together the upstream cell division proteins, which are predominantly cytoplasmic, with the downstream cell division proteins, which are predominantly periplasmic. May control correct divisome assembly	ftsQ	GO:0000003,GO:0000278,GO:0000281,GO:0000910,GO:0000917,GO:0003674,GO:0005488,GO:0005515,GO:0005575,GO:0005623,GO:0005886,GO:0005887,GO:0007049,GO:0008150,GO:0009987,GO:0016020,GO:0016021,GO:0016043,GO:0019954,GO:0022402,GO:0022414,GO:0022607,GO:0031224,GO:0031226,GO:0032153,GO:0032505,GO:0032506,GO:0042802,GO:0043093,GO:0044085,GO:0044425,GO:0044459,GO:0044464,GO:0051301,GO:0061640,GO:0071840,GO:…	6.3.2.4	ko:K01921,ko:K03589	ko00473,ko00550,ko01100,ko01502,ko04112,map00473,map00550,map01100,map01502,map04112	-	R01150	RC00064,RC00141	ko00000,ko00001,ko01000,ko01011,ko03036	-	-	-	FtsQ,POTRA_1
sp|Q9RVC0|PYRB_DEIRA	243230.DR_1109	2.66e-221	610.0	COG0540@1|root,COG0540@2|Bacteria,1WJE3@1297|Deinococcus-Thermus	1297|Deinococcus-Thermus	F	Belongs to the ATCase OTCase family	pyrB	GO:0003674,GO:0003824,GO:0004070,GO:0005575,GO:0005622,GO:0005623,GO:0005737,GO:0006139,GO:0006220,GO:0006221,GO:0006725,GO:0006753,GO:0006793,GO:0006796,GO:0006807,GO:0008150,GO:0008152,GO:0009058,GO:0009117,GO:0009165,GO:0009218,GO:0009220,GO:0009259,GO:0009260,GO:0009987,GO:0016740,GO:0016741,GO:0016743,GO:0018130,GO:0019438,GO:0019637,GO:0019693,GO:0034641,GO:0034654,GO:0044237,GO:0044238,GO:…	2.1.3.2	ko:K00609	ko00240,ko00250,ko01100,map00240,map00250,map01100	M00051	R01397	RC00064,RC02850	ko00000,ko00001,ko00002,ko01000	-	-	-	OTCace,OTCace_N
tr|Q9RXL5|Q9RXL5_DEIRA	243230.DR_0295	8.53e-211	581.0	COG0639@1|root,COG0639@2|Bacteria	2|Bacteria	T	phosphoprotein phosphatase activity	-	-	3.1.3.16	ko:K07313	-	-	-	-	ko00000,ko01000	-	-	-	Metallophos
sp|Q9RSS4|RL33_DEIRA	243230.DR_2049	3.45e-31	110.0	COG0267@1|root,COG0267@2|Bacteria	2|Bacteria	J	Belongs to the bacterial ribosomal protein bL33 family	rpmG	GO:0000027,GO:0003674,GO:0003735,GO:0005198,GO:0005575,GO:0005622,GO:0005623,GO:0005737,GO:0005829,GO:0005840,GO:0006412,GO:0006518,GO:0006807,GO:0006996,GO:0008150,GO:0008152,GO:0009058,GO:0009059,GO:0009987,GO:0010467,GO:0015934,GO:0016043,GO:0019538,GO:0022607,GO:0022613,GO:0022618,GO:0022625,GO:0022626,GO:0032991,GO:0034622,GO:0034641,GO:0034645,GO:0042221,GO:0042254,GO:0042255,GO:0042273,GO:…	-	ko:K02913	ko03010,map03010	M00178	-	-	br01610,ko00000,ko00001,ko00002,ko03011	-	-	-	Ribosomal_L33
tr|Q9RRQ8|Q9RRQ8_DEIRA	243230.DR_2430	4.21e-243	669.0	COG0795@1|root,COG0795@2|Bacteria,1WJ3V@1297|Deinococcus-Thermus	1297|Deinococcus-Thermus	S	Permease YjgP YjgQ family	-	-	-	ko:K11720	ko02010,map02010	M00320	-	-	ko00000,ko00001,ko00002,ko02000	1.B.42.1	-	-	YjgP_YjgQ
tr|Q9RV03|Q9RV03_DEIRA	243230.DR_1227	0.0	882.0	COG4585@1|root,COG4585@2|Bacteria,1WJNH@1297|Deinococcus-Thermus	1297|Deinococcus-Thermus	T	Histidine kinase-, DNA gyrase B-, and HSP90-like ATPase	-	-	-	-	-	-	-	-	-	-	-	-	GAF,GAF_2,GAF_3,HATPase_c,HATPase_c_2,HisKA_3,PAS,PAS_4,PAS_8
tr|Q9RUK1|Q9RUK1_DEIRA	243230.DR_1385	4.24e-109	314.0	COG3652@1|root,COG3652@2|Bacteria	2|Bacteria	S	Domain of unknown function (DUF4142)	-	-	-	ko:K08995	-	-	-	-	ko00000	-	-	-	DUF2383,DUF4142
sp|Q9RTN2|PSRP_DEIRA	243230.DR_1728	5.06e-196	543.0	COG1806@1|root,COG1806@2|Bacteria,1WJPT@1297|Deinococcus-Thermus	1297|Deinococcus-Thermus	S	Bifunctional serine threonine kinase and phosphorylase involved in the regulation of the phosphoenolpyruvate synthase (PEPS) by catalyzing its phosphorylation dephosphorylation	-	-	2.7.11.33,2.7.4.28	ko:K09773	-	-	-	-	ko00000,ko01000	-	-	-	Kinase-PPPase
tr|Q9RSE8|Q9RSE8_DEIRA	243230.DR_2176	3.69e-313	854.0	COG1253@1|root,COG1253@2|Bacteria,1WI7Q@1297|Deinococcus-Thermus	1297|Deinococcus-Thermus	S	COGs COG1253 Hemolysins and related protein containing CBS domains	-	-	-	-	-	-	-	-	-	-	-	-	CBS,CorC_HlyC,DUF21
tr|Q9RZB1|Q9RZB1_DEIRA	243230.DR_A0043	6.62e-138	389.0	COG1898@1|root,COG1898@2|Bacteria,1WK13@1297|Deinococcus-Thermus	1297|Deinococcus-Thermus	M	dTDP-4-dehydrorhamnose 3,5-epimerase	-	-	5.1.3.13	ko:K01790	ko00521,ko00523,ko01130,map00521,map00523,map01130	M00793	R06514	RC01531	ko00000,ko00001,ko00002,ko01000	-	-	-	dTDP_sugar_isom
tr|Q9RRF0|Q9RRF0_DEIRA	243230.DR_2542	1.63e-126	359.0	COG0652@1|root,COG0652@2|Bacteria,1WIFK@1297|Deinococcus-Thermus	1297|Deinococcus-Thermus	O	PPIases accelerate the folding of proteins. It catalyzes the cis-trans isomerization of proline imidic peptide bonds in oligopeptides	-	-	5.2.1.8	ko:K01802	-	-	-	-	ko00000,ko01000	-	-	-	Pro_isomerase
sp|Q9RSJ8|RS11_DEIRA	1288484.APCS01000025_gene2474	2.38e-86	254.0	COG0100@1|root,COG0100@2|Bacteria,1WK1Z@1297|Deinococcus-Thermus	1297|Deinococcus-Thermus	J	Located on the platform of the 30S subunit, it bridges several disparate RNA helices of the 16S rRNA. Forms part of the Shine-Dalgarno cleft in the 70S ribosome	rpsK	GO:0000028,GO:0000462,GO:0003674,GO:0003676,GO:0003723,GO:0003729,GO:0003735,GO:0005198,GO:0005488,GO:0005575,GO:0005622,GO:0005623,GO:0005737,GO:0005829,GO:0005840,GO:0006139,GO:0006364,GO:0006396,GO:0006412,GO:0006518,GO:0006725,GO:0006807,GO:0006996,GO:0008150,GO:0008152,GO:0009058,GO:0009059,GO:0009987,GO:0010467,GO:0015935,GO:0016043,GO:0016070,GO:0016072,GO:0019538,GO:0019843,GO:0022607,GO:…	-	ko:K02948	ko03010,map03010	M00178,M00179	-	-	br01610,ko00000,ko00001,ko00002,ko03011	-	-	-	Ribosomal_S11
tr|Q9RYT2|Q9RYT2_DEIRA	243230.DR_A0226	8.42e-192	531.0	COG0179@1|root,COG0179@2|Bacteria,1WIR0@1297|Deinococcus-Thermus	1297|Deinococcus-Thermus	Q	TIGRFAM 4-hydroxyphenylacetate degradation bifunctional isomerase decarboxylase, C-terminal subunit	-	-	4.1.1.68	ko:K05921	ko00350,ko01120,ko01220,map00350,map01120,map01220	M00533	R04134,R04380	RC01085,RC02669	ko00000,ko00001,ko00002,ko01000	-	-	-	FAA_hydrolase
tr|Q9RSN5|Q9RSN5_DEIRA	243230.DR_2089	9.5e-153	431.0	COG0663@1|root,COG0663@2|Bacteria,1WIVI@1297|Deinococcus-Thermus	1297|Deinococcus-Thermus	S	Carbonic anhydrase acetyltransferase isoleucine patch superfamily	-	-	-	-	-	-	-	-	-	-	-	-	Hexapep
tr|Q9RUZ7|Q9RUZ7_DEIRA	243230.DR_1233	4.21e-118	339.0	COG2165@1|root,COG2165@2|Bacteria	2|Bacteria	NU	general secretion pathway protein	mshC	-	-	ko:K02459,ko:K02650,ko:K10926	ko02020,ko03070,ko05111,map02020,map03070,map05111	M00331	-	-	ko00000,ko00001,ko00002,ko02035,ko02044	3.A.15,3.A.15.2	-	-	N_methyl
tr|Q9RS09|Q9RS09_DEIRA	243230.DR_2318	1.46e-148	418.0	2EAF4@1|root,334IJ@2|Bacteria,1WJRU@1297|Deinococcus-Thermus	1297|Deinococcus-Thermus	-	-	-	-	-	-	-	-	-	-	-	-	-	-	-
tr|Q9RVL2|Q9RVL2_DEIRA	243230.DR_1015	6.01e-171	481.0	COG0671@1|root,COG0671@2|Bacteria,1WMJ0@1297|Deinococcus-Thermus	1297|Deinococcus-Thermus	I	PAP2 superfamily	-	-	-	-	-	-	-	-	-	-	-	-	PAP2
tr|Q9RS55|Q9RS55_DEIRA	243230.DR_2272	7.84e-132	372.0	COG0494@1|root,COG0494@2|Bacteria,1WNE8@1297|Deinococcus-Thermus	1297|Deinococcus-Thermus	L	NUDIX domain	-	-	-	-	-	-	-	-	-	-	-	-	NUDIX
sp|Q9RWC7|ARGR_DEIRA	243230.DR_0742	3.32e-104	302.0	COG1438@1|root,COG1438@2|Bacteria,1WK2G@1297|Deinococcus-Thermus	1297|Deinococcus-Thermus	K	Regulates arginine biosynthesis genes	argR	-	-	ko:K03402	-	-	-	-	ko00000,ko03000	-	-	-	Arg_repressor,Arg_repressor_C
sp|Q9RW02|FOLD_DEIRA	243230.DR_0867	2.82e-204	566.0	COG0190@1|root,COG0190@2|Bacteria,1WI3X@1297|Deinococcus-Thermus	1297|Deinococcus-Thermus	F	Catalyzes the oxidation of 5,10- methylenetetrahydrofolate to 5,10-methenyltetrahydrofolate and then the hydrolysis of 5,10-methenyltetrahydrofolate to 10- formyltetrahydrofolate	folD	GO:0003674,GO:0003824,GO:0004477,GO:0004488,GO:0005575,GO:0005622,GO:0005623,GO:0005737,GO:0005829,GO:0006730,GO:0008150,GO:0008152,GO:0009987,GO:0016491,GO:0016645,GO:0016646,GO:0016787,GO:0016810,GO:0016814,GO:0019238,GO:0044237,GO:0044281,GO:0044424,GO:0044444,GO:0044464,GO:0055114	1.5.1.5,3.5.4.9	ko:K01491	ko00670,ko00720,ko01100,ko01120,ko01200,map00670,map00720,map01100,map01120,map01200	M00140,M00377	R01220,R01655	RC00202,RC00578	ko00000,ko00001,ko00002,ko01000	-	-	-	THF_DHG_CYH,THF_DHG_CYH_C
sp|Q9RVT3|REX_DEIRA	243230.DR_0939	9.01e-164	458.0	COG2344@1|root,COG2344@2|Bacteria,1WJ64@1297|Deinococcus-Thermus	1297|Deinococcus-Thermus	K	Modulates transcription in response to changes in cellular NADH NAD( ) redox state	rex	-	-	ko:K01926	-	-	-	-	ko00000,ko03000	-	-	-	CoA_binding,Put_DNA-bind_N
tr|Q9RSZ1|Q9RSZ1_DEIRA	243230.DR_1978	3.62e-218	602.0	COG0454@1|root,COG0456@2|Bacteria,1WMYB@1297|Deinococcus-Thermus	1297|Deinococcus-Thermus	K	FR47-like protein	-	-	-	-	-	-	-	-	-	-	-	-	Acetyltransf_1
tr|Q7DF92|Q7DF92_DEIRA	243230.DR_A0345	1.29e-281	769.0	COG2312@1|root,COG2312@2|Bacteria	2|Bacteria	S	response to antibiotic	-	-	-	ko:K06880	-	-	-	-	ko00000,ko01000,ko01504	-	-	-	Erythro_esteras
sp|Q9RY70|OTC_DEIRA	243230.DR_0080	4.6e-223	616.0	COG0078@1|root,COG0078@2|Bacteria,1WJ1S@1297|Deinococcus-Thermus	1297|Deinococcus-Thermus	E	Reversibly catalyzes the transfer of the carbamoyl group from carbamoyl phosphate (CP) to the N(epsilon) atom of ornithine (ORN) to produce L-citrulline	argF	GO:0000050,GO:0003674,GO:0003824,GO:0004585,GO:0005575,GO:0005622,GO:0005623,GO:0005737,GO:0006082,GO:0006520,GO:0006525,GO:0006526,GO:0006591,GO:0006807,GO:0008150,GO:0008152,GO:0008652,GO:0009058,GO:0009064,GO:0009084,GO:0009987,GO:0016053,GO:0016740,GO:0016741,GO:0016743,GO:0019627,GO:0019752,GO:0034641,GO:0042450,GO:0043436,GO:0043603,GO:0043604,GO:0044237,GO:0044238,GO:0044249,GO:0044271,GO:…	2.1.3.3	ko:K00611	ko00220,ko01100,ko01110,ko01130,ko01230,map00220,map01100,map01110,map01130,map01230	M00029,M00844	R01398	RC00096	ko00000,ko00001,ko00002,ko01000	-	-	-	OTCace,OTCace_N
tr|Q9RX76|Q9RX76_DEIRA	243230.DR_0439	1.76e-94	275.0	COG0316@1|root,COG0316@2|Bacteria,1WKA9@1297|Deinococcus-Thermus	1297|Deinococcus-Thermus	S	Belongs to the HesB IscA family	hesB	-	-	ko:K13628	-	-	-	-	ko00000,ko03016	-	-	-	Fe-S_biosyn
tr|Q9RUN2|Q9RUN2_DEIRA	243230.DR_1352	5.27e-190	527.0	COG0596@1|root,COG0596@2|Bacteria,1WJF2@1297|Deinococcus-Thermus	1297|Deinococcus-Thermus	S	Serine aminopeptidase, S33	-	-	-	-	-	-	-	-	-	-	-	-	Abhydrolase_1
sp|Q9RYM1|HPAAL_DEIRA	243230.DR_A0291	1.62e-192	535.0	COG3836@1|root,COG3836@2|Bacteria	2|Bacteria	G	2-keto-3-deoxy-L-rhamnonate aldolase activity	hpcH	-	4.1.2.52	ko:K02510	ko00350,ko01120,map00350,map01120	-	R01645,R01647	RC00307,RC00572,RC00574,RC03057	ko00000,ko00001,ko01000	-	-	-	HpcH_HpaI
sp|P49228|RL32_DEIRA	243230.DR_2366	4.64e-40	132.0	COG0333@1|root,COG0333@2|Bacteria,1WKMA@1297|Deinococcus-Thermus	1297|Deinococcus-Thermus	J	Belongs to the bacterial ribosomal protein bL32 family	rpmF	GO:0003674,GO:0003735,GO:0005198	-	ko:K02911	ko03010,map03010	M00178	-	-	br01610,ko00000,ko00001,ko00002,ko03011,ko03029	-	-	-	Ribosomal_L32p
tr|Q9RXC6|Q9RXC6_DEIRA	243230.DR_0389	4.13e-68	206.0	COG1302@1|root,COG1302@2|Bacteria,1WJZZ@1297|Deinococcus-Thermus	1297|Deinococcus-Thermus	S	Asp23 family, cell envelope-related function	-	-	-	-	-	-	-	-	-	-	-	-	Asp23
tr|Q9RRS8|Q9RRS8_DEIRA	243230.DR_2407	8.77e-151	424.0	COG4244@1|root,COG4244@2|Bacteria	2|Bacteria	E	Membrane	-	-	-	-	-	-	-	-	-	-	-	-	DUF2231,Rieske
sp|Q9RR89|ISPE_DEIRA	243230.DR_2605	3.89e-211	583.0	COG1947@1|root,COG1947@2|Bacteria,1WJXM@1297|Deinococcus-Thermus	1297|Deinococcus-Thermus	I	Catalyzes the phosphorylation of the position 2 hydroxy group of 4-diphosphocytidyl-2C-methyl-D-erythritol	ispE	GO:0003674,GO:0003824,GO:0006793,GO:0006796,GO:0008150,GO:0008152,GO:0009987,GO:0016301,GO:0016310,GO:0016740,GO:0016772,GO:0016773,GO:0044237,GO:0050515	2.7.1.148	ko:K00919	ko00900,ko01100,ko01110,ko01130,map00900,map01100,map01110,map01130	M00096	R05634	RC00002,RC01439	ko00000,ko00001,ko00002,ko01000	-	-	-	GHMP_kinases_C,GHMP_kinases_N
tr|Q9RWK7|Q9RWK7_DEIRA	243230.DR_0659	2.22e-182	507.0	COG2761@1|root,COG2761@2|Bacteria	2|Bacteria	Q	protein disulfide oxidoreductase activity	dsbA	-	-	-	-	-	-	-	-	-	-	-	DSBA
tr|Q9RRD5|Q9RRD5_DEIRA	243230.DR_2557	2.24e-159	446.0	COG0491@1|root,COG0491@2|Bacteria,1WIMP@1297|Deinococcus-Thermus	1297|Deinococcus-Thermus	S	COGs COG0491 Zn-dependent hydrolase including glyoxylase	-	-	-	-	-	-	-	-	-	-	-	-	Lactamase_B
tr|Q9RV53|Q9RV53_DEIRA	243230.DR_1177	1.83e-92	270.0	COG1765@1|root,COG1765@2|Bacteria,1WJW4@1297|Deinococcus-Thermus	1297|Deinococcus-Thermus	O	redox protein regulator of disulfide bond formation	-	-	-	ko:K07397	-	-	-	-	ko00000	-	-	-	OsmC
tr|Q9RRH9|Q9RRH9_DEIRA	243230.DR_2512	4.71e-81	240.0	COG0251@1|root,COG0251@2|Bacteria,1WK0P@1297|Deinococcus-Thermus	1297|Deinococcus-Thermus	J	PFAM Endoribonuclease L-PSP	-	-	3.5.99.10	ko:K09022	-	-	R11098,R11099	RC03275,RC03354	ko00000,ko01000	-	-	-	Ribonuc_L-PSP
tr|Q9RWT5|Q9RWT5_DEIRA	243230.DR_0580	9.48e-190	526.0	COG0110@1|root,COG0110@2|Bacteria,1WIDJ@1297|Deinococcus-Thermus	1297|Deinococcus-Thermus	S	COGs COG0110 Acetyltransferase (isoleucine patch superfamily)	-	-	2.3.1.18	ko:K00633	-	-	-	-	ko00000,ko01000	-	-	-	Hexapep
tr|Q9RW97|Q9RW97_DEIRA	243230.DR_0772	1.77e-133	380.0	COG3167@1|root,COG3167@2|Bacteria	2|Bacteria	NU	carbon utilization	mshJ	-	-	ko:K02664,ko:K02665,ko:K12280	-	-	-	-	ko00000,ko02035,ko02044	-	-	-	PilO,T2SSM,T2SSM_b
tr|Q9RRE3|Q9RRE3_DEIRA	243230.DR_2549	5.57e-214	589.0	COG0596@1|root,COG0596@2|Bacteria,1WKZP@1297|Deinococcus-Thermus	1297|Deinococcus-Thermus	S	Serine aminopeptidase, S33	yfhM	-	-	-	-	-	-	-	-	-	-	-	Abhydrolase_1
tr|Q9RUB2|Q9RUB2_DEIRA	243230.DR_1479	1.37e-45	147.0	COG2608@1|root,COG2608@2|Bacteria,1WKBH@1297|Deinococcus-Thermus	1297|Deinococcus-Thermus	P	mercury ion transmembrane transporter activity	-	-	-	-	-	-	-	-	-	-	-	-	HMA
tr|Q9RV14|Q9RV14_DEIRA	1121378.KB899736_gene3920	7.86e-52	169.0	2DZV2@1|root,32VJS@2|Bacteria	2|Bacteria	-	-	-	-	-	-	-	-	-	-	-	-	-	-	-
sp|Q9RUK6|MSRB_DEIRA	243230.DR_1378	9.04e-117	333.0	COG0229@1|root,COG0229@2|Bacteria,1WMZM@1297|Deinococcus-Thermus	1297|Deinococcus-Thermus	O	methionine sulfoxide reductase	msrB	-	1.8.4.12	ko:K07305	-	-	-	-	ko00000,ko01000	-	-	-	SelR
tr|Q9RXU2|Q9RXU2_DEIRA	243230.DR_0214	2.31e-183	510.0	29E5E@1|root,3013C@2|Bacteria,1WJTC@1297|Deinococcus-Thermus	1297|Deinococcus-Thermus	-	-	-	-	-	-	-	-	-	-	-	-	-	-	DUF4258
tr|Q9RRQ2|Q9RRQ2_DEIRA	243230.DR_2436	1.37e-104	301.0	COG4894@1|root,COG4894@2|Bacteria	2|Bacteria	-	-	yxjI	-	-	ko:K21429	-	-	-	-	ko00000,ko01002	-	-	-	LOR
tr|Q9RSM9|Q9RSM9_DEIRA	243230.DR_2095	3.66e-70	219.0	COG2010@1|root,COG2010@2|Bacteria	2|Bacteria	C	Cytochrome c	-	-	-	-	-	-	-	-	-	-	-	-	Cytochrome_CBB3
tr|Q9RS29|Q9RS29_DEIRA	243230.DR_2298	7.33e-120	342.0	COG0824@1|root,COG0824@2|Bacteria,1WKH6@1297|Deinococcus-Thermus	1297|Deinococcus-Thermus	S	PFAM thioesterase superfamily	-	-	-	ko:K07107	-	-	-	-	ko00000,ko01000	-	-	-	4HBT,4HBT_2
tr|Q9RRK8|Q9RRK8_DEIRA	243230.DR_2481	2.07e-111	319.0	COG2312@1|root,COG2312@2|Bacteria	2|Bacteria	S	response to antibiotic	-	-	-	ko:K06880	-	-	-	-	ko00000,ko01000,ko01504	-	-	-	Erythro_esteras
tr|Q9RRB4|Q9RRB4_DEIRA	243230.DR_2580	8.76e-75	224.0	COG0799@1|root,COG0799@2|Bacteria,1WK1I@1297|Deinococcus-Thermus	1297|Deinococcus-Thermus	S	Functions as a ribosomal silencing factor. Interacts with ribosomal protein L14 (rplN), blocking formation of intersubunit bridge B8. Prevents association of the 30S and 50S ribosomal subunits and the formation of functional ribosomes, thus repressing translation	rsfS	-	-	ko:K09710	-	-	-	-	ko00000,ko03009	-	-	-	RsfS
tr|Q9RRR4|Q9RRR4_DEIRA	243230.DR_2422	2.49e-82	244.0	COG1970@1|root,COG1970@2|Bacteria,1WKJU@1297|Deinococcus-Thermus	1297|Deinococcus-Thermus	M	Channel that opens in response to stretch forces in the membrane lipid bilayer. May participate in the regulation of osmotic pressure changes within the cell	mscL	-	-	ko:K03282	-	-	-	-	ko00000,ko02000	1.A.22.1	-	-	MscL
tr|Q9RUX1|Q9RUX1_DEIRA	243230.DR_1259	0.0	1186.0	COG0553@1|root,COG0553@2|Bacteria	2|Bacteria	L	helicase activity	ywqA	-	2.7.11.1	ko:K08282	-	-	-	-	ko00000,ko01000	-	-	-	Helicase_C,SNF2_N,SWIM
sp|Q9RTY5|LEUD1_DEIRA	243230.DR_1614	3.05e-127	361.0	COG0066@1|root,COG0066@2|Bacteria,1WIV4@1297|Deinococcus-Thermus	1297|Deinococcus-Thermus	E	Catalyzes the isomerization between 2-isopropylmalate and 3-isopropylmalate, via the formation of 2-isopropylmaleate	leuD	-	4.2.1.114	ko:K16793	ko00300,ko00680,ko01100,ko01120,ko01130,ko01210,ko01230,map00300,map00680,map01100,map01120,map01130,map01210,map01230	M00433,M00608	R03444,R04371,R09720,R10391,R10392,R10393,R10394,R10395,R10396	RC00497,RC00498,RC00618	br01601,ko00000,ko00001,ko00002,ko01000	-	-	-	Aconitase_C
sp|Q9RY63|NRDR_DEIRA	243230.DR_0087	3.83e-109	314.0	COG1327@1|root,COG1327@2|Bacteria,1WI3K@1297|Deinococcus-Thermus	1297|Deinococcus-Thermus	K	Negatively regulates transcription of bacterial ribonucleotide reductase nrd genes and operons by binding to NrdR- boxes	nrdR	-	-	ko:K07738	-	-	-	-	ko00000,ko03000	-	-	-	ATP-cone
sp|Q9RW44|RL31_DEIRA	1288484.APCS01000069_gene2628	3.37e-50	158.0	COG0254@1|root,COG0254@2|Bacteria,1WKQI@1297|Deinococcus-Thermus	1297|Deinococcus-Thermus	J	Binds the 23S rRNA	rpmE	-	-	ko:K02909	ko03010,map03010	M00178	-	-	br01610,ko00000,ko00001,ko00002,ko03011	-	-	-	Ribosomal_L31
tr|Q9RRC2|Q9RRC2_DEIRA	243230.DR_2570	4.16e-166	464.0	COG1399@1|root,COG1399@2|Bacteria,1WI8J@1297|Deinococcus-Thermus	1297|Deinococcus-Thermus	S	COGs COG1399 metal-binding possibly nucleic acid-binding protein	-	-	-	ko:K07040	-	-	-	-	ko00000	-	-	-	DUF177
tr|Q9RV38|Q9RV38_DEIRA	243230.DR_1192	3.1e-270	739.0	COG4850@1|root,COG4850@2|Bacteria,1WMEC@1297|Deinococcus-Thermus	1297|Deinococcus-Thermus	S	conserved protein (DUF2183)	-	-	-	-	-	-	-	-	-	-	-	-	DUF2183
tr|Q9RS80|Q9RS80_DEIRA	243230.DR_2247	6.96e-100	290.0	COG3427@1|root,COG3427@2|Bacteria,1WMJ8@1297|Deinococcus-Thermus	1297|Deinococcus-Thermus	S	carbon monoxide dehydrogenase	-	-	-	ko:K09386	-	-	-	-	ko00000	-	-	-	COXG
tr|Q9RZB6|Q9RZB6_DEIRA	243230.DR_A0038	2.61e-195	541.0	COG1216@1|root,COG1216@2|Bacteria,1WK51@1297|Deinococcus-Thermus	1297|Deinococcus-Thermus	S	PFAM Glycosyl transferase family 2	-	-	-	ko:K07011	-	-	-	-	ko00000	-	-	-	Glyco_tranf_2_3,Glycos_transf_2
sp|Q9RUQ9|TRUB_DEIRA	243230.DR_1323	2.47e-223	615.0	COG0130@1|root,COG0130@2|Bacteria,1WI1H@1297|Deinococcus-Thermus	1297|Deinococcus-Thermus	J	Responsible for synthesis of pseudouridine from uracil- 55 in the psi GC loop of transfer RNAs	truB	GO:0001522,GO:0003674,GO:0003824,GO:0006139,GO:0006396,GO:0006399,GO:0006400,GO:0006725,GO:0006807,GO:0008033,GO:0008150,GO:0008152,GO:0009451,GO:0009982,GO:0009987,GO:0010467,GO:0016070,GO:0016071,GO:0016556,GO:0016853,GO:0016866,GO:0034470,GO:0034641,GO:0034660,GO:0043170,GO:0043412,GO:0044237,GO:0044238,GO:0046483,GO:0071704,GO:0090304,GO:1901360,GO:1990481	5.4.99.25	ko:K03177	-	-	-	-	ko00000,ko01000,ko03016	-	-	-	TruB-C_2,TruB_C_2,TruB_N
tr|Q9RRN6|Q9RRN6_DEIRA	243230.DR_2452	3.3e-39	130.0	COG2608@1|root,COG2608@2|Bacteria,1WKNR@1297|Deinococcus-Thermus	1297|Deinococcus-Thermus	P	Heavy metal transport detoxification protein	-	-	-	ko:K07213	ko04978,map04978	-	-	-	ko00000,ko00001	-	-	-	HMA
sp|Q9RVX0|RBFA_DEIRA	243230.DR_0901	2.7e-86	254.0	COG0858@1|root,COG0858@2|Bacteria,1WKM5@1297|Deinococcus-Thermus	1297|Deinococcus-Thermus	J	One of several proteins that assist in the late maturation steps of the functional core of the 30S ribosomal subunit. Associates with free 30S ribosomal subunits (but not with 30S subunits that are part of 70S ribosomes or polysomes). Required for efficient processing of 16S rRNA. May interact with the 5'-terminal helix region of 16S rRNA	rbfA	-	-	ko:K02834	-	-	-	-	ko00000,ko03009	-	-	-	RBFA
tr|Q9RR87|Q9RR87_DEIRA	243230.DR_2608	4.48e-98	285.0	COG5496@1|root,COG5496@2|Bacteria,1WJTF@1297|Deinococcus-Thermus	1297|Deinococcus-Thermus	S	Thioesterase	-	-	-	-	-	-	-	-	-	-	-	-	-
sp|Q9RXZ8|RISB_DEIRA	243230.DR_0156	7.46e-106	305.0	COG0054@1|root,COG0054@2|Bacteria,1WK95@1297|Deinococcus-Thermus	1297|Deinococcus-Thermus	H	Catalyzes the formation of 6,7-dimethyl-8- ribityllumazine by condensation of 5-amino-6-(D- ribitylamino)uracil with 3,4-dihydroxy-2-butanone 4-phosphate. This is the penultimate step in the biosynthesis of riboflavin	ribH	GO:0000906,GO:0003674,GO:0003824,GO:0005575,GO:0005622,GO:0005623,GO:0005737,GO:0005829,GO:0006766,GO:0006767,GO:0006771,GO:0006807,GO:0008150,GO:0008152,GO:0009058,GO:0009110,GO:0009231,GO:0009987,GO:0016740,GO:0016765,GO:0017144,GO:0018130,GO:0034641,GO:0042364,GO:0042726,GO:0042727,GO:0044237,GO:0044249,GO:0044271,GO:0044281,GO:0044283,GO:0044424,GO:0044444,GO:0044464,GO:0046483,GO:0071704,GO:…	2.5.1.78	ko:K00794	ko00740,ko01100,ko01110,map00740,map01100,map01110	M00125	R04457	RC00960	ko00000,ko00001,ko00002,ko01000	-	-	-	DMRL_synthase
sp|Q9RRU5|KHSE_DEIRA	243230.DR_2390	7.55e-213	588.0	COG0083@1|root,COG0083@2|Bacteria,1WID1@1297|Deinococcus-Thermus	1297|Deinococcus-Thermus	E	Catalyzes the ATP-dependent phosphorylation of L- homoserine to L-homoserine phosphate	thrB	GO:0000096,GO:0000097,GO:0003674,GO:0003824,GO:0004413,GO:0005575,GO:0005622,GO:0005623,GO:0005737,GO:0005829,GO:0006082,GO:0006520,GO:0006555,GO:0006566,GO:0006790,GO:0006793,GO:0006796,GO:0006807,GO:0008150,GO:0008152,GO:0008652,GO:0009058,GO:0009066,GO:0009067,GO:0009069,GO:0009086,GO:0009088,GO:0009092,GO:0009987,GO:0016053,GO:0016301,GO:0016310,GO:0016740,GO:0016772,GO:0016773,GO:0019202,GO:…	2.7.1.39	ko:K00872	ko00260,ko01100,ko01110,ko01120,ko01230,map00260,map01100,map01110,map01120,map01230	M00018	R01771	RC00002,RC00017	ko00000,ko00001,ko00002,ko01000	-	-	-	GHMP_kinases_C,GHMP_kinases_N
tr|Q9RTR5|Q9RTR5_DEIRA	243230.DR_1691	1.04e-115	331.0	COG0071@1|root,COG0071@2|Bacteria,1WKFR@1297|Deinococcus-Thermus	1297|Deinococcus-Thermus	O	Belongs to the small heat shock protein (HSP20) family	-	-	-	ko:K13993	ko04141,map04141	-	-	-	ko00000,ko00001,ko03110	-	-	-	HSP20
tr|Q9RWH2|Q9RWH2_DEIRA	243230.DR_0696	6.63e-54	170.0	COG0636@1|root,COG0636@2|Bacteria	2|Bacteria	C	ATP hydrolysis coupled proton transport	atpE	GO:0003674,GO:0003824,GO:0005215,GO:0005575,GO:0005622,GO:0005623,GO:0006139,GO:0006163,GO:0006164,GO:0006725,GO:0006753,GO:0006754,GO:0006793,GO:0006796,GO:0006807,GO:0006810,GO:0006811,GO:0006812,GO:0008150,GO:0008152,GO:0008324,GO:0009058,GO:0009117,GO:0009123,GO:0009124,GO:0009126,GO:0009127,GO:0009141,GO:0009142,GO:0009144,GO:0009145,GO:0009150,GO:0009152,GO:0009156,GO:0009161,GO:0009165,GO:…	-	ko:K02110,ko:K02124	ko00190,ko00195,ko01100,map00190,map00195,map01100	M00157,M00159	-	-	ko00000,ko00001,ko00002,ko00194	3.A.2.1,3.A.2.2,3.A.2.3	-	-	ATP-synt_C
tr|Q9RVF4|Q9RVF4_DEIRA	243230.DR_1075	1.46e-263	724.0	COG0795@1|root,COG0795@2|Bacteria,1WI9J@1297|Deinococcus-Thermus	1297|Deinococcus-Thermus	S	Permease YjgP YjgQ family	-	-	-	ko:K11720	ko02010,map02010	M00320	-	-	ko00000,ko00001,ko00002,ko02000	1.B.42.1	-	-	YjgP_YjgQ
tr|Q9RXU5|Q9RXU5_DEIRA	243230.DR_0211	5.91e-259	710.0	COG0668@1|root,COG0668@2|Bacteria,1WKQW@1297|Deinococcus-Thermus	1297|Deinococcus-Thermus	M	PFAM Mechanosensitive ion channel	-	-	-	ko:K03442	-	-	-	-	ko00000,ko02000	1.A.23.2	-	-	MS_channel
tr|Q9RRQ5|Q9RRQ5_DEIRA	243230.DR_2433	3.62e-213	588.0	COG0388@1|root,COG0388@2|Bacteria,1WJNE@1297|Deinococcus-Thermus	1297|Deinococcus-Thermus	S	Carbon-nitrogen hydrolase	-	-	-	ko:K11206	-	-	-	-	ko00000,ko01000	-	-	-	CN_hydrolase
tr|Q9RYN5|Q9RYN5_DEIRA	243230.DR_A0275	1.2e-147	421.0	COG2010@1|root,COG2010@2|Bacteria,1WNAF@1297|Deinococcus-Thermus	1297|Deinococcus-Thermus	C	Cytochrome C oxidase, cbb3-type, subunit III	-	-	-	-	-	-	-	-	-	-	-	-	Cytochrome_CBB3
tr|Q9RSB2|Q9RSB2_DEIRA	243230.DR_2213	2.66e-249	683.0	COG0458@1|root,COG0458@2|Bacteria	2|Bacteria	F	carbamoyl-phosphate synthase (glutamine-hydrolyzing) activity	cpsL	-	6.3.5.5	ko:K01955	ko00240,ko00250,ko01100,map00240,map00250,map01100	M00051	R00256,R00575,R01395,R10948,R10949	RC00002,RC00010,RC00043,RC02750,RC02798,RC03314	ko00000,ko00001,ko00002,ko01000	-	-	-	ATPgrasp_Ter
tr|Q9RRQ6|Q9RRQ6_DEIRA	243230.DR_2432	1.7e-122	349.0	COG0454@1|root,COG0456@2|Bacteria	2|Bacteria	K	acetyltransferase	-	-	-	-	-	-	-	-	-	-	-	-	Acetyltransf_1,Acetyltransf_10
tr|Q9RVF1|Q9RVF1_DEIRA	243230.DR_1078	1.04e-218	602.0	COG2227@1|root,COG2227@2|Bacteria,1WK2D@1297|Deinococcus-Thermus	1297|Deinococcus-Thermus	H	Nodulation protein S (NodS)	-	-	-	-	-	-	-	-	-	-	-	-	Methyltransf_25
tr|Q9RSI0|Q9RSI0_DEIRA	243230.DR_2144	5.2e-132	374.0	COG0406@1|root,COG0406@2|Bacteria,1WMW8@1297|Deinococcus-Thermus	1297|Deinococcus-Thermus	G	Histidine phosphatase superfamily (branch 1)	-	-	-	-	-	-	-	-	-	-	-	-	His_Phos_1
tr|Q9RS86|Q9RS86_DEIRA	243230.DR_2241	0.0	947.0	COG2138@1|root,COG2138@2|Bacteria	2|Bacteria	S	sirohydrochlorin cobaltochelatase activity	cbiX	-	-	-	-	-	-	-	-	-	-	-	CbiX
sp|Q9RSW0|TRMD_DEIRA	243230.DR_2011	3.18e-200	554.0	COG0336@1|root,COG0336@2|Bacteria,1WIZS@1297|Deinococcus-Thermus	1297|Deinococcus-Thermus	J	Belongs to the RNA methyltransferase TrmD family	trmD	GO:0001510,GO:0003674,GO:0003824,GO:0006139,GO:0006396,GO:0006399,GO:0006400,GO:0006725,GO:0006807,GO:0008033,GO:0008150,GO:0008152,GO:0008168,GO:0008173,GO:0008175,GO:0008757,GO:0009019,GO:0009451,GO:0009987,GO:0010467,GO:0016070,GO:0016423,GO:0016740,GO:0016741,GO:0016772,GO:0016779,GO:0030488,GO:0032259,GO:0034470,GO:0034641,GO:0034660,GO:0043170,GO:0043412,GO:0043414,GO:0044237,GO:0044238,GO:…	2.1.1.228	ko:K00554	-	-	R00597	RC00003,RC00334	ko00000,ko01000,ko03016	-	-	-	tRNA_m1G_MT
tr|Q9RYS3|Q9RYS3_DEIRA	243230.DR_A0235	8.13e-157	439.0	COG2080@1|root,COG2080@2|Bacteria,1WK3N@1297|Deinococcus-Thermus	1297|Deinococcus-Thermus	C	COG2080 Aerobic-type carbon monoxide dehydrogenase, small subunit CoxS CutS homologs	-	-	-	ko:K13483	ko00230,ko01100,ko01120,map00230,map01100,map01120	M00546	R01768,R02103	RC00143	ko00000,ko00001,ko00002	-	-	-	Fer2,Fer2_2
tr|Q9RYQ7|Q9RYQ7_DEIRA	243230.DR_A0251	1.11e-240	661.0	COG0604@1|root,COG0604@2|Bacteria,1WIM5@1297|Deinococcus-Thermus	1297|Deinococcus-Thermus	C	NADPH quinone	-	-	1.6.5.5	ko:K00344	-	-	-	-	ko00000,ko01000	-	-	-	ADH_N,ADH_zinc_N
tr|Q9RZK6|Q9RZK6_DEIRA	684949.ATTJ01000003_gene3352	2.92e-165	465.0	COG1120@1|root,COG1120@2|Bacteria,1WJGW@1297|Deinococcus-Thermus	1297|Deinococcus-Thermus	HP	COG1120 ABC-type cobalamin Fe3 -siderophores transport systems, ATPase components	-	-	3.6.3.34	ko:K02013	ko02010,map02010	M00240	-	-	ko00000,ko00001,ko00002,ko01000,ko02000	3.A.1.14	-	-	ABC_tran
tr|Q9RT60|Q9RT60_DEIRA	243230.DR_1905	7.33e-164	459.0	COG2186@1|root,COG2186@2|Bacteria	2|Bacteria	K	Transcriptional regulator	-	-	-	ko:K05799	-	-	-	-	ko00000,ko03000	-	-	-	FCD,GntR
tr|Q9RUT0|Q9RUT0_DEIRA	243230.DR_1302	1.97e-254	698.0	COG3842@1|root,COG3842@2|Bacteria,1WIWM@1297|Deinococcus-Thermus	1297|Deinococcus-Thermus	P	Part of the ABC transporter complex PotABCD involved in spermidine putrescine import. Responsible for energy coupling to the transport system	potA	-	3.6.3.31	ko:K11072	ko02010,map02010	M00299	-	-	ko00000,ko00001,ko00002,ko01000,ko02000	3.A.1.11.1	-	-	ABC_tran,TOBE_2
tr|Q9RWA8|Q9RWA8_DEIRA	243230.DR_0761	5.89e-231	634.0	COG0639@1|root,COG0639@2|Bacteria,1WJXV@1297|Deinococcus-Thermus	1297|Deinococcus-Thermus	T	metallophosphoesterase	-	-	-	-	-	-	-	-	-	-	-	-	Metallophos_2
tr|Q9RV10|Q9RV10_DEIRA	243230.DR_1220	8.12e-48	152.0	COG1918@1|root,COG1918@2|Bacteria,1WKS4@1297|Deinococcus-Thermus	1297|Deinococcus-Thermus	P	FeoA	-	-	-	ko:K04758	-	-	-	-	ko00000,ko02000	-	-	-	FeoA
sp|Q9RSY3|Y1986_DEIRA	243230.DR_1986	1.1e-192	535.0	COG1307@1|root,COG1307@2|Bacteria,1WIY0@1297|Deinococcus-Thermus	1297|Deinococcus-Thermus	S	PFAM Uncharacterised protein, DegV family COG1307	-	-	-	-	-	-	-	-	-	-	-	-	DegV
tr|Q9RXF9|Q9RXF9_DEIRA	243230.DR_0354	6.23e-209	577.0	COG0708@1|root,COG0708@2|Bacteria,1WK9Z@1297|Deinococcus-Thermus	1297|Deinococcus-Thermus	L	exodeoxyribonuclease III	-	-	3.1.11.2	ko:K01142	ko03410,map03410	-	-	-	ko00000,ko00001,ko01000,ko03400	-	-	-	Exo_endo_phos
sp|Q9RVF9|Y1070_DEIRA	243230.DR_1070	2.17e-140	396.0	COG3340@1|root,COG3340@2|Bacteria	2|Bacteria	E	Belongs to the peptidase S51 family	-	GO:0003674,GO:0003824,GO:0006508,GO:0006807,GO:0008150,GO:0008152,GO:0008233,GO:0016787,GO:0019538,GO:0043170,GO:0044238,GO:0071704,GO:0140096,GO:1901564	3.4.13.21	ko:K05995	-	-	-	-	ko00000,ko01000,ko01002	-	-	-	Peptidase_S51
sp|Q9RSW6|RL35_DEIRA	243230.DR_2005	4.95e-40	132.0	COG0291@1|root,COG0291@2|Bacteria,1WKK0@1297|Deinococcus-Thermus	1297|Deinococcus-Thermus	J	Belongs to the bacterial ribosomal protein bL35 family	rpmI	GO:0003674,GO:0003735,GO:0005198,GO:0005575,GO:0005622,GO:0005623,GO:0005737,GO:0005829,GO:0005840,GO:0015934,GO:0022625,GO:0022626,GO:0032991,GO:0043226,GO:0043228,GO:0043229,GO:0043232,GO:0044391,GO:0044422,GO:0044424,GO:0044444,GO:0044445,GO:0044446,GO:0044464,GO:1990904	-	ko:K02916	ko03010,map03010	M00178	-	-	br01610,ko00000,ko00001,ko00002,ko03011	-	-	-	Ribosomal_L35p
tr|Q9RWU4|Q9RWU4_DEIRA	243230.DR_0571	8.85e-287	783.0	COG0579@1|root,COG0579@2|Bacteria	2|Bacteria	S	malate dehydrogenase (menaquinone) activity	mqo	GO:0005575,GO:0005623,GO:0005886,GO:0016020,GO:0044464,GO:0071944	1.1.5.4	ko:K00116	ko00020,ko00620,ko01100,ko01110,ko01120,ko01130,ko01200,map00020,map00620,map01100,map01110,map01120,map01130,map01200	M00009,M00011	R00360,R00361,R01257	RC00031	ko00000,ko00001,ko00002,ko01000	-	-	iIT341.HP0086	DAO,Mqo
tr|Q9RRP9|Q9RRP9_DEIRA	243230.DR_2439	1.04e-148	417.0	COG2318@1|root,COG2318@2|Bacteria,1WMYT@1297|Deinococcus-Thermus	1297|Deinococcus-Thermus	S	Protein of unknown function (DUF664)	-	-	-	-	-	-	-	-	-	-	-	-	DinB
sp|Q9RWM4|COAD_DEIRA	243230.DR_0642	7.88e-116	332.0	COG0669@1|root,COG0669@2|Bacteria,1WI5C@1297|Deinococcus-Thermus	1297|Deinococcus-Thermus	H	Reversibly transfers an adenylyl group from ATP to 4'- phosphopantetheine, yielding dephospho-CoA (dPCoA) and pyrophosphate	coaD	-	2.7.7.3	ko:K00954	ko00770,ko01100,map00770,map01100	M00120	R03035	RC00002	ko00000,ko00001,ko00002,ko01000	-	-	-	CTP_transf_like
tr|Q9RWF8|Q9RWF8_DEIRA	243230.DR_0710	2.18e-213	588.0	COG1208@1|root,COG1208@2|Bacteria	2|Bacteria	JM	COG1208 Nucleoside-diphosphate-sugar pyrophosphorylase involved in lipopolysaccharide biosynthesis translation initiation factor 2B, gamma epsilon subunits eIF-2Bgamma eIF-2Bepsilon	mpg2	-	2.7.7.13	ko:K00966,ko:K21210	ko00051,ko00520,ko01059,ko01100,ko01110,ko01130,map00051,map00520,map01059,map01100,map01110,map01130	M00114,M00361,M00362	R00885,R11429	RC00002	ko00000,ko00001,ko00002,ko01000	-	-	-	NTP_transferase
tr|Q9RZ97|Q9RZ97_DEIRA	243230.DR_A0057	0.0	1141.0	COG1403@1|root,COG2310@1|root,COG1403@2|Bacteria,COG2310@2|Bacteria	2|Bacteria	T	cAMP binding	-	-	-	ko:K03466	-	-	-	-	ko00000,ko03036	3.A.12	-	-	AIM24,DUF262,HNH,TerD
tr|Q9RVK6|Q9RVK6_DEIRA	243230.DR_1021	5.55e-116	332.0	2CAX4@1|root,32R5N@2|Bacteria	2|Bacteria	S	Domain of unknown function (DUF4384)	-	-	-	-	-	-	-	-	-	-	-	-	DUF4384
tr|Q9RUG8|Q9RUG8_DEIRA	243230.DR_1418	2.65e-89	262.0	COG0745@1|root,COG0745@2|Bacteria,1WIDH@1297|Deinococcus-Thermus	1297|Deinococcus-Thermus	T	response regulator	-	-	-	-	-	-	-	-	-	-	-	-	Response_reg
tr|Q9RWM8|Q9RWM8_DEIRA	546414.Deide_14640	2.14e-60	189.0	29A75@1|root,2ZX84@2|Bacteria,1WN5H@1297|Deinococcus-Thermus	1297|Deinococcus-Thermus	-	-	-	-	-	-	-	-	-	-	-	-	-	-	-
tr|Q9RSE3|Q9RSE3_DEIRA	243230.DR_2181	6.32e-128	363.0	COG2229@1|root,COG2229@2|Bacteria,1WK61@1297|Deinococcus-Thermus	1297|Deinococcus-Thermus	S	Conserved hypothetical ATP binding protein	-	-	-	ko:K06945	-	-	-	-	ko00000	-	-	-	ATP_bind_1
tr|Q9RU56|Q9RU56_DEIRA	243230.DR_1538	1.92e-123	351.0	COG1764@1|root,COG1764@2|Bacteria,1WJVD@1297|Deinococcus-Thermus	1297|Deinococcus-Thermus	O	redox protein regulator of disulfide bond formation	osmC	-	-	ko:K04063	-	-	-	-	ko00000	-	-	-	OsmC
tr|Q9RU37|Q9RU37_DEIRA	243230.DR_1558	3.38e-150	423.0	COG2197@1|root,COG2197@2|Bacteria,1WKVW@1297|Deinococcus-Thermus	1297|Deinococcus-Thermus	K	COGs COG2197 Response regulator containing a CheY-like receiver domain and an HTH DNA-binding domain	-	-	-	-	-	-	-	-	-	-	-	-	GerE,Response_reg
tr|Q9RSG5|Q9RSG5_DEIRA	243230.DR_2159	4.62e-156	441.0	COG3409@1|root,COG3409@2|Bacteria,1WN59@1297|Deinococcus-Thermus	1297|Deinococcus-Thermus	M	Putative peptidoglycan binding domain	-	-	-	-	-	-	-	-	-	-	-	-	PG_binding_1
tr|Q9RR73|Q9RR73_DEIRA	243230.DR_2624	7.97e-138	389.0	COG3415@1|root,COG3415@2|Bacteria	2|Bacteria	L	Transposase	-	-	-	-	-	-	-	-	-	-	-	-	DUF3105,HTH_Tnp_1
tr|Q9RX86|Q9RX86_DEIRA	243230.DR_0429	1.3e-160	452.0	COG2010@1|root,COG2010@2|Bacteria	2|Bacteria	C	Cytochrome c	-	-	-	-	-	-	-	-	-	-	-	-	Cytochrome_CBB3
tr|Q9RVP9|Q9RVP9_DEIRA	243230.DR_0973	2.34e-88	259.0	COG0599@1|root,COG0599@2|Bacteria,1WJZ8@1297|Deinococcus-Thermus	1297|Deinococcus-Thermus	S	gamma-carboxymuconolactone decarboxylase subunit	-	-	4.1.1.44	ko:K01607	ko00362,ko01100,ko01120,ko01220,map00362,map01100,map01120,map01220	-	R03470	RC00938	ko00000,ko00001,ko01000	-	-	-	CMD
tr|Q9RS46|Q9RS46_DEIRA	243230.DR_2281	2.87e-112	322.0	COG0571@1|root,COG0571@2|Bacteria	2|Bacteria	J	ribonuclease III activity	rnc	-	3.1.26.3	ko:K03685	ko03008,ko05205,map03008,map05205	-	-	-	ko00000,ko00001,ko01000,ko03009,ko03019,ko03036	-	-	-	Ribonucleas_3_3,dsrm
sp|Q9RXZ5|URK_DEIRA	243230.DR_0159	4.35e-150	422.0	COG0572@1|root,COG0572@2|Bacteria,1WIG1@1297|Deinococcus-Thermus	1297|Deinococcus-Thermus	F	Cytidine monophosphokinase	udk	GO:0003674,GO:0003824,GO:0004849,GO:0005575,GO:0005622,GO:0005623,GO:0005737,GO:0005829,GO:0006139,GO:0006206,GO:0006213,GO:0006220,GO:0006221,GO:0006222,GO:0006725,GO:0006753,GO:0006793,GO:0006796,GO:0006807,GO:0008150,GO:0008152,GO:0008655,GO:0009058,GO:0009112,GO:0009116,GO:0009117,GO:0009119,GO:0009123,GO:0009124,GO:0009129,GO:0009130,GO:0009156,GO:0009161,GO:0009163,GO:0009165,GO:0009173,GO:…	2.7.1.48	ko:K00876	ko00240,ko00983,ko01100,map00240,map00983,map01100	-	R00513,R00516,R00517,R00962,R00964,R00967,R00968,R00970,R01548,R01549,R01880,R02091,R02096,R02097,R02327,R02332,R02371,R02372,R08232	RC00002,RC00017	ko00000,ko00001,ko01000	-	-	-	PRK
tr|Q9RSH7|Q9RSH7_DEIRA	243230.DR_2147	7.14e-157	440.0	COG0561@1|root,COG0561@2|Bacteria	2|Bacteria	Q	phosphatase activity	-	-	-	ko:K11938	-	-	-	-	ko00000,ko01000	-	-	-	Hydrolase_3
tr|Q9RX69|Q9RX69_DEIRA	243230.DR_0446	9.27e-73	218.0	COG2329@1|root,COG2329@2|Bacteria,1WK6V@1297|Deinococcus-Thermus	1297|Deinococcus-Thermus	S	involved in biosynthesis of extracellular polysaccharides	-	-	-	-	-	-	-	-	-	-	-	-	ABM
sp|Q9RX51|TREZ_DEIRA	243230.DR_0464	0.0	1249.0	COG0296@1|root,COG0296@2|Bacteria,1WJHU@1297|Deinococcus-Thermus	1297|Deinococcus-Thermus	G	4-alpha-D-((1- 4)-alpha-D-glucano)trehalose trehalohydrolase	-	-	3.2.1.141	ko:K01236	ko00500,ko01100,ko01110,map00500,map01100,map01110	M00565	R09995,R11256	RC00049	ko00000,ko00001,ko00002,ko01000	-	CBM48,GH13	-	Alpha-amylase,CBM_48,DUF3459
tr|Q9RWU9|Q9RWU9_DEIRA	243230.DR_0566	6.29e-120	342.0	COG2947@1|root,COG2947@2|Bacteria,1WJVZ@1297|Deinococcus-Thermus	1297|Deinococcus-Thermus	S	COGs COG2947 conserved	-	-	-	-	-	-	-	-	-	-	-	-	EVE
sp|Q9RX32|Y483_DEIRA	243230.DR_0483	3.66e-99	287.0	COG3012@1|root,COG3012@2|Bacteria	2|Bacteria	-	-	ychJ	-	-	ko:K07039,ko:K09858	-	-	-	-	ko00000	-	-	-	SEC-C,UPF0149
tr|Q9RRW2|Q9RRW2_DEIRA	1288484.APCS01000057_gene2853	4.9e-86	254.0	2DR83@1|root,33AMK@2|Bacteria	2|Bacteria	-	-	-	-	-	-	-	-	-	-	-	-	-	-	-
tr|Q9RRK0|Q9RRK0_DEIRA	243230.DR_2489	0.0	929.0	COG3291@1|root,COG3291@2|Bacteria,1WMCV@1297|Deinococcus-Thermus	1297|Deinococcus-Thermus	S	Pkd domain containing protein	-	-	-	-	-	-	-	-	-	-	-	-	Cu_amine_oxidN1
tr|Q9RTQ4|Q9RTQ4_DEIRA	243230.DR_1702	1.27e-138	391.0	COG1670@1|root,COG1670@2|Bacteria,1WISV@1297|Deinococcus-Thermus	1297|Deinococcus-Thermus	J	PFAM Acetyltransferase (GNAT) family	-	-	-	-	-	-	-	-	-	-	-	-	Acetyltransf_3
tr|Q9RVD2|Q9RVD2_DEIRA	243230.DR_1097	1.39e-166	465.0	COG0406@1|root,COG0406@2|Bacteria	2|Bacteria	G	alpha-ribazole phosphatase activity	rnhA	GO:0003674,GO:0003676,GO:0003824,GO:0004518,GO:0004519,GO:0004521,GO:0004523,GO:0004540,GO:0005488,GO:0006139,GO:0006401,GO:0006725,GO:0006766,GO:0006767,GO:0006793,GO:0006796,GO:0006807,GO:0008150,GO:0008152,GO:0009056,GO:0009057,GO:0009058,GO:0009110,GO:0009235,GO:0009236,GO:0009987,GO:0016070,GO:0016311,GO:0016787,GO:0016788,GO:0016791,GO:0016891,GO:0016893,GO:0017144,GO:0018130,GO:0019438,GO:…	3.1.26.4,3.1.3.3,3.1.3.73,3.1.3.85,5.4.2.12	ko:K02226,ko:K15634,ko:K22305,ko:K22306,ko:K22316	ko00010,ko00260,ko00680,ko00860,ko01100,ko01110,ko01120,ko01130,ko01200,ko01230,ko03030,map00010,map00260,map00680,map00860,map01100,map01110,map01120,map01130,map01200,map01230,map03030	M00001,M00002,M00003,M00122	R00582,R01518,R04594,R11173	RC00017,RC00536	ko00000,ko00001,ko00002,ko01000,ko03032	-	-	-	His_Phos_1,RVT_3
tr|Q9RRI9|Q9RRI9_DEIRA	243230.DR_2501	5.82e-250	687.0	COG1609@1|root,COG1609@2|Bacteria	2|Bacteria	K	purine nucleotide biosynthetic process	lacI	-	-	-	-	-	-	-	-	-	-	-	LacI,Peripla_BP_3
tr|Q9RUG7|Q9RUG7_DEIRA	243230.DR_1419	9.62e-142	399.0	COG1428@1|root,COG1428@2|Bacteria	2|Bacteria	F	Deoxynucleoside kinase	-	-	-	-	-	-	-	-	-	-	-	-	-
tr|Q9RWF3|Q9RWF3_DEIRA	243230.DR_0716	1.73e-150	422.0	COG2041@1|root,COG2041@2|Bacteria,1WJB2@1297|Deinococcus-Thermus	1297|Deinococcus-Thermus	S	PFAM oxidoreductase, molybdopterin binding	-	-	-	-	-	-	-	-	-	-	-	-	Oxidored_molyb
tr|Q9RR88|Q9RR88_DEIRA	243230.DR_2607	1.34e-167	468.0	COG0314@1|root,COG1977@1|root,COG0314@2|Bacteria,COG1977@2|Bacteria,1WIMD@1297|Deinococcus-Thermus	1297|Deinococcus-Thermus	H	Involved in sulfur transfer in the conversion of molybdopterin precursor Z to molybdopterin	moaD	-	2.8.1.12	ko:K21142	ko00790,ko01100,ko04122,map00790,map01100,map04122	-	R09395	RC02507	ko00000,ko00001,ko01000	-	-	-	MoaE,ThiS
tr|Q9RY76|Q9RY76_DEIRA	243230.DR_0074	5.93e-128	365.0	COG1309@1|root,COG1309@2|Bacteria	2|Bacteria	K	transcriptional regulator	-	-	-	ko:K21961	-	-	-	-	ko00000,ko03000	-	-	-	TetR_N
tr|Q9RXM1|Q9RXM1_DEIRA	243230.DR_0289	2.81e-158	444.0	COG0177@1|root,COG0177@2|Bacteria,1WI69@1297|Deinococcus-Thermus	1297|Deinococcus-Thermus	L	DNA repair enzyme that has both DNA N-glycosylase activity and AP-lyase activity. The DNA N-glycosylase activity releases various damaged pyrimidines from DNA by cleaving the N- glycosidic bond, leaving an AP (apurinic apyrimidinic) site. The AP-lyase activity cleaves the phosphodiester bond 3' to the AP site by a beta-elimination, leaving a 3'-terminal unsaturated sugar and a product with a term…	nth	-	4.2.99.18	ko:K10773	ko03410,map03410	-	-	-	ko00000,ko00001,ko01000,ko03400	-	-	-	EndIII_4Fe-2S,HhH-GPD
tr|Q9RX81|Q9RX81_DEIRA	243230.DR_0434	1.86e-243	668.0	COG2010@1|root,COG2010@2|Bacteria,1WIID@1297|Deinococcus-Thermus	1297|Deinococcus-Thermus	C	Cytochrome c	-	-	-	-	-	-	-	-	-	-	-	-	Cytochrome_CBB3
sp|Q9RXS6|ISPF_DEIRA	243230.DR_0230	4.73e-96	281.0	COG0245@1|root,COG0245@2|Bacteria,1WK6G@1297|Deinococcus-Thermus	1297|Deinococcus-Thermus	I	Involved in the biosynthesis of isopentenyl diphosphate (IPP) and dimethylallyl diphosphate (DMAPP), two major building blocks of isoprenoid compounds. Catalyzes the conversion of 4- diphosphocytidyl-2-C-methyl-D-erythritol 2-phosphate (CDP-ME2P) to 2-C-methyl-D-erythritol 2,4-cyclodiphosphate (ME-CPP) with a corresponding release of cytidine 5-monophosphate (CMP)	ispF	-	4.6.1.12	ko:K01770	ko00900,ko01100,ko01110,ko01130,map00900,map01100,map01110,map01130	M00096	R05637	RC00002,RC01440	ko00000,ko00001,ko00002,ko01000	-	-	-	YgbB
sp|Q9RX20|PDXH_DEIRA	243230.DR_0495	1.2e-158	444.0	COG0259@1|root,COG0259@2|Bacteria,1WJYQ@1297|Deinococcus-Thermus	1297|Deinococcus-Thermus	H	Catalyzes the oxidation of either pyridoxine 5'- phosphate (PNP) or pyridoxamine 5'-phosphate (PMP) into pyridoxal 5'-phosphate (PLP)	pdxH	-	1.4.3.5	ko:K00275	ko00750,ko01100,ko01120,map00750,map01100,map01120	M00124	R00277,R00278,R01710,R01711	RC00048,RC00116	ko00000,ko00001,ko00002,ko01000	-	-	-	PNP_phzG_C,Putative_PNPOx
tr|Q9RWY0|Q9RWY0_DEIRA	243230.DR_0535	0.0	1299.0	COG1413@1|root,COG1413@2|Bacteria,1WMZN@1297|Deinococcus-Thermus	1297|Deinococcus-Thermus	C	Leucine rich repeat variant	-	-	-	-	-	-	-	-	-	-	-	-	LRV
tr|Q9RWK9|Q9RWK9_DEIRA	243230.DR_0657	1.08e-207	573.0	COG0400@1|root,COG0400@2|Bacteria	2|Bacteria	S	palmitoyl-(protein) hydrolase activity	-	-	-	ko:K06999	-	-	-	-	ko00000	-	-	-	Abhydrolase_2,Esterase
tr|Q9RTL0|Q9RTL0_DEIRA	243230.DR_1750	3.33e-85	251.0	2A432@1|root,30SN0@2|Bacteria,1WJTJ@1297|Deinococcus-Thermus	1297|Deinococcus-Thermus	-	-	-	-	-	-	-	-	-	-	-	-	-	-	-
sp|Q9RY40|KTHY_DEIRA	243230.DR_0111	5.49e-142	401.0	COG0125@1|root,COG0125@2|Bacteria,1WK3U@1297|Deinococcus-Thermus	1297|Deinococcus-Thermus	F	Phosphorylation of dTMP to form dTDP in both de novo and salvage pathways of dTTP synthesis	tmk	GO:0003674,GO:0003824,GO:0004798,GO:0005575,GO:0005622,GO:0005623,GO:0005737,GO:0006139,GO:0006220,GO:0006221,GO:0006227,GO:0006233,GO:0006235,GO:0006725,GO:0006753,GO:0006793,GO:0006796,GO:0006807,GO:0008150,GO:0008152,GO:0009041,GO:0009058,GO:0009117,GO:0009123,GO:0009132,GO:0009133,GO:0009138,GO:0009139,GO:0009141,GO:0009142,GO:0009147,GO:0009148,GO:0009165,GO:0009186,GO:0009189,GO:0009196,GO:…	2.7.4.9	ko:K00943	ko00240,ko01100,map00240,map01100	M00053	R02094,R02098	RC00002	ko00000,ko00001,ko00002,ko01000	-	-	-	Thymidylate_kin
tr|Q9RVC5|Q9RVC5_DEIRA	243230.DR_1104	1.55e-65	199.0	COG3860@1|root,COG3860@2|Bacteria	2|Bacteria	-	-	-	-	-	-	-	-	-	-	-	-	-	-	DUF2087
tr|Q9RZM9|Q9RZM9_DEIRA	745776.DGo_CA2240	6.46e-181	511.0	COG0073@1|root,COG0073@2|Bacteria	2|Bacteria	J	Is required not only for elongation of protein synthesis but also for the initiation of all mRNA translation through initiator tRNA(fMet) aminoacylation	pheT	GO:0005575,GO:0005622,GO:0005623,GO:0005737,GO:0044424,GO:0044464	6.1.1.20	ko:K01890,ko:K06878	ko00970,map00970	M00359,M00360	R03660	RC00055,RC00523	ko00000,ko00001,ko00002,ko01000,ko01007,ko03016	-	-	-	B3_4,B5,FDX-ACB,RNA_ligase,tRNA_bind
tr|Q9RTN5|Q9RTN5_DEIRA	243230.DR_1722	1.9e-132	375.0	COG4636@1|root,COG4636@2|Bacteria,1WIPB@1297|Deinococcus-Thermus	1297|Deinococcus-Thermus	S	Putative restriction endonuclease	-	-	-	-	-	-	-	-	-	-	-	-	Uma2
tr|Q9RWL6|Q9RWL6_DEIRA	1288484.APCS01000034_gene1817	6.27e-48	154.0	2ERK0@1|root,33J5H@2|Bacteria,1WKRA@1297|Deinococcus-Thermus	1297|Deinococcus-Thermus	-	-	-	-	-	-	-	-	-	-	-	-	-	-	-
tr|Q9RYF7|Q9RYF7_DEIRA	243230.DR_A0361	5.84e-274	749.0	COG0598@1|root,COG0598@2|Bacteria	2|Bacteria	P	Magnesium transport protein CorA	corA	-	-	ko:K03284	-	-	-	-	ko00000,ko02000	1.A.35.1,1.A.35.3	-	-	CorA
tr|Q9RTU5|Q9RTU5_DEIRA	243230.DR_1661	1.1e-61	189.0	COG2359@1|root,COG2359@2|Bacteria,1WK5A@1297|Deinococcus-Thermus	1297|Deinococcus-Thermus	S	Stage V sporulation protein S	-	-	-	ko:K06416	-	-	-	-	ko00000	-	-	-	SpoVS
tr|Q9RTA8|Q9RTA8_DEIRA	243230.DR_1857	4.33e-95	277.0	COG1764@1|root,COG1764@2|Bacteria	2|Bacteria	O	response to oxidative stress	-	-	-	ko:K04063	-	-	-	-	ko00000	-	-	-	OsmC
tr|Q9RXW6|Q9RXW6_DEIRA	243230.DR_0189	8.99e-133	376.0	COG0526@1|root,COG0526@2|Bacteria	2|Bacteria	CO	cell redox homeostasis	dsbE	-	-	ko:K02199,ko:K03671	ko04621,ko05418,map04621,map05418	-	-	-	ko00000,ko00001,ko03110	-	-	-	AhpC-TSA,Redoxin,Thioredoxin
tr|Q9RT08|Q9RT08_DEIRA	243230.DR_1961	1.7e-128	364.0	COG0666@1|root,COG0666@2|Bacteria	2|Bacteria	G	response to abiotic stimulus	-	-	-	ko:K06867,ko:K21440	-	-	-	-	ko00000,ko04131	-	-	-	Ank_2,Ank_3,Ank_4,Ank_5
tr|Q9RX42|Q9RX42_DEIRA	243230.DR_0473	4.3e-159	446.0	COG1136@1|root,COG1136@2|Bacteria,1WI3W@1297|Deinococcus-Thermus	1297|Deinococcus-Thermus	V	ABC-type antimicrobial peptide transport system, ATPase component	glnQ	-	-	ko:K02003	-	M00258	-	-	ko00000,ko00002,ko02000	3.A.1	-	-	ABC_tran
tr|Q9RYD3|Q9RYD3_DEIRA	243230.DR_0017	2.73e-92	270.0	COG3877@1|root,COG3877@2|Bacteria,1WKFA@1297|Deinococcus-Thermus	1297|Deinococcus-Thermus	S	Protein of unknown function (DUF2089)	-	-	-	-	-	-	-	-	-	-	-	-	DUF2089
sp|Q9RTK7|MINC_DEIRA	243230.DR_1753	1.78e-113	326.0	COG0850@1|root,COG0850@2|Bacteria,1WJZP@1297|Deinococcus-Thermus	1297|Deinococcus-Thermus	D	Cell division inhibitor that blocks the formation of polar Z ring septums. Rapidly oscillates between the poles of the cell to destabilize FtsZ filaments that have formed before they mature into polar Z rings. Prevents FtsZ polymerization	minC	-	-	ko:K03610	-	-	-	-	ko00000,ko03036,ko04812	-	-	-	MinC_C
sp|Q9RXR0|ACPS_DEIRA	243230.DR_0247	3.77e-93	271.0	COG0736@1|root,COG0736@2|Bacteria,1WKG2@1297|Deinococcus-Thermus	1297|Deinococcus-Thermus	I	Transfers the 4'-phosphopantetheine moiety from coenzyme A to a Ser of acyl-carrier-protein	acpS	-	2.7.8.7	ko:K00997	ko00770,map00770	-	R01625	RC00002	ko00000,ko00001,ko01000	-	-	-	ACPS
tr|Q9RTT4|Q9RTT4_DEIRA	243230.DR_1672	7.18e-170	474.0	COG4121@1|root,COG4121@2|Bacteria,1WICJ@1297|Deinococcus-Thermus	1297|Deinococcus-Thermus	S	S-adenosyl-L-methionine-dependent methyltransferase	-	-	-	-	-	-	-	-	-	-	-	-	Methyltransf_30
sp|Q9RTG8|RIMP_DEIRA	243230.DR_1796	1.97e-107	310.0	COG0779@1|root,COG0779@2|Bacteria,1WK6M@1297|Deinococcus-Thermus	1297|Deinococcus-Thermus	S	Required for maturation of 30S ribosomal subunits	rimP	GO:0000028,GO:0005575,GO:0005622,GO:0005623,GO:0005737,GO:0005829,GO:0006412,GO:0006518,GO:0006807,GO:0006996,GO:0008150,GO:0008152,GO:0009058,GO:0009059,GO:0009987,GO:0010467,GO:0016043,GO:0019538,GO:0022607,GO:0022613,GO:0022618,GO:0034622,GO:0034641,GO:0034645,GO:0042254,GO:0042255,GO:0042274,GO:0043043,GO:0043170,GO:0043603,GO:0043604,GO:0043933,GO:0044085,GO:0044237,GO:0044238,GO:0044249,GO:…	-	ko:K09748	-	-	-	-	ko00000,ko03009	-	-	-	DUF150,DUF150_C
tr|Q9RWP1|Q9RWP1_DEIRA	243230.DR_0625	6.12e-181	503.0	COG2013@1|root,COG2013@2|Bacteria	2|Bacteria	S	Mitochondrial biogenesis AIM24	-	-	-	-	-	-	-	-	-	-	-	-	AIM24
tr|Q9RS03|Q9RS03_DEIRA	243230.DR_2326	4.43e-222	612.0	COG2314@1|root,COG2314@2|Bacteria	2|Bacteria	J	TM2 domain	-	-	-	-	-	-	-	-	-	-	-	-	TM2
tr|Q9RTJ8|Q9RTJ8_DEIRA	243230.DR_1764	4.23e-212	585.0	COG2514@1|root,COG2514@2|Bacteria,1WJ12@1297|Deinococcus-Thermus	1297|Deinococcus-Thermus	S	glyoxalase bleomycin resistance protein dioxygenase	-	-	1.13.11.2	ko:K07104	ko00361,ko00362,ko00622,ko00643,ko01100,ko01120,ko01220,map00361,map00362,map00622,map00643,map01100,map01120,map01220	M00569	R00816,R04089,R05295,R05404,R05406,R07795	RC00387,RC00643,RC01075,RC01364,RC01914	ko00000,ko00001,ko00002,ko01000	-	-	-	Glyoxalase
sp|Q9RW93|AROK_DEIRA	243230.DR_0776	3.29e-141	400.0	COG0703@1|root,COG0703@2|Bacteria,1WI00@1297|Deinococcus-Thermus	1297|Deinococcus-Thermus	E	Catalyzes the specific phosphorylation of the 3-hydroxyl group of shikimic acid using ATP as a cosubstrate	aroK	GO:0000287,GO:0003674,GO:0003824,GO:0004765,GO:0005488,GO:0006082,GO:0006520,GO:0006725,GO:0006793,GO:0006796,GO:0006807,GO:0008150,GO:0008152,GO:0008652,GO:0009058,GO:0009072,GO:0009073,GO:0009987,GO:0016053,GO:0016301,GO:0016310,GO:0016740,GO:0016772,GO:0016773,GO:0019438,GO:0019632,GO:0019752,GO:0032787,GO:0043167,GO:0043169,GO:0043436,GO:0044237,GO:0044238,GO:0044249,GO:0044281,GO:0044283,GO:…	2.7.1.71	ko:K00891	ko00400,ko01100,ko01110,ko01130,ko01230,map00400,map01100,map01110,map01130,map01230	M00022	R02412	RC00002,RC00078	ko00000,ko00001,ko00002,ko01000	-	-	-	SKI
tr|Q9RRX7|Q9RRX7_DEIRA	243230.DR_2355	7.49e-110	315.0	COG1247@1|root,COG1247@2|Bacteria	2|Bacteria	M	phosphinothricin N-acetyltransferase activity	-	-	-	ko:K03827	-	-	-	-	ko00000,ko01000	-	-	-	Acetyltransf_1,Acetyltransf_10
tr|Q9RTR1|Q9RTR1_DEIRA	243230.DR_1695	2.2e-83	246.0	COG0346@1|root,COG0346@2|Bacteria	2|Bacteria	E	lactoylglutathione lyase activity	gloA	-	2.3.2.2,3.4.19.13,4.4.1.5	ko:K00681,ko:K01759	ko00430,ko00460,ko00480,ko00620,ko01100,map00430,map00460,map00480,map00620,map01100	-	R00494,R01262,R01687,R02530,R03867,R03916,R03970,R03971,R04935	RC00004,RC00064,RC00090,RC00096,RC00740	ko00000,ko00001,ko01000,ko01002	-	-	-	Glyoxalase,Glyoxalase_4
tr|Q9RSI2|Q9RSI2_DEIRA	243230.DR_2142	1.89e-110	317.0	COG1585@1|root,COG1585@2|Bacteria	2|Bacteria	OU	cellular response to DNA damage stimulus	ybbJ	GO:0005575,GO:0005623,GO:0005886,GO:0016020,GO:0044464,GO:0071944	-	ko:K07340	-	-	-	-	ko00000	-	-	-	NfeD
tr|Q9RX62|Q9RX62_DEIRA	243230.DR_0453	1.11e-104	305.0	COG4290@1|root,COG4290@2|Bacteria	2|Bacteria	F	endoribonuclease activity	rnaSA	GO:0005575,GO:0005576	3.1.27.3	ko:K01167,ko:K15125	ko05133,map05133	-	-	-	ko00000,ko00001,ko00536,ko01000,ko03016,ko03019	-	-	-	Ribonuclease
tr|Q9RS58|Q9RS58_DEIRA	243230.DR_2269	3.54e-166	464.0	COG0476@1|root,COG0476@2|Bacteria,1WIMK@1297|Deinococcus-Thermus	1297|Deinococcus-Thermus	H	COGs COG0476 Dinucleotide-utilizing protein involved in molybdopterin and thiamine biosynthesis family 2	-	-	2.7.7.80	ko:K21029	ko04122,map04122	-	R07459	RC00043	ko00000,ko00001,ko01000	-	-	-	ThiF
tr|Q9RS65|Q9RS65_DEIRA	243230.DR_2262	2.5e-109	314.0	arCOG10217@1|root,301DU@2|Bacteria,1WMIC@1297|Deinococcus-Thermus	1297|Deinococcus-Thermus	S	Domain of unknown function (DUF4385)	-	-	-	-	-	-	-	-	-	-	-	-	DUF4385
tr|Q9RWJ1|Q9RWJ1_DEIRA	243230.DR_0677	3.07e-149	419.0	COG0454@1|root,COG0456@2|Bacteria	2|Bacteria	K	acetyltransferase	-	-	-	-	-	-	-	-	-	-	-	-	Acetyltransf_1
tr|Q9RW42|Q9RW42_DEIRA	243230.DR_0827	5.09e-154	432.0	COG1011@1|root,COG1011@2|Bacteria,1WK4M@1297|Deinococcus-Thermus	1297|Deinococcus-Thermus	S	TIGRFAM haloacid dehalogenase superfamily, subfamily IA, variant 3 with third motif having DD or ED	-	-	-	ko:K07025	-	-	-	-	ko00000	-	-	-	HAD_2,Hydrolase
tr|Q9RVH6|Q9RVH6_DEIRA	243230.DR_1053	5.7e-177	492.0	COG1073@1|root,COG1073@2|Bacteria	2|Bacteria	S	thiolester hydrolase activity	yfhR3	-	-	ko:K06889	-	-	-	-	ko00000	-	-	-	Abhydrolase_1,Hydrolase_4,Peptidase_S9
tr|Q9RVM7|Q9RVM7_DEIRA	243230.DR_1000	3.92e-141	398.0	COG1514@1|root,COG1514@2|Bacteria,1WK35@1297|Deinococcus-Thermus	1297|Deinococcus-Thermus	J	2'-5' RNA ligase superfamily	-	-	-	-	-	-	-	-	-	-	-	-	2_5_RNA_ligase2
sp|Q9RSK0|RL36_DEIRA	243230.DR_2124	3.48e-19	77.8	COG0257@1|root,COG0257@2|Bacteria	2|Bacteria	J	Belongs to the bacterial ribosomal protein bL36 family	rpmJ	GO:0003674,GO:0003735,GO:0005198,GO:0005575,GO:0005622,GO:0005623,GO:0005737,GO:0005829,GO:0005840,GO:0006412,GO:0006518,GO:0006807,GO:0008150,GO:0008152,GO:0009058,GO:0009059,GO:0009987,GO:0010467,GO:0015934,GO:0019538,GO:0022625,GO:0022626,GO:0032991,GO:0034641,GO:0034645,GO:0043043,GO:0043170,GO:0043226,GO:0043228,GO:0043229,GO:0043232,GO:0043603,GO:0043604,GO:0044237,GO:0044238,GO:0044249,GO:…	-	ko:K02919	ko03010,map03010	M00178	-	-	br01610,ko00000,ko00001,ko00002,ko03011	-	-	-	Ribosomal_L36
tr|Q9RUX3|Q9RUX3_DEIRA	243230.DR_1257	3.03e-299	815.0	COG2133@1|root,COG2133@2|Bacteria,1WMHH@1297|Deinococcus-Thermus	1297|Deinococcus-Thermus	G	COGs COG2133 Glucose sorbosone dehydrogenase	-	-	-	-	-	-	-	-	-	-	-	-	GSDH
tr|Q9RSG2|Q9RSG2_DEIRA	243230.DR_2162	4.83e-126	358.0	COG1515@1|root,COG1515@2|Bacteria	2|Bacteria	L	deoxyribonuclease V activity	nfi	-	3.1.11.5,3.1.21.7	ko:K01144,ko:K05982	-	-	-	-	ko00000,ko01000,ko03400	-	-	-	Endonuclease_5
sp|Q9RXV7|Y199_DEIRA	243230.DR_0199	4.11e-57	177.0	COG0718@1|root,COG0718@2|Bacteria,1WK7U@1297|Deinococcus-Thermus	1297|Deinococcus-Thermus	S	Binds to DNA and alters its conformation. May be involved in regulation of gene expression, nucleoid organization and DNA protection	-	-	-	ko:K09747	-	-	-	-	ko00000	-	-	-	YbaB_DNA_bd
tr|Q9RVN3|Q9RVN3_DEIRA	1121378.KB899709_gene1052	1.56e-39	134.0	COG2018@1|root,COG2018@2|Bacteria,1WK81@1297|Deinococcus-Thermus	1297|Deinococcus-Thermus	S	Roadblock/LC7 domain	-	-	-	-	-	-	-	-	-	-	-	-	Robl_LC7
tr|Q9RYG2|Q9RYG2_DEIRA	243230.DR_A0356	3.56e-189	525.0	COG3437@1|root,COG3437@2|Bacteria	2|Bacteria	T	response regulator, receiver	-	-	-	-	-	-	-	-	-	-	-	-	DUF4388,EAL,GGDEF,Guanylate_cyc,HATPase_c,PAS_3,PAS_4,Response_reg
tr|Q9RSJ2|Q9RSJ2_DEIRA	243230.DR_2132	6.45e-100	290.0	COG0589@1|root,COG0589@2|Bacteria,1WJVG@1297|Deinococcus-Thermus	1297|Deinococcus-Thermus	T	Universal stress protein	-	-	-	-	-	-	-	-	-	-	-	-	Usp
tr|Q9RRR5|Q9RRR5_DEIRA	243230.DR_2421	1.16e-147	415.0	COG2316@1|root,COG2316@2|Bacteria,1WJ48@1297|Deinococcus-Thermus	1297|Deinococcus-Thermus	S	PFAM Metal-dependent phosphohydrolase, HD	-	-	-	ko:K06951	-	-	-	-	ko00000	-	-	-	HD
tr|Q9RSN9|Q9RSN9_DEIRA	243230.DR_2085	3.71e-53	166.0	COG0695@1|root,COG0695@2|Bacteria,1WKDQ@1297|Deinococcus-Thermus	1297|Deinococcus-Thermus	O	PFAM glutaredoxin	grxA	-	1.20.4.3	ko:K18917	-	-	-	-	ko00000,ko01000	-	-	-	Glutaredoxin
tr|Q9RSX5|Q9RSX5_DEIRA	243230.DR_1994	5.28e-125	357.0	2EF7V@1|root,34661@2|Bacteria	2|Bacteria	S	Protein of unknown function (DUF1282)	-	-	-	-	-	-	-	-	-	-	-	-	DUF1282
tr|Q9RZL9|Q9RZL9_DEIRA	1288484.APCS01000137_gene8	1.97e-74	225.0	COG1607@1|root,COG1607@2|Bacteria,1WK9T@1297|Deinococcus-Thermus	1297|Deinococcus-Thermus	I	Thioesterase superfamily	-	-	-	-	-	-	-	-	-	-	-	-	4HBT
tr|Q9RY19|Q9RY19_DEIRA	243230.DR_0133	2.78e-223	614.0	COG0657@1|root,COG0657@2|Bacteria,1WMPJ@1297|Deinococcus-Thermus	1297|Deinococcus-Thermus	I	alpha/beta hydrolase fold	-	-	-	-	-	-	-	-	-	-	-	-	Abhydrolase_3
tr|Q9RW64|Q9RW64_DEIRA	243230.DR_0805	5.76e-74	223.0	COG1826@1|root,COG1826@2|Bacteria,1WKJM@1297|Deinococcus-Thermus	1297|Deinococcus-Thermus	U	Part of the twin-arginine translocation (Tat) system that transports large folded proteins containing a characteristic twin-arginine motif in their signal peptide across membranes. TatA could form the protein-conducting channel of the Tat system	-	-	-	ko:K03116	ko03060,ko03070,map03060,map03070	M00336	-	-	ko00000,ko00001,ko00002,ko02044	2.A.64	-	-	MttA_Hcf106
tr|Q9RY84|Q9RY84_DEIRA	243230.DR_0066	5.9e-188	522.0	COG3231@1|root,COG3231@2|Bacteria,1WMRR@1297|Deinococcus-Thermus	1297|Deinococcus-Thermus	J	Belongs to the aminoglycoside phosphotransferase family	-	-	2.7.1.95	ko:K00897	-	-	-	-	ko00000,ko01000,ko01504	-	-	-	APH
tr|Q9RWJ5|Q9RWJ5_DEIRA	1476583.DEIPH_ctg004orf0101	1.23e-31	119.0	2A1SB@1|root,30Q0Y@2|Bacteria,1WKTM@1297|Deinococcus-Thermus	1297|Deinococcus-Thermus	-	-	-	-	-	-	-	-	-	-	-	-	-	-	-
sp|Q9RVY1|DTD_DEIRA	243230.DR_0890	8.59e-98	284.0	COG1490@1|root,COG1490@2|Bacteria,1WJUX@1297|Deinococcus-Thermus	1297|Deinococcus-Thermus	J	rejects L-amino acids rather than detecting D-amino acids in the active site. By recycling D-aminoacyl-tRNA to D-amino acids and free tRNA molecules, this enzyme counteracts the toxicity associated with the formation of D-aminoacyl-tRNA entities in vivo and helps enforce protein L-homochirality	dtd	GO:0002161,GO:0003674,GO:0003824,GO:0005575,GO:0005622,GO:0005623,GO:0005737,GO:0006139,GO:0006399,GO:0006450,GO:0006725,GO:0006807,GO:0008150,GO:0008152,GO:0009987,GO:0016070,GO:0016787,GO:0016788,GO:0034641,GO:0034660,GO:0043170,GO:0044237,GO:0044238,GO:0044424,GO:0044464,GO:0046483,GO:0051499,GO:0051500,GO:0052689,GO:0065007,GO:0065008,GO:0071704,GO:0090304,GO:0106074,GO:0140098,GO:0140101,GO:…	-	ko:K07560	-	-	-	-	ko00000,ko01000,ko03016	-	-	-	Tyr_Deacylase
tr|Q9RUZ2|Q9RUZ2_DEIRA	243230.DR_1238	1.42e-290	792.0	COG0119@1|root,COG0119@2|Bacteria,1WIX3@1297|Deinococcus-Thermus	1297|Deinococcus-Thermus	E	Belongs to the alpha-IPM synthase homocitrate synthase family	-	-	2.3.3.14	ko:K01655	ko00300,ko00620,ko01100,ko01120,ko01130,ko01210,ko01230,map00300,map00620,map01100,map01120,map01130,map01210,map01230	M00030,M00433	R00271	RC00004,RC00067,RC02754	br01601,ko00000,ko00001,ko00002,ko01000	-	-	-	HMGL-like
tr|Q9RRM9|Q9RRM9_DEIRA	243230.DR_2459	1.23e-135	383.0	COG1853@1|root,COG1853@2|Bacteria,1WKCR@1297|Deinococcus-Thermus	1297|Deinococcus-Thermus	S	COGs COG1853 Conserved protein domain typically associated with flavoprotein oxygenase DIM6 NTAB family	-	-	1.5.1.36	ko:K00484	ko00350,ko00740,ko01100,ko01120,ko01220,map00350,map00740,map01100,map01120,map01220	-	R02698,R03299,R05705,R09748,R09750	RC00046,RC00126	ko00000,ko00001,ko01000	-	-	-	Flavin_Reduct
tr|Q9RWG5|Q9RWG5_DEIRA	243230.DR_0703	5.5e-111	318.0	COG4297@1|root,COG4297@2|Bacteria	2|Bacteria	S	beta-cyclopiazonate dehydrogenase activity	-	-	-	-	-	-	-	-	-	-	-	-	Cupin_1,Cupin_2
tr|Q9RVZ6|Q9RVZ6_DEIRA	243230.DR_0874	2.06e-178	496.0	2997X@1|root,2ZWB6@2|Bacteria	2|Bacteria	-	-	-	-	-	-	-	-	-	-	-	-	-	-	-
sp|Q9RSH2|RL34_DEIRA	1288484.APCS01000025_gene2498	2.09e-24	91.7	COG0230@1|root,COG0230@2|Bacteria	2|Bacteria	J	Ribosomal protein L34	rpmH	GO:0003674,GO:0003735,GO:0005198,GO:0005575,GO:0005622,GO:0005623,GO:0005737,GO:0005829,GO:0005840,GO:0006412,GO:0006518,GO:0006807,GO:0008150,GO:0008152,GO:0009058,GO:0009059,GO:0009987,GO:0010467,GO:0015934,GO:0019538,GO:0022625,GO:0022626,GO:0032991,GO:0034641,GO:0034645,GO:0043043,GO:0043170,GO:0043226,GO:0043228,GO:0043229,GO:0043232,GO:0043603,GO:0043604,GO:0044237,GO:0044238,GO:0044249,GO:…	-	ko:K02914	ko03010,map03010	M00178	-	-	br01610,ko00000,ko00001,ko00002,ko03011	-	-	-	Ribosomal_L34
tr|Q9RRR6|Q9RRR6_DEIRA	243230.DR_2420	3.91e-100	290.0	COG0784@1|root,COG0784@2|Bacteria,1WMM2@1297|Deinococcus-Thermus	1297|Deinococcus-Thermus	T	PFAM response regulator receiver	-	-	-	-	-	-	-	-	-	-	-	-	Response_reg
tr|Q9RWE2|Q9RWE2_DEIRA	243230.DR_0727	5.74e-108	310.0	2BC4U@1|root,325PM@2|Bacteria,1WJT2@1297|Deinococcus-Thermus	1297|Deinococcus-Thermus	S	PFAM NADH-quinone oxidoreductase chain 15	-	-	-	-	-	-	-	-	-	-	-	-	NADH_Oxid_Nqo15
tr|Q9RUB3|Q9RUB3_DEIRA	243230.DR_1478	1.49e-70	213.0	COG1550@1|root,COG1550@2|Bacteria,1WKGW@1297|Deinococcus-Thermus	1297|Deinococcus-Thermus	S	COGs COG1550 conserved	-	-	-	ko:K09764	-	-	-	-	ko00000	-	-	-	DUF503
tr|Q9RRV6|Q9RRV6_DEIRA	243230.DR_2379	0.0	1137.0	COG1132@1|root,COG1132@2|Bacteria	2|Bacteria	V	(ABC) transporter	-	GO:0003674,GO:0003824,GO:0005215,GO:0005319,GO:0006810,GO:0006869,GO:0008150,GO:0010876,GO:0015399,GO:0015405,GO:0016462,GO:0016787,GO:0016817,GO:0016818,GO:0016887,GO:0017111,GO:0022804,GO:0022857,GO:0033036,GO:0034040,GO:0042623,GO:0042626,GO:0043492,GO:0051179,GO:0051234,GO:0055085,GO:0071702	-	ko:K06147	-	-	-	-	ko00000,ko02000	3.A.1.106,3.A.1.109,3.A.1.21	-	-	ABC_membrane,ABC_tran
tr|Q9RU09|Q9RU09_DEIRA	243230.DR_1587	4.9e-64	195.0	2EPRJ@1|root,33HC2@2|Bacteria	2|Bacteria	-	-	-	-	-	-	-	-	-	-	-	-	-	-	-
tr|Q9RUW7|Q9RUW7_DEIRA	243230.DR_1263	3.57e-164	458.0	COG5113@1|root,COG3236@2|Bacteria	2|Bacteria	O	hydrolase activity, hydrolyzing N-glycosyl compounds	ybiA	-	-	ko:K09935	-	-	-	-	ko00000	-	-	-	DUF1768
tr|Q9RZ91|Q9RZ91_DEIRA	243230.DR_A0063	6.68e-265	724.0	COG2120@1|root,COG2120@2|Bacteria,1WJ9F@1297|Deinococcus-Thermus	1297|Deinococcus-Thermus	S	GlcNAc-PI de-N-acetylase	-	-	-	-	-	-	-	-	-	-	-	-	PIG-L
tr|Q9RYD5|Q9RYD5_DEIRA	243230.DR_0015	3.02e-85	250.0	2DZT4@1|root,32VI7@2|Bacteria,1WMQ3@1297|Deinococcus-Thermus	1297|Deinococcus-Thermus	-	-	-	-	-	-	-	-	-	-	-	-	-	-	-
tr|Q9RS96|Q9RS96_DEIRA	243230.DR_2231	4.94e-103	298.0	COG4696@1|root,COG4696@2|Bacteria	2|Bacteria	J	Protein conserved in bacteria	XK27_03185	-	-	ko:K16785	ko02010,map02010	M00582	-	-	ko00000,ko00001,ko00002,ko02000	3.A.1.25,3.A.1.28,3.A.1.29,3.A.1.30,3.A.1.31,3.A.1.32,3.A.1.33,3.A.1.35	-	-	Acetyltransf_3,Hydrolase_3,PRA-PH
tr|Q9RVS7|Q9RVS7_DEIRA	243230.DR_0945	1.48e-145	409.0	COG3545@1|root,COG3545@2|Bacteria	2|Bacteria	S	Serine hydrolase	-	-	-	ko:K07002	-	-	-	-	ko00000	-	-	-	Ser_hydrolase
sp|Q9RWG3|Y705_DEIRA	243230.DR_0705	4.15e-231	635.0	COG2342@1|root,COG2342@2|Bacteria,1WK9N@1297|Deinococcus-Thermus	1297|Deinococcus-Thermus	G	Glycoside-hydrolase family GH114	-	-	6.1.1.16	ko:K01884	ko00970,map00970	M00360	R03650	RC00055,RC00523	ko00000,ko00001,ko00002,ko01000,ko01007,ko03016	-	-	-	Glyco_hydro_114
tr|Q9RUR1|Q9RUR1_DEIRA	243230.DR_1321	3.34e-155	434.0	COG0681@1|root,COG0681@2|Bacteria	2|Bacteria	U	signal peptide processing	lepB	GO:0005575,GO:0005576,GO:0005623,GO:0005886,GO:0005887,GO:0008150,GO:0016020,GO:0016021,GO:0031224,GO:0031226,GO:0040007,GO:0044425,GO:0044459,GO:0044464,GO:0071944	3.4.21.89	ko:K03100,ko:K13280	ko02024,ko03060,map02024,map03060	-	-	-	ko00000,ko00001,ko01000,ko01002	-	-	-	Peptidase_S24,Peptidase_S26
tr|Q9RZI3|Q9RZI3_DEIRA	1121378.KB899733_gene4274	1.83e-170	491.0	COG5534@1|root,COG5534@2|Bacteria,1WJ09@1297|Deinococcus-Thermus	1297|Deinococcus-Thermus	L	Replication initiator protein A	-	-	-	-	-	-	-	-	-	-	-	-	RPA
tr|Q9RX23|Q9RX23_DEIRA	243230.DR_0492	1.14e-63	194.0	COG1359@1|root,COG1359@2|Bacteria	2|Bacteria	S	Antibiotic biosynthesis monooxygenase	-	GO:0003674,GO:0003824	-	-	-	-	-	-	-	-	-	-	ABM
tr|Q9RS78|Q9RS78_DEIRA	243230.DR_2249	2.12e-311	848.0	COG0639@1|root,COG4639@1|root,COG0639@2|Bacteria,COG4639@2|Bacteria	2|Bacteria	Q	AAA domain	prpA	-	3.1.3.16	ko:K01090	-	-	-	-	ko00000,ko01000	-	-	-	AAA_33,Metallophos,PNKP-ligase_C,PNKP_ligase
tr|Q9RXS2|Q9RXS2_DEIRA	243230.DR_0234	1.05e-74	223.0	COG3860@1|root,COG3860@2|Bacteria,1WN7K@1297|Deinococcus-Thermus	1297|Deinococcus-Thermus	K	Uncharacterized protein conserved in bacteria (DUF2087)	-	-	-	-	-	-	-	-	-	-	-	-	DUF2087
tr|Q9RX87|Q9RX87_DEIRA	243230.DR_0428	1.1e-97	283.0	COG3695@1|root,COG3695@2|Bacteria	2|Bacteria	L	enzyme binding	ogt	-	2.1.1.63	ko:K00567,ko:K07443	-	-	-	-	ko00000,ko01000,ko03400	-	-	-	DNA_binding_1,YjbR
tr|Q9RYU0|Q9RYU0_DEIRA	243230.DR_A0218	1.06e-201	559.0	COG1680@1|root,COG1680@2|Bacteria,1WJK2@1297|Deinococcus-Thermus	1297|Deinococcus-Thermus	V	Beta-lactamase	-	-	-	-	-	-	-	-	-	-	-	-	Beta-lactamase
tr|Q9RRJ0|Q9RRJ0_DEIRA	243230.DR_2500	3.83e-109	314.0	COG0574@1|root,COG0574@2|Bacteria	2|Bacteria	G	Belongs to the PEP-utilizing enzyme family	-	-	2.7.9.2	ko:K01007	ko00620,ko00680,ko00720,ko01100,ko01120,ko01200,map00620,map00680,map00720,map01100,map01120,map01200	M00173,M00374	R00199	RC00002,RC00015	ko00000,ko00001,ko00002,ko01000	-	-	-	-
tr|Q9RVU9|Q9RVU9_DEIRA	243230.DR_0923	4.28e-67	202.0	COG2343@1|root,COG2343@2|Bacteria,1WN4Q@1297|Deinococcus-Thermus	1297|Deinococcus-Thermus	S	Domain of unknown function (DUF427)	-	-	-	-	-	-	-	-	-	-	-	-	NTP_transf_9
tr|Q9RSU4|Q9RSU4_DEIRA	243230.DR_2029	1.05e-135	383.0	COG2306@1|root,COG2306@2|Bacteria	2|Bacteria	S	Protein of unknown function (DUF402)	-	-	-	ko:K09145	-	-	-	-	ko00000	-	-	-	DUF402
tr|Q9RVV8|Q9RVV8_DEIRA	1288484.APCS01000001_gene592	1.17e-43	154.0	COG2813@1|root,COG2813@2|Bacteria,1WIPI@1297|Deinococcus-Thermus	1297|Deinococcus-Thermus	J	16S RNA G1207 methylase RsmC	rsmC	-	2.1.1.172	ko:K00564	-	-	R07234	RC00003	ko00000,ko01000,ko03009	-	-	-	MTS
tr|Q9RTG0|Q9RTG0_DEIRA	243230.DR_1804	9.01e-90	263.0	COG4766@1|root,COG4766@2|Bacteria	2|Bacteria	E	ethanolamine catabolic process	eutQ	-	-	ko:K04019,ko:K04030	ko00564,ko01100,map00564,map01100	-	R00749	RC00370	ko00000,ko00001	-	-	-	Cupin_2,EutQ
tr|Q9RY96|Q9RY96_DEIRA	243230.DR_0054	2.38e-72	217.0	COG1416@1|root,COG1416@2|Bacteria	2|Bacteria	-	-	-	-	-	ko:K09004	-	-	-	-	ko00000	-	-	-	DrsE
tr|Q9RY36|Q9RY36_DEIRA	243230.DR_0115	1.34e-124	364.0	COG0497@1|root,COG0497@2|Bacteria,1WJF5@1297|Deinococcus-Thermus	1297|Deinococcus-Thermus	L	Hydrolyzes cAMP to 5'-AMP. Plays an important regulatory role in modulating the intracellular concentration of cAMP, thereby influencing cAMP-dependent processes	-	-	-	-	-	-	-	-	-	-	-	-	Collagen,SLH
tr|Q9RXT2|Q9RXT2_DEIRA	243230.DR_0224	7.94e-54	168.0	COG1828@1|root,COG1828@2|Bacteria	2|Bacteria	F	Part of the phosphoribosylformylglycinamidine synthase complex involved in the purines biosynthetic pathway. Catalyzes the ATP-dependent conversion of formylglycinamide ribonucleotide (FGAR) and glutamine to yield formylglycinamidine ribonucleotide (FGAM) and glutamate. The FGAM synthase complex is composed of three subunits. PurQ produces an ammonia molecule by converting glutamine to glutamate.…	purS	-	6.3.2.6,6.3.5.3	ko:K01923,ko:K01952	ko00230,ko01100,ko01110,ko01130,map00230,map01100,map01110,map01130	M00048	R04463,R04591	RC00010,RC00064,RC00162,RC01160	ko00000,ko00001,ko00002,ko01000	-	-	iYO844.BSU06460	PurS
tr|Q9RW66|Q9RW66_DEIRA	1288484.APCS01000051_gene189	6.93e-24	97.4	COG5343@1|root,COG5343@2|Bacteria,1WJTR@1297|Deinococcus-Thermus	1297|Deinococcus-Thermus	S	Anti-sigma-K factor rskA	-	-	-	-	-	-	-	-	-	-	-	-	RskA,zf-HC2
tr|Q9RYP9|Q9RYP9_DEIRA	243230.DR_A0260	1.32e-158	446.0	COG0410@1|root,COG0410@2|Bacteria,1WI8M@1297|Deinococcus-Thermus	1297|Deinococcus-Thermus	E	ABC-type branched-chain amino acid transport systems ATPase component	-	-	-	ko:K01996	ko02010,ko02024,map02010,map02024	M00237	-	-	ko00000,ko00001,ko00002,ko02000	3.A.1.4	-	-	ABC_tran,BCA_ABC_TP_C
tr|Q9RTM8|Q9RTM8_DEIRA	243230.DR_1732	1.19e-169	473.0	COG0277@1|root,COG0277@2|Bacteria,1WJXC@1297|Deinococcus-Thermus	1297|Deinococcus-Thermus	C	Glycolate oxidase subunit GlcE	-	-	-	-	-	-	-	-	-	-	-	-	FAD_binding_4
tr|Q9RUD8|Q9RUD8_DEIRA	243230.DR_1449	3.05e-136	388.0	COG1346@1|root,COG1346@2|Bacteria,1WMZ8@1297|Deinococcus-Thermus	1297|Deinococcus-Thermus	M	LrgB-like family	-	-	-	-	-	-	-	-	-	-	-	-	LrgB
tr|Q9RYG6|Q9RYG6_DEIRA	243230.DR_A0351	8.59e-98	284.0	COG0835@1|root,COG0835@2|Bacteria	2|Bacteria	NT	chemotaxis	difC	-	-	ko:K02659,ko:K03408	ko02020,ko02025,ko02030,map02020,map02025,map02030	-	-	-	ko00000,ko00001,ko02035,ko02044	-	-	-	CheW
tr|Q9RYT9|Q9RYT9_DEIRA	243230.DR_A0219	7.83e-200	552.0	28REU@1|root,2ZDU0@2|Bacteria	2|Bacteria	-	-	-	-	-	-	-	-	-	-	-	-	-	-	-
tr|Q9RTH0|Q9RTH0_DEIRA	243230.DR_1794	2.73e-238	655.0	COG1477@1|root,COG1477@2|Bacteria,1WJ9B@1297|Deinococcus-Thermus	1297|Deinococcus-Thermus	H	Flavin transferase that catalyzes the transfer of the FMN moiety of FAD and its covalent binding to the hydroxyl group of a threonine residue in a target flavoprotein	-	-	2.7.1.180	ko:K03734	-	-	-	-	ko00000,ko01000	-	-	-	ApbE
tr|Q9RV49|Q9RV49_DEIRA	243230.DR_1181	8.77e-103	296.0	COG3871@1|root,COG3871@2|Bacteria	2|Bacteria	S	Pyridoxamine 5'-phosphate oxidase	-	-	1.4.3.5	ko:K00275	ko00750,ko01100,ko01120,map00750,map01100,map01120	M00124	R00277,R00278,R01710,R01711	RC00048,RC00116	ko00000,ko00001,ko00002,ko01000	-	-	-	Pyrid_ox_like
tr|Q9RYK4|Q9RYK4_DEIRA	243230.DR_A0308	3.42e-175	488.0	COG1309@1|root,COG1309@2|Bacteria	2|Bacteria	K	transcriptional regulator	-	-	-	-	-	-	-	-	-	-	-	-	TetR_N
tr|Q9RRK6|Q9RRK6_DEIRA	243230.DR_2483	1.81e-82	243.0	COG1403@1|root,COG1403@2|Bacteria	2|Bacteria	V	endonuclease activity	yisB	-	-	-	-	-	-	-	-	-	-	-	HNH
tr|Q9RR64|Q9RR64_DEIRA	243230.DR_2633	2.52e-127	370.0	COG1357@1|root,COG1357@2|Bacteria	2|Bacteria	S	protein homooligomerization	pipB	-	2.1.1.63	ko:K00567	-	-	-	-	ko00000,ko01000,ko03400	-	-	-	Pentapeptide
tr|Q9RTE7|Q9RTE7_DEIRA	243230.DR_1818	1.74e-88	259.0	COG3895@1|root,COG3895@2|Bacteria	2|Bacteria	O	Periplasmic Protein	-	-	-	-	-	-	-	-	-	-	-	-	DUF4232,LprI,MliC
tr|Q9RRH5|Q9RRH5_DEIRA	243230.DR_2516	1.21e-266	730.0	COG0612@1|root,COG0612@2|Bacteria,1WIM9@1297|Deinococcus-Thermus	1297|Deinococcus-Thermus	S	PFAM Peptidase M16 inactive domain	-	-	-	-	-	-	-	-	-	-	-	-	Peptidase_M16,Peptidase_M16_C
tr|Q9RVY7|Q9RVY7_DEIRA	243230.DR_0884	1.15e-109	316.0	COG1863@1|root,COG1863@2|Bacteria,1WKP6@1297|Deinococcus-Thermus	1297|Deinococcus-Thermus	P	Multisubunit Na H antiporter MnhE subunit	-	-	-	ko:K05569	-	-	-	-	ko00000,ko02000	2.A.63.1,2.A.63.2	-	-	MNHE
tr|Q9RTT8|Q9RTT8_DEIRA	243230.DR_1668	0.0	978.0	COG0168@1|root,COG0168@2|Bacteria	2|Bacteria	P	Low-affinity potassium transport system. Interacts with trk system potassium uptake protein TrkA	trkH	-	-	ko:K03498	-	-	-	-	ko00000,ko02000	2.A.38.1,2.A.38.4	-	-	TrkH
tr|Q9RSB0|Q9RSB0_DEIRA	243230.DR_2215	9.83e-190	526.0	COG0561@1|root,COG0561@2|Bacteria	2|Bacteria	Q	phosphatase activity	-	-	3.1.3.12	ko:K01087	ko00500,ko01100,map00500,map01100	-	R02778	RC00017	ko00000,ko00001,ko01000	-	-	-	Hydrolase_3,S6PP
tr|Q9RT88|Q9RT88_DEIRA	243230.DR_1877	1.21e-125	362.0	COG1787@1|root,COG1787@2|Bacteria,1WN9F@1297|Deinococcus-Thermus	1297|Deinococcus-Thermus	V	Restriction endonuclease	-	-	-	ko:K07448	-	-	-	-	ko00000,ko02048	-	-	-	Mrr_cat
tr|Q9RYV8|Q9RYV8_DEIRA	243230.DR_A0198	3.76e-108	312.0	COG2050@1|root,COG2050@2|Bacteria,1WK1X@1297|Deinococcus-Thermus	1297|Deinococcus-Thermus	Q	Thioesterase superfamily	-	-	-	-	-	-	-	-	-	-	-	-	4HBT
tr|Q9RTU2|Q9RTU2_DEIRA	243230.DR_1664	1.4e-124	356.0	COG0775@1|root,COG0775@2|Bacteria,1WIHW@1297|Deinococcus-Thermus	1297|Deinococcus-Thermus	F	Catalyzes the hydrolysis of futalosine (FL) to dehypoxanthine futalosine (DHFL) and hypoxanthine, a step in the biosynthesis of menaquinone (MK, vitamin K2)	mqnB	GO:0003674,GO:0003824,GO:0006732,GO:0008150,GO:0008152,GO:0009058,GO:0009108,GO:0009233,GO:0009234,GO:0009987,GO:0016787,GO:0016798,GO:0016799,GO:0042180,GO:0042181,GO:0044237,GO:0044249,GO:0044281,GO:0044283,GO:0051186,GO:0051188,GO:0071704,GO:1901576,GO:1901661,GO:1901663	3.2.2.26	ko:K11783	ko00130,ko01110,map00130,map01110	-	R08587	RC00063,RC00318	ko00000,ko00001,ko01000	-	-	-	PNP_UDP_1
tr|Q9RY60|Q9RY60_DEIRA	243230.DR_0090	1.51e-170	475.0	COG0204@1|root,COG0204@2|Bacteria,1WICP@1297|Deinococcus-Thermus	1297|Deinococcus-Thermus	I	PFAM Phospholipid glycerol acyltransferase	-	-	-	-	-	-	-	-	-	-	-	-	Acyltransferase
tr|Q9RZB7|Q9RZB7_DEIRA	243230.DR_A0037	1e-248	681.0	COG0463@1|root,COG0463@2|Bacteria	2|Bacteria	M	Glycosyl transferase, family 2	-	-	-	ko:K12997	-	-	-	-	ko00000,ko01000,ko01003,ko01005	-	GT2	-	Glycos_transf_2
tr|Q9RZM1|Q9RZM1_DEIRA	1121378.KB899761_gene3277	1.52e-110	332.0	COG0582@1|root,COG0582@2|Bacteria	2|Bacteria	L	DNA integration	-	-	-	-	-	-	-	-	-	-	-	-	Phage_int_SAM_1,Phage_int_SAM_5,Phage_integrase
tr|Q9RVI0|Q9RVI0_DEIRA	243230.DR_1049	2.43e-87	256.0	COG4367@1|root,COG4367@2|Bacteria	2|Bacteria	K	negative regulation of transcription, DNA-templated	-	-	-	-	-	-	-	-	-	-	-	-	DUF2316
tr|Q9RUN6|Q9RUN6_DEIRA	243230.DR_1348	2.95e-54	169.0	COG3798@1|root,COG3798@2|Bacteria	2|Bacteria	O	Protein conserved in bacteria	-	-	-	-	-	-	-	-	-	-	-	-	DUF2171
tr|Q9RRX4|Q9RRX4_DEIRA	243230.DR_2358	5.9e-144	406.0	2DQXV@1|root,3399Y@2|Bacteria	2|Bacteria	-	-	-	-	-	-	-	-	-	-	-	-	-	-	TPR_12,TPR_16,TPR_8
tr|Q9RRA8|Q9RRA8_DEIRA	243230.DR_2586	5.79e-52	164.0	COG1722@1|root,COG1722@2|Bacteria	2|Bacteria	L	exodeoxyribonuclease VII activity	xseB	GO:0003674,GO:0003824,GO:0004518,GO:0004527,GO:0004529,GO:0004536,GO:0005575,GO:0005622,GO:0005623,GO:0005737,GO:0005829,GO:0006139,GO:0006259,GO:0006308,GO:0006725,GO:0006807,GO:0008150,GO:0008152,GO:0008855,GO:0009056,GO:0009057,GO:0009318,GO:0009987,GO:0016787,GO:0016788,GO:0016796,GO:0016895,GO:0019439,GO:0032991,GO:0034641,GO:0034655,GO:0043170,GO:0044237,GO:0044238,GO:0044248,GO:0044260,GO:…	3.1.11.6	ko:K03602	ko03430,map03430	-	-	-	ko00000,ko00001,ko01000,ko03400	-	-	-	Exonuc_VII_S
tr|Q9RRN9|Q9RRN9_DEIRA	243230.DR_2449	3.26e-68	206.0	COG1937@1|root,COG1937@2|Bacteria,1WK8A@1297|Deinococcus-Thermus	1297|Deinococcus-Thermus	S	PFAM Uncharacterised BCR, COG1937	-	-	-	ko:K21600	-	-	-	-	ko00000,ko03000	-	-	-	Trns_repr_metal
tr|Q9RVN2|Q9RVN2_DEIRA	243230.DR_0995	1.25e-78	233.0	COG2018@1|root,COG2018@2|Bacteria,1WKQZ@1297|Deinococcus-Thermus	1297|Deinococcus-Thermus	S	Roadblock/LC7 domain	-	-	-	ko:K07131	-	-	-	-	ko00000	-	-	-	Robl_LC7
tr|Q9RT12|Q9RT12_DEIRA	926554.KI912662_gene1256	4.8e-30	114.0	2EBTY@1|root,335TG@2|Bacteria	2|Bacteria	-	-	-	-	-	-	-	-	-	-	-	-	-	-	YbjN
tr|Q9RV54|Q9RV54_DEIRA	243230.DR_1176	5.67e-53	166.0	2DC64@1|root,2ZD1F@2|Bacteria	2|Bacteria	-	-	-	-	-	-	-	-	-	-	-	-	-	-	-
tr|Q9RT37|Q9RT37_DEIRA	243230.DR_1929	9.85e-197	545.0	COG0580@1|root,COG0580@2|Bacteria,1WJVH@1297|Deinococcus-Thermus	1297|Deinococcus-Thermus	U	Belongs to the MIP aquaporin (TC 1.A.8) family	-	-	-	ko:K02440	-	-	-	-	ko00000,ko02000	1.A.8.1,1.A.8.2	-	-	MIP
tr|Q9RVY9|Q9RVY9_DEIRA	243230.DR_0881	1.5e-119	342.0	COG2111@1|root,COG2111@2|Bacteria	2|Bacteria	P	Na H antiporter	phaA	-	1.6.5.3	ko:K00341,ko:K05559,ko:K05566	ko00190,ko01100,map00190,map01100	M00144	R11945	RC00061	ko00000,ko00001,ko00002,ko01000,ko02000	2.A.63.1,2.A.63.2,3.D.1	-	-	DUF4040,MnhB,Proton_antipo_M,Proton_antipo_N
tr|Q9RRI8|Q9RRI8_DEIRA	243230.DR_2502	0.0	873.0	COG0477@1|root,COG2814@2|Bacteria,1WNEA@1297|Deinococcus-Thermus	1297|Deinococcus-Thermus	EGP	Major Facilitator Superfamily	-	-	-	-	-	-	-	-	-	-	-	-	MFS_1
tr|Q9RYV2|Q9RYV2_DEIRA	243230.DR_A0204	2.58e-98	285.0	COG0784@1|root,COG0784@2|Bacteria,1WMM2@1297|Deinococcus-Thermus	1297|Deinococcus-Thermus	T	PFAM response regulator receiver	-	-	-	-	-	-	-	-	-	-	-	-	Response_reg
tr|Q9RTP2|Q9RTP2_DEIRA	243230.DR_1715	1.58e-88	259.0	COG3603@1|root,COG3603@2|Bacteria,1WN1I@1297|Deinococcus-Thermus	1297|Deinococcus-Thermus	S	COGs COG3603 conserved	-	-	-	ko:K09707	-	-	-	-	ko00000	-	-	-	ACT_7
tr|Q9RXI5|Q9RXI5_DEIRA	243230.DR_0328	4.89e-127	360.0	COG2105@1|root,COG2105@2|Bacteria,1WKJZ@1297|Deinococcus-Thermus	1297|Deinococcus-Thermus	S	Gamma-glutamyl cyclotransferase, AIG2-like	-	-	-	-	-	-	-	-	-	-	-	-	GGACT
tr|Q9RW27|Q9RW27_DEIRA	243230.DR_0842	1.12e-140	397.0	COG3467@1|root,COG3467@2|Bacteria	2|Bacteria	T	pyridoxamine 5'-phosphate	-	-	-	ko:K07005	-	-	-	-	ko00000	-	-	-	Pyridox_ox_2
tr|Q9RTZ6|Q9RTZ6_DEIRA	243230.DR_1601	1.76e-146	415.0	COG1814@1|root,COG1814@2|Bacteria,1WMZB@1297|Deinococcus-Thermus	1297|Deinococcus-Thermus	S	VIT family	-	-	-	-	-	-	-	-	-	-	-	-	VIT1
tr|Q9RRZ9|Q9RRZ9_DEIRA	243230.DR_2330	1.21e-91	267.0	COG1146@1|root,COG1146@2|Bacteria,1WK70@1297|Deinococcus-Thermus	1297|Deinococcus-Thermus	C	4Fe-4S binding domain	-	-	-	-	-	-	-	-	-	-	-	-	Fer4
tr|Q9RRD1|Q9RRD1_DEIRA	243230.DR_2561	2.21e-38	128.0	COG4895@1|root,COG4895@2|Bacteria	2|Bacteria	S	conserved protein (DUF2196)	ywbE	-	-	-	-	-	-	-	-	-	-	-	DUF2196
tr|Q9RWP6|Q9RWP6_DEIRA	243230.DR_0620	0.0	1893.0	COG1305@1|root,COG1721@1|root,COG1305@2|Bacteria,COG1721@2|Bacteria	2|Bacteria	E	protein (some members contain a von Willebrand factor type A (vWA) domain	tgpA	-	2.3.2.13	ko:K22452	-	-	-	-	ko00000,ko01000	-	-	-	DUF3488,DUF4129,DUF58,Transglut_core
tr|Q9RZ31|Q9RZ31_DEIRA	243230.DR_A0122	1.03e-195	542.0	COG3971@1|root,COG3971@2|Bacteria,1WIN3@1297|Deinococcus-Thermus	1297|Deinococcus-Thermus	Q	2-oxopent-4-enoate hydratase activity	-	-	4.2.1.80	ko:K02509,ko:K02554	ko00350,ko00360,ko00362,ko00621,ko00622,ko01100,ko01120,ko01220,map00350,map00360,map00362,map00621,map00622,map01100,map01120,map01220	M00545,M00569	R02601,R04132,R04781,R06897	RC00750,RC01213,RC01615,RC02595	br01602,ko00000,ko00001,ko00002,ko01000	-	-	-	FAA_hydrolase
tr|Q9RTB1|Q9RTB1_DEIRA	243230.DR_1854	0.0	1473.0	COG0658@1|root,COG2333@1|root,COG0658@2|Bacteria,COG2333@2|Bacteria,1WJ6M@1297|Deinococcus-Thermus	1297|Deinococcus-Thermus	L	DNA internalization-related competence protein ComEC Rec2	-	-	-	ko:K02238	-	M00429	-	-	ko00000,ko00002,ko02044	3.A.11.1,3.A.11.2	-	-	Competence,DUF4131,Lactamase_B,Lactamase_B_2
tr|Q9RRN4|Q9RRN4_DEIRA	243230.DR_2454	2.92e-38	127.0	COG1476@1|root,COG1476@2|Bacteria	2|Bacteria	K	sequence-specific DNA binding	-	-	-	ko:K07729	-	-	-	-	ko00000,ko03000	-	-	-	HTH_3
tr|Q9RY93|Q9RY93_DEIRA	243230.DR_0057	1.95e-54	170.0	COG0695@1|root,COG0695@2|Bacteria,1WKQ6@1297|Deinococcus-Thermus	1297|Deinococcus-Thermus	O	Glutaredoxin-like domain (DUF836)	-	-	-	-	-	-	-	-	-	-	-	-	DUF836
tr|Q9RSN6|Q9RSN6_DEIRA	243230.DR_2088	3.33e-250	690.0	COG4269@1|root,COG4269@2|Bacteria	2|Bacteria	T	membrane	yjgN	GO:0005575,GO:0005623,GO:0005886,GO:0016020,GO:0044464,GO:0071944	-	-	-	-	-	-	-	-	-	-	DUF898
tr|Q9RZR3|Q9RZR3_DEIRA	1476583.DEIPH_ctg011orf0205	2.96e-32	117.0	COG3412@1|root,COG3412@2|Bacteria	2|Bacteria	S	phosphoenolpyruvate-glycerone phosphotransferase activity	dhaM	GO:0003674,GO:0003824,GO:0006793,GO:0006796,GO:0008150,GO:0008152,GO:0009987,GO:0016301,GO:0016310,GO:0016740,GO:0016772,GO:0016773,GO:0044237,GO:0047324	2.7.1.121	ko:K05881	ko00561,map00561	-	R01012	RC00015,RC00017	ko00000,ko00001,ko01000,ko02000	-	-	-	EIIA-man,PTS-HPr
tr|Q9RWM9|Q9RWM9_DEIRA	243230.DR_0637	2.41e-45	146.0	28YA5@1|root,2ZK4X@2|Bacteria	2|Bacteria	-	-	-	-	-	-	-	-	-	-	-	-	-	-	-
tr|Q9RS72|Q9RS72_DEIRA	243230.DR_2255	3.65e-221	609.0	COG0454@1|root,COG0454@2|Bacteria	2|Bacteria	K	-acetyltransferase	mshD	GO:0000302,GO:0003674,GO:0003824,GO:0005575,GO:0005622,GO:0005623,GO:0005737,GO:0005829,GO:0006790,GO:0006950,GO:0006979,GO:0008150,GO:0008152,GO:0009058,GO:0009268,GO:0009628,GO:0009636,GO:0009987,GO:0010035,GO:0010125,GO:0010126,GO:0010447,GO:0016137,GO:0016138,GO:0016740,GO:0016746,GO:0016747,GO:0033554,GO:0034599,GO:0034614,GO:0035447,GO:0035690,GO:0040007,GO:0042221,GO:0042493,GO:0042542,GO:…	2.3.1.189	ko:K15520	-	-	-	-	ko00000,ko01000	-	-	-	Acetyltransf_1
tr|Q9RX43|Q9RX43_DEIRA	243230.DR_0472	2.07e-281	770.0	COG0477@1|root,COG2814@2|Bacteria,1WJQ8@1297|Deinococcus-Thermus	1297|Deinococcus-Thermus	EGP	PFAM Major Facilitator Superfamily	-	-	-	ko:K08151	-	M00668	-	-	ko00000,ko00002,ko01504,ko02000	2.A.1.2.38,2.A.1.2.39,2.A.1.2.4,2.A.1.2.41,2.A.1.2.68,2.A.1.2.75	-	-	MFS_1,Sugar_tr
tr|Q9RTS4|Q9RTS4_DEIRA	243230.DR_1682	2.14e-65	199.0	2EQMF@1|root,33I7D@2|Bacteria	2|Bacteria	-	-	-	-	-	-	-	-	-	-	-	-	-	-	-
tr|Q9RYU7|Q9RYU7_DEIRA	243230.DR_A0209	1.89e-228	630.0	COG0601@1|root,COG0601@2|Bacteria,1WJ61@1297|Deinococcus-Thermus	1297|Deinococcus-Thermus	EP	COG0601 ABC-type dipeptide oligopeptide nickel transport systems, permease components	-	-	-	ko:K02033	ko02024,map02024	M00239	-	-	ko00000,ko00001,ko00002,ko02000	3.A.1.5	-	-	BPD_transp_1
tr|Q9RZB9|Q9RZB9_DEIRA	243230.DR_A0035	4.57e-287	786.0	COG2244@1|root,COG2244@2|Bacteria,1WIZQ@1297|Deinococcus-Thermus	1297|Deinococcus-Thermus	S	Membrane protein involved in the export of O-antigen and teichoic acid	-	-	-	ko:K03328	-	-	-	-	ko00000	2.A.66.2	-	-	Polysacc_synt,Polysacc_synt_C
sp|Q9RTP4|LFTR_DEIRA	243230.DR_1713	5.51e-153	429.0	COG2360@1|root,COG2360@2|Bacteria,1WM22@1297|Deinococcus-Thermus	1297|Deinococcus-Thermus	O	Functions in the N-end rule pathway of protein degradation where it conjugates Leu, Phe and, less efficiently, Met from aminoacyl-tRNAs to the N-termini of proteins containing an N-terminal arginine or lysine	aat	GO:0003674,GO:0003824,GO:0005575,GO:0005622,GO:0005623,GO:0005737,GO:0008914,GO:0016740,GO:0016746,GO:0016755,GO:0044424,GO:0044464,GO:0140096	2.3.2.6	ko:K00684	-	-	R03813,R11443,R11444	RC00055,RC00064	ko00000,ko01000	-	-	-	Leu_Phe_trans
tr|Q9RRL5|Q9RRL5_DEIRA	243230.DR_2473	4.69e-283	772.0	COG2124@1|root,COG2124@2|Bacteria,1WKVS@1297|Deinococcus-Thermus	1297|Deinococcus-Thermus	Q	cytochrome P450	-	-	-	-	-	-	-	-	-	-	-	-	p450
sp|Q9RWS9|CLPS_DEIRA	243230.DR_0586	4.93e-76	228.0	COG2127@1|root,COG2127@2|Bacteria	2|Bacteria	T	Involved in the modulation of the specificity of the ClpAP-mediated ATP-dependent protein degradation	clpS	-	-	ko:K06891	-	-	-	-	ko00000	-	-	-	ClpS
tr|Q9RS30|Q9RS30_DEIRA	745776.DGo_CA2666	9.45e-48	154.0	2DCUX@1|root,2ZFF1@2|Bacteria,1WKC0@1297|Deinococcus-Thermus	1297|Deinococcus-Thermus	-	-	-	-	-	-	-	-	-	-	-	-	-	-	DUF2007
tr|Q9RV42|Q9RV42_DEIRA	243230.DR_1188	1.13e-290	797.0	COG0628@1|root,COG0628@2|Bacteria,1WMPK@1297|Deinococcus-Thermus	1297|Deinococcus-Thermus	S	Permease	-	-	-	-	-	-	-	-	-	-	-	-	AI-2E_transport
tr|Q9RYU6|Q9RYU6_DEIRA	243230.DR_A0211	4.34e-198	549.0	COG2188@1|root,COG2188@2|Bacteria,1WJ5K@1297|Deinococcus-Thermus	1297|Deinococcus-Thermus	K	UTRA	-	-	-	ko:K03710	-	-	-	-	ko00000,ko03000	-	-	-	GntR,UTRA
tr|Q9RXW7|Q9RXW7_DEIRA	243230.DR_0188	3.86e-129	366.0	COG0454@1|root,COG0454@2|Bacteria,1WN0W@1297|Deinococcus-Thermus	1297|Deinococcus-Thermus	K	Acetyltransferase (GNAT) domain	-	-	-	-	-	-	-	-	-	-	-	-	Acetyltransf_1
tr|Q9RZ21|Q9RZ21_DEIRA	243230.DR_A0132	7.48e-171	476.0	COG2120@1|root,COG2120@2|Bacteria	2|Bacteria	S	N-acetylglucosaminylinositol deacetylase activity	-	-	-	ko:K01463	-	-	-	-	ko00000,ko01000	-	-	-	Methyltransf_25,NodS,PIG-L
tr|Q9RSB7|Q9RSB7_DEIRA	243230.DR_2208	1.51e-91	267.0	COG0346@1|root,COG0346@2|Bacteria,1WK0F@1297|Deinococcus-Thermus	1297|Deinococcus-Thermus	E	glyoxalase bleomycin resistance protein dioxygenase	-	-	-	-	-	-	-	-	-	-	-	-	Glyoxalase
tr|Q9RZK8|Q9RZK8_DEIRA	1540221.JQNI01000002_gene2732	6.18e-164	467.0	COG1633@1|root,COG1633@2|Bacteria,1WKB3@1297|Deinococcus-Thermus	1297|Deinococcus-Thermus	S	Ferritin-like domain	-	-	-	-	-	-	-	-	-	-	-	-	Ferritin_2
tr|Q9RU83|Q9RU83_DEIRA	243230.DR_1509	1.64e-200	555.0	COG4589@1|root,COG4589@2|Bacteria,1WIDA@1297|Deinococcus-Thermus	1297|Deinococcus-Thermus	S	Belongs to the CDS family	-	-	2.7.7.41	ko:K00981	ko00564,ko01100,ko01110,ko04070,map00564,map01100,map01110,map04070	M00093	R01799	RC00002	ko00000,ko00001,ko00002,ko01000	-	-	-	CTP_transf_1
tr|Q9RS36|Q9RS36_DEIRA	243230.DR_2291	2.34e-258	716.0	COG0739@1|root,COG1388@1|root,COG0739@2|Bacteria,COG1388@2|Bacteria	2|Bacteria	M	LysM domain	MA20_41515	-	3.4.24.75	ko:K08259,ko:K21471	-	-	-	-	ko00000,ko01000,ko01002,ko01011	-	-	-	LysM,Peptidase_M23
tr|Q9RTD1|Q9RTD1_DEIRA	243230.DR_1834	2.92e-232	639.0	COG1092@1|root,COG1092@2|Bacteria	2|Bacteria	J	Specifically methylates the guanine in position 2445 (m2G2445) and the guanine in position 2069 (m7G2069) of 23S rRNA	-	-	2.1.1.191	ko:K06969	-	-	-	-	ko00000,ko01000,ko03009	-	-	-	Methyltrans_SAM,PseudoU_synth_2
tr|Q9RR79|Q9RR79_DEIRA	243230.DR_2617	2.78e-251	689.0	COG1612@1|root,COG1612@2|Bacteria,1WK7D@1297|Deinococcus-Thermus	1297|Deinococcus-Thermus	O	cytochrome oxidase assembly	-	-	-	ko:K02259	ko00190,ko00860,ko01100,ko01110,ko02020,ko04714,map00190,map00860,map01100,map01110,map02020,map04714	M00154	R07412	RC00769	ko00000,ko00001,ko00002,ko03029	3.D.4.4	-	-	COX15-CtaA
tr|Q9RVL3|Q9RVL3_DEIRA	243230.DR_1014	7.95e-103	297.0	COG0671@1|root,COG0671@2|Bacteria,1WMJ0@1297|Deinococcus-Thermus	1297|Deinococcus-Thermus	I	PAP2 superfamily	-	-	-	-	-	-	-	-	-	-	-	-	PAP2
sp|Q9RWM1|MOBA_DEIRA	243230.DR_0645	2.27e-139	393.0	COG0746@1|root,COG0746@2|Bacteria,1WIB6@1297|Deinococcus-Thermus	1297|Deinococcus-Thermus	H	Transfers a GMP moiety from GTP to Mo-molybdopterin (Mo- MPT) cofactor (Moco or molybdenum cofactor) to form Mo- molybdopterin guanine dinucleotide (Mo-MGD) cofactor	mobA	-	2.7.7.77	ko:K03752	ko00790,ko01100,map00790,map01100	-	R11581	-	ko00000,ko00001,ko01000	-	-	-	NTP_transf_3
tr|Q9RR68|Q9RR68_DEIRA	243230.DR_2629	3.25e-64	196.0	COG1695@1|root,COG1695@2|Bacteria	2|Bacteria	K	negative regulation of transcription, DNA-templated	-	-	-	-	-	-	-	-	-	-	-	-	PadR
sp|Q9RSN2|YBEY_DEIRA	243230.DR_2092	6.86e-111	319.0	COG0319@1|root,COG0319@2|Bacteria,1WJWJ@1297|Deinococcus-Thermus	1297|Deinococcus-Thermus	S	Single strand-specific metallo-endoribonuclease involved in late-stage 70S ribosome quality control and in maturation of the 3' terminus of the 16S rRNA	ybeY	-	-	ko:K07042	-	-	-	-	ko00000,ko03009	-	-	-	UPF0054
sp|Q9RYY6|Y2867_DEIRA	243230.DR_A0167	1.86e-134	381.0	COG1628@1|root,COG1628@2|Bacteria,1WMGR@1297|Deinococcus-Thermus	1297|Deinococcus-Thermus	S	Protein of unknown function DUF99	-	-	-	ko:K09120	-	-	-	-	ko00000	-	-	-	DUF99
tr|Q9RYC8|Q9RYC8_DEIRA	243230.DR_0022	1.36e-143	404.0	COG1573@1|root,COG1573@2|Bacteria	2|Bacteria	L	deaminated base DNA N-glycosylase activity	-	-	3.2.2.27	ko:K21929	ko03410,map03410	-	-	-	ko00000,ko00001,ko01000,ko03400	-	-	-	UDG
tr|Q9RU96|Q9RU96_DEIRA	243230.DR_1496	9.32e-129	367.0	COG0839@1|root,COG0839@2|Bacteria,1WKIC@1297|Deinococcus-Thermus	1297|Deinococcus-Thermus	C	Belongs to the complex I subunit 6 family	nuoJ	GO:0005575,GO:0005623,GO:0005886,GO:0016020,GO:0044464,GO:0071944	1.6.5.3	ko:K00339	ko00190,ko01100,map00190,map01100	M00144	R11945	RC00061	ko00000,ko00001,ko00002,ko01000	3.D.1	-	-	Oxidored_q3
tr|Q9RXM8|Q9RXM8_DEIRA	243230.DR_0282	4.86e-234	644.0	COG4177@1|root,COG4177@2|Bacteria,1WIGX@1297|Deinococcus-Thermus	1297|Deinococcus-Thermus	E	Belongs to the binding-protein-dependent transport system permease family	-	-	-	ko:K01998	ko02010,ko02024,map02010,map02024	M00237	-	-	ko00000,ko00001,ko00002,ko02000	3.A.1.4	-	-	BPD_transp_2
tr|Q9RZ78|Q9RZ78_DEIRA	243230.DR_A0076	4.49e-186	517.0	COG2842@1|root,COG2842@2|Bacteria,1WMKT@1297|Deinococcus-Thermus	1297|Deinococcus-Thermus	S	AAA domain	-	-	3.6.1.3	ko:K07132	-	-	-	-	ko00000,ko01000	-	-	-	AAA_22
tr|Q9RZH2|Q9RZH2_DEIRA	1122223.KB890702_gene1339	1.54e-35	134.0	COG0860@1|root,COG0860@2|Bacteria	2|Bacteria	M	N-Acetylmuramoyl-L-alanine amidase	-	-	3.5.1.28	ko:K01448	ko01503,map01503	M00727	R04112	RC00064,RC00141	ko00000,ko00001,ko00002,ko01000,ko01011,ko03036	-	-	-	Amidase_3
tr|Q9RZ76|Q9RZ76_DEIRA	243230.DR_A0078	1.07e-75	226.0	COG0640@1|root,COG0640@2|Bacteria	2|Bacteria	K	DNA-binding transcription factor activity	arsR	-	-	ko:K03892	-	-	-	-	ko00000,ko03000	-	-	-	HTH_20,HTH_5
tr|Q9RYI5|Q9RYI5_DEIRA	243230.DR_A0327	1.11e-174	486.0	COG2227@1|root,COG2227@2|Bacteria,1WMID@1297|Deinococcus-Thermus	1297|Deinococcus-Thermus	H	Methyltransferase domain	-	-	-	-	-	-	-	-	-	-	-	-	Methyltransf_25
tr|Q9RRU3|Q9RRU3_DEIRA	243230.DR_2392	0.0	1722.0	COG1572@1|root,COG2067@1|root,COG1572@2|Bacteria,COG2067@2|Bacteria,1WJIU@1297|Deinococcus-Thermus	1297|Deinococcus-Thermus	I	long-chain fatty acid transport protein	-	-	-	-	-	-	-	-	-	-	-	-	DUF11
tr|Q9RZJ5|Q9RZJ5_DEIRA	243230.DR_0870	6.86e-142	410.0	COG3385@1|root,COG3385@2|Bacteria	2|Bacteria	L	transposase activity	-	-	-	ko:K07495	-	-	-	-	ko00000	-	-	-	DDE_5,DDE_Tnp_1
tr|Q9RZM2|Q9RZM2_DEIRA	243230.DR_0870	1.17e-260	718.0	COG3385@1|root,COG3385@2|Bacteria	2|Bacteria	L	transposase activity	-	-	-	ko:K07495	-	-	-	-	ko00000	-	-	-	DDE_5,DDE_Tnp_1
tr|Q9R3J0|Q9R3J0_DEIRA	243230.DR_0870	1.51e-299	817.0	COG3385@1|root,COG3385@2|Bacteria	2|Bacteria	L	transposase activity	-	-	-	ko:K07495	-	-	-	-	ko00000	-	-	-	DDE_5,DDE_Tnp_1
tr|Q9RZL2|Q9RZL2_DEIRA	243230.DR_0870	3.41e-142	410.0	COG3385@1|root,COG3385@2|Bacteria	2|Bacteria	L	transposase activity	-	-	-	ko:K07495	-	-	-	-	ko00000	-	-	-	DDE_5,DDE_Tnp_1
tr|Q9RSZ4|Q9RSZ4_DEIRA	243230.DR_1975	7.65e-220	605.0	COG0454@1|root,COG0454@2|Bacteria	2|Bacteria	K	-acetyltransferase	mshD	GO:0000302,GO:0003674,GO:0003824,GO:0005575,GO:0005622,GO:0005623,GO:0005737,GO:0005829,GO:0006790,GO:0006950,GO:0006979,GO:0008150,GO:0008152,GO:0009058,GO:0009268,GO:0009628,GO:0009636,GO:0009987,GO:0010035,GO:0010125,GO:0010126,GO:0010447,GO:0016137,GO:0016138,GO:0016740,GO:0016746,GO:0016747,GO:0033554,GO:0034599,GO:0034614,GO:0035447,GO:0035690,GO:0040007,GO:0042221,GO:0042493,GO:0042542,GO:…	2.3.1.189,2.3.1.59	ko:K15520,ko:K17840	-	-	-	-	br01600,ko00000,ko01000,ko01504	-	-	-	Acetyltransf_1
sp|Q9RVZ8|METXA_DEIRA	243230.DR_0872	2.09e-244	671.0	COG2021@1|root,COG2021@2|Bacteria,1WINT@1297|Deinococcus-Thermus	1297|Deinococcus-Thermus	E	Transfers an acetyl group from acetyl-CoA to L- homoserine, forming acetyl-L-homoserine	metXA	GO:0000096,GO:0000097,GO:0003674,GO:0003824,GO:0004414,GO:0006082,GO:0006520,GO:0006555,GO:0006790,GO:0006807,GO:0008150,GO:0008152,GO:0008374,GO:0008652,GO:0009058,GO:0009066,GO:0009067,GO:0009069,GO:0009086,GO:0009092,GO:0009987,GO:0016053,GO:0016407,GO:0016413,GO:0016740,GO:0016746,GO:0016747,GO:0019752,GO:0043436,GO:0044237,GO:0044238,GO:0044249,GO:0044272,GO:0044281,GO:0044283,GO:0046394,GO:…	2.3.1.31	ko:K00641	ko00270,ko01100,ko01130,map00270,map01100,map01130	-	R01776	RC00004,RC00041	ko00000,ko00001,ko01000	-	-	-	Abhydrolase_1
tr|Q9RTE0|Q9RTE0_DEIRA	243230.DR_1825	5.76e-53	167.0	COG1314@1|root,COG1314@2|Bacteria,1WKMK@1297|Deinococcus-Thermus	1297|Deinococcus-Thermus	U	PFAM Preprotein translocase SecG subunit	-	-	-	ko:K03075	ko02024,ko03060,ko03070,map02024,map03060,map03070	M00335	-	-	ko00000,ko00001,ko00002,ko02044	3.A.5.1,3.A.5.2	-	-	SecG
tr|Q9RV86|Q9RV86_DEIRA	243230.DR_1143	6.01e-138	393.0	COG4372@1|root,COG4372@2|Bacteria	2|Bacteria	Q	Transposase	-	-	-	-	-	-	-	-	-	-	-	-	DUF3084
tr|Q9RUW3|Q9RUW3_DEIRA	1121924.ATWH01000014_gene3453	8.18e-53	172.0	COG0457@1|root,COG0457@2|Bacteria,2IFNE@201174|Actinobacteria,4FPIP@85023|Microbacteriaceae	201174|Actinobacteria	S	Tetratrico peptide repeat	-	-	-	-	-	-	-	-	-	-	-	-	TPR_5
tr|Q9RXM9|Q9RXM9_DEIRA	243230.DR_0281	8.84e-185	516.0	COG0559@1|root,COG0559@2|Bacteria	2|Bacteria	E	leucine import across plasma membrane	livH	-	-	ko:K01997	ko02010,ko02024,map02010,map02024	M00237	-	-	ko00000,ko00001,ko00002,ko02000	3.A.1.4	-	-	BPD_transp_2
tr|Q9RV28|Q9RV28_DEIRA	745776.DGo_CA0428	8.61e-78	240.0	2C40J@1|root,33272@2|Bacteria	2|Bacteria	-	-	-	-	-	-	-	-	-	-	-	-	-	-	-
sp|Q7DF80|DRA2B_DEIRA	243230.DR_0666	3.84e-298	813.0	COG0675@1|root,COG0675@2|Bacteria,1WJWV@1297|Deinococcus-Thermus	1297|Deinococcus-Thermus	L	to GP 3426013 percent identity	-	-	-	ko:K07496	-	-	-	-	ko00000	-	-	-	HTH_OrfB_IS605,OrfB_IS605,OrfB_Zn_ribbon
## 631 queries scanned
## Total time (seconds): 30.781250715255737
## Rate: 20.50 q/s
