# Supplementary material for: Unraveling the Central Role of Global Regulator PprI in Deinococcus radiodurans Through Label-Free Quantitative Proteomics
Source: Proteomes. 2025 May 23;13(2):19. doi: 10.3390/proteomes13020019 (PMC12197293; doi:10.3390/proteomes13020019)
Supplement: Supplementary file 1 [file proteomes-13-00019-s001.zip › Table S3.Low abundance of proteins' COG analysis.xlsx]

## Sheet: Sheet1
## Sun Jan 12 13:37:41 2025 ## emapper-2.1.12 ## /data/shared/home/emapper/miniconda3/envs/eggnog-mapper-2.1/bin/emapper.py --cpu 20 --mp_start_method forkserver --data_dir /dev/shm/ -o out --output_dir /emapper_web_jobs/emapper_jobs/user_data/MM_oybdfhy6 --temp_dir /emapper_web_jobs/emapper_jobs/user_data/MM_oybdfhy6 --override -m diamond --dmnd_ignore_warnings --dmnd_algo ctg -i /emapper_web_jo…
#
query	seed_ortholog	evalue	score	eggNOG_OGs	max_annot_lvl	COG_category	Description	Preferred_name	GOs	EC	KEGG_ko	KEGG_Pathway	KEGG_Module	KEGG_Reaction	KEGG_rclass	BRITE	KEGG_TC	CAZy	BiGG_Reaction	PFAMs
tr|Q9RS17|Q9RS17_DEIRA	243230.DR_2310	0.0	1535.0	2EZGX@1|root,33SN1@2|Bacteria,1WM5G@1297|Deinococcus-Thermus	1297|Deinococcus-Thermus	-	-	-	-	-	-	-	-	-	-	-	-	-	-	-
tr|Q9RYL0|Q9RYL0_DEIRA	243230.DR_A0302	1.12e-214	593.0	2DQAI@1|root,335NH@2|Bacteria,1WMK5@1297|Deinococcus-Thermus	1297|Deinococcus-Thermus	-	-	-	-	-	-	-	-	-	-	-	-	-	-	-
tr|Q9RU50|Q9RU50_DEIRA	243230.DR_1544	3.21e-304	829.0	COG1960@1|root,COG1960@2|Bacteria,1WJ4I@1297|Deinococcus-Thermus	1297|Deinococcus-Thermus	I	PFAM Acyl-CoA dehydrogenase, C-terminal domain	-	-	-	-	-	-	-	-	-	-	-	-	Acyl-CoA_dh_1,Acyl-CoA_dh_M,Acyl-CoA_dh_N
tr|Q9RRA6|Q9RRA6_DEIRA	243230.DR_2588	4.2e-240	660.0	COG0614@1|root,COG0614@2|Bacteria,1WIQT@1297|Deinococcus-Thermus	1297|Deinococcus-Thermus	P	ABC-type Fe3 -hydroxamate transport system, periplasmic component	-	-	-	ko:K02016	ko02010,map02010	M00240	-	-	ko00000,ko00001,ko00002,ko02000	3.A.1.14	-	-	Peripla_BP_2
tr|Q9RXT6|Q9RXT6_DEIRA	243230.DR_0220	0.0	959.0	COG0034@1|root,COG0034@2|Bacteria,1WIW7@1297|Deinococcus-Thermus	1297|Deinococcus-Thermus	F	Catalyzes the formation of phosphoribosylamine from phosphoribosylpyrophosphate (PRPP) and glutamine	purF	-	2.4.2.14	ko:K00764	ko00230,ko00250,ko01100,ko01110,ko01130,map00230,map00250,map01100,map01110,map01130	M00048	R01072	RC00010,RC02724,RC02752	ko00000,ko00001,ko00002,ko01000,ko01002	-	-	-	GATase_7,Pribosyltran
tr|Q9RWX7|Q9RWX7_DEIRA	243230.DR_0538	0.0	2130.0	COG0497@1|root,COG0497@2|Bacteria,1WNDW@1297|Deinococcus-Thermus	1297|Deinococcus-Thermus	L	Tubulin like	-	-	-	-	-	-	-	-	-	-	-	-	Tubulin_2
sp|Q9RTD9|PROA_DEIRA	243230.DR_1826	2.2e-291	798.0	COG0014@1|root,COG0014@2|Bacteria,1WI50@1297|Deinococcus-Thermus	1297|Deinococcus-Thermus	E	Catalyzes the NADPH-dependent reduction of L-glutamate 5-phosphate into L-glutamate 5-semialdehyde and phosphate. The product spontaneously undergoes cyclization to form 1-pyrroline-5- carboxylate	proA	GO:0003674,GO:0003824,GO:0004350,GO:0008150,GO:0008152,GO:0016491,GO:0016620,GO:0016903,GO:0055114	1.2.1.41	ko:K00147	ko00330,ko00332,ko01100,ko01110,ko01130,ko01230,map00330,map00332,map01100,map01110,map01130,map01230	M00015	R03313	RC00684	ko00000,ko00001,ko00002,ko01000	-	-	-	Aldedh
tr|Q9RXI3|Q9RXI3_DEIRA	684949.ATTJ01000001_gene1364	2.91e-157	464.0	2DPH7@1|root,3322P@2|Bacteria	2|Bacteria	-	-	-	-	-	-	-	-	-	-	-	-	-	-	Imm_superinfect,PG_binding_1
tr|Q9RYQ4|Q9RYQ4_DEIRA	243230.DR_A0255	0.0	1549.0	COG2366@1|root,COG2366@2|Bacteria	2|Bacteria	D	antibiotic biosynthetic process	pvdQ	-	3.5.1.97	ko:K07116	-	-	-	-	ko00000,ko01000	-	-	-	Penicil_amidase
tr|Q9RVM6|Q9RVM6_DEIRA	243230.DR_1001	5.56e-268	734.0	COG1605@1|root,COG2876@1|root,COG1605@2|Bacteria,COG2876@2|Bacteria,1WJ86@1297|Deinococcus-Thermus	1297|Deinococcus-Thermus	E	chorismate mutase domain of gram positive AroA protein	-	-	2.5.1.54,5.4.99.5	ko:K13853	ko00400,ko01100,ko01110,ko01130,ko01230,map00400,map01100,map01110,map01130,map01230	M00022,M00024,M00025	R01715,R01826	RC00435,RC03116	ko00000,ko00001,ko00002,ko01000	-	-	-	CM_2,DAHP_synth_1
sp|Q9RR76|GPDA_DEIRA	243230.DR_2621	1.81e-226	625.0	COG0240@1|root,COG0240@2|Bacteria,1WIE3@1297|Deinococcus-Thermus	1297|Deinococcus-Thermus	I	Glycerol-3-phosphate dehydrogenase	gpsA	-	1.1.1.94	ko:K00057	ko00564,ko01110,map00564,map01110	-	R00842,R00844	RC00029	ko00000,ko00001,ko01000	-	-	-	NAD_Gly3P_dh_C,NAD_Gly3P_dh_N
tr|Q9RWX5|Q9RWX5_DEIRA	243230.DR_0540	0.0	939.0	29335@1|root,2ZQKB@2|Bacteria	2|Bacteria	-	-	-	-	-	-	-	-	-	-	-	-	-	-	-
tr|Q9RRU9|Q9RRU9_DEIRA	243230.DR_2386	6.24e-246	674.0	COG3396@1|root,COG3396@2|Bacteria,1WI17@1297|Deinococcus-Thermus	1297|Deinococcus-Thermus	S	TIGRFAM phenylacetate-CoA oxygenase, PaaG subunit	paaA	-	1.14.13.149	ko:K02609	ko00360,ko01120,map00360,map01120	-	R09838	RC02690	ko00000,ko00001,ko01000	-	-	-	PaaA_PaaC
tr|Q9RYC6|Q9RYC6_DEIRA	243230.DR_0024	1.93e-265	727.0	COG0026@1|root,COG0026@2|Bacteria,1WITC@1297|Deinococcus-Thermus	1297|Deinococcus-Thermus	F	Catalyzes the ATP-dependent conversion of 5- aminoimidazole ribonucleotide (AIR) and HCO(3)(-) to N5- carboxyaminoimidazole ribonucleotide (N5-CAIR)	purK	-	6.3.4.18	ko:K01589	ko00230,ko01100,ko01110,ko01130,map00230,map01100,map01110,map01130	M00048	R07404	RC01927	ko00000,ko00001,ko00002,ko01000	-	-	-	ATP-grasp
tr|Q9RY03|Q9RY03_DEIRA	243230.DR_0151	6.53e-291	794.0	COG0520@1|root,COG0520@2|Bacteria,1WIPV@1297|Deinococcus-Thermus	1297|Deinococcus-Thermus	E	Belongs to the class-V pyridoxal-phosphate-dependent aminotransferase family	-	-	-	-	-	-	-	-	-	-	-	-	Aminotran_5
tr|Q9RUK9|Q9RUK9_DEIRA	243230.DR_1375	0.0	1177.0	COG0366@1|root,COG0366@2|Bacteria,1WI07@1297|Deinococcus-Thermus	1297|Deinococcus-Thermus	G	PFAM alpha amylase, catalytic	-	-	3.2.1.1,3.2.1.20	ko:K01176,ko:K01187	ko00052,ko00500,ko01100,ko04973,map00052,map00500,map01100,map04973	-	R00028,R00801,R00802,R02108,R02112,R06087,R06088,R11262	RC00028,RC00049,RC00077	ko00000,ko00001,ko01000	-	GH13,GH31	-	Alpha-amylase,DUF3459,Malt_amylase_C
tr|Q9RZJ2|Q9RZJ2_DEIRA	1489678.RDMS_07270	0.0	2681.0	COG1201@1|root,COG1205@1|root,COG1201@2|Bacteria,COG1205@2|Bacteria,1WIKE@1297|Deinococcus-Thermus	1297|Deinococcus-Thermus	L	DEAD/DEAH box helicase	-	-	-	-	-	-	-	-	-	-	-	-	DEAD,DUF1998,Helicase_C
tr|Q9RYY2|Q9RYY2_DEIRA	243230.DR_A0171	3.52e-174	486.0	COG0351@1|root,COG0351@2|Bacteria,1WIN0@1297|Deinococcus-Thermus	1297|Deinococcus-Thermus	H	Phosphomethylpyrimidine kinase	thiD	-	2.7.1.49,2.7.4.7	ko:K00941	ko00730,ko01100,map00730,map01100	M00127	R03471,R04509	RC00002,RC00017	ko00000,ko00001,ko00002,ko01000	-	-	-	Phos_pyr_kin
tr|Q9RU26|Q9RU26_DEIRA	243230.DR_1569	2.53e-264	724.0	COG1173@1|root,COG1173@2|Bacteria,1WIMZ@1297|Deinococcus-Thermus	1297|Deinococcus-Thermus	EP	ABC-type dipeptide oligopeptide nickel transport systems, permease components	-	-	-	ko:K02034	ko02024,map02024	M00239	-	-	ko00000,ko00001,ko00002,ko02000	3.A.1.5	-	-	BPD_transp_1,OppC_N
sp|Q9RVT0|TRPA_DEIRA	243230.DR_0942	1.13e-184	514.0	COG0159@1|root,COG0159@2|Bacteria,1WJB8@1297|Deinococcus-Thermus	1297|Deinococcus-Thermus	E	The alpha subunit is responsible for the aldol cleavage of indoleglycerol phosphate to indole and glyceraldehyde 3- phosphate	trpA	-	4.2.1.20	ko:K01695	ko00260,ko00400,ko01100,ko01110,ko01130,ko01230,map00260,map00400,map01100,map01110,map01130,map01230	M00023	R00674,R02340,R02722	RC00209,RC00210,RC00700,RC00701,RC02868	ko00000,ko00001,ko00002,ko01000	-	-	-	Trp_syntA
tr|Q9RZQ1|Q9RZQ1_DEIRA	684949.ATTJ01000002_gene413	0.0	1049.0	COG1404@1|root,COG1404@2|Bacteria,1WJR5@1297|Deinococcus-Thermus	1297|Deinococcus-Thermus	O	Peptidase S8 and S53 subtilisin kexin sedolisin	-	-	-	-	-	-	-	-	-	-	-	-	PPC,Peptidase_S8
tr|Q9RVK5|Q9RVK5_DEIRA	243230.DR_1022	2.53e-242	665.0	COG1694@1|root,COG1694@2|Bacteria,1WK33@1297|Deinococcus-Thermus	1297|Deinococcus-Thermus	S	PFAM MazG nucleotide pyrophosphohydrolase	-	-	-	-	-	-	-	-	-	-	-	-	MazG
tr|Q9RUJ1|Q9RUJ1_DEIRA	243230.DR_1395	8.44e-237	651.0	COG0142@1|root,COG0142@2|Bacteria,1WIQI@1297|Deinococcus-Thermus	1297|Deinococcus-Thermus	H	Belongs to the FPP GGPP synthase family	-	-	2.5.1.1,2.5.1.10,2.5.1.29	ko:K13789	ko00900,ko01100,ko01110,ko01130,map00900,map01100,map01110,map01130	M00364,M00366	R01658,R02003,R02061	RC00279	ko00000,ko00001,ko00002,ko01000,ko01006	-	-	-	polyprenyl_synt
sp|Q9RV23|TILS_DEIRA	243230.DR_1207	0.0	1144.0	COG0037@1|root,COG0590@1|root,COG0037@2|Bacteria,COG0590@2|Bacteria,1WIEH@1297|Deinococcus-Thermus	1297|Deinococcus-Thermus	DFJ	Ligates lysine onto the cytidine present at position 34 of the AUA codon-specific tRNA(Ile) that contains the anticodon CAU, in an ATP-dependent manner. Cytidine is converted to lysidine, thus changing the amino acid specificity of the tRNA from methionine to isoleucine	tadA	-	6.3.4.19	ko:K04075	-	-	R09597	RC02633,RC02634	ko00000,ko01000,ko03016	-	-	-	ATP_bind_3,MafB19-deam,TilS_C,dCMP_cyt_deam_1
sp|Q9RYP0|ADEC_DEIRA	243230.DR_A0270	0.0	1031.0	COG1001@1|root,COG1001@2|Bacteria,1WJ41@1297|Deinococcus-Thermus	1297|Deinococcus-Thermus	F	Belongs to the metallo-dependent hydrolases superfamily. Adenine deaminase family	ade	GO:0003674,GO:0003824,GO:0006040,GO:0006044,GO:0006046,GO:0008150,GO:0008152,GO:0008448,GO:0009056,GO:0016787,GO:0016810,GO:0016811,GO:0019213,GO:0046348,GO:0071704,GO:1901071,GO:1901072,GO:1901135,GO:1901136,GO:1901575	3.5.4.2	ko:K01486	ko00230,ko01100,map00230,map01100	-	R01244	RC00477	ko00000,ko00001,ko01000	-	-	-	Adenine_deam_C,Amidohydro_1
tr|Q9RWE6|Q9RWE6_DEIRA	243230.DR_0723	0.0	1365.0	COG0366@1|root,COG0366@2|Bacteria,1WJA3@1297|Deinococcus-Thermus	1297|Deinococcus-Thermus	G	PFAM alpha amylase, catalytic	-	-	3.2.1.20	ko:K01187	ko00052,ko00500,ko01100,map00052,map00500,map01100	-	R00028,R00801,R00802,R06087,R06088	RC00028,RC00049,RC00077	ko00000,ko00001,ko01000	-	GH31	-	Alpha-amylase
tr|Q9RS11|Q9RS11_DEIRA	243230.DR_2316	5.45e-232	639.0	COG1131@1|root,COG1131@2|Bacteria,1WJ0H@1297|Deinococcus-Thermus	1297|Deinococcus-Thermus	V	ABC-type multidrug transport system ATPase component	-	-	-	ko:K01990	-	M00254	-	-	ko00000,ko00002,ko02000	3.A.1	-	-	ABC_tran
tr|Q9RW43|Q9RW43_DEIRA	243230.DR_0826	5.3e-240	660.0	COG0618@1|root,COG0618@2|Bacteria,1WJ01@1297|Deinococcus-Thermus	1297|Deinococcus-Thermus	S	phosphoesterase RecJ domain protein	-	-	3.1.13.3,3.1.3.7	ko:K06881	ko00920,ko01100,ko01120,map00920,map01100,map01120	-	R00188,R00508	RC00078	ko00000,ko00001,ko01000,ko03400	-	-	-	DHH,DHHA1
sp|Q9RSC5|PYRF_DEIRA	243230.DR_2200	8.44e-182	520.0	COG0284@1|root,COG0284@2|Bacteria,1WIBQ@1297|Deinococcus-Thermus	1297|Deinococcus-Thermus	F	Belongs to the OMP decarboxylase family. Type 2 subfamily	pyrF	GO:0003674,GO:0003824,GO:0004590,GO:0006139,GO:0006206,GO:0006207,GO:0006725,GO:0006807,GO:0008150,GO:0008152,GO:0009058,GO:0009112,GO:0009987,GO:0016829,GO:0016830,GO:0016831,GO:0018130,GO:0019856,GO:0034641,GO:0044237,GO:0044238,GO:0044249,GO:0044271,GO:0044281,GO:0046112,GO:0046483,GO:0055086,GO:0071704,GO:0072527,GO:0072528,GO:1901360,GO:1901362,GO:1901564,GO:1901566,GO:1901576	4.1.1.23	ko:K01591	ko00240,ko01100,map00240,map01100	M00051	R00965	RC00409	ko00000,ko00001,ko00002,ko01000	-	-	-	OMPdecase
tr|Q9RTE2|Q9RTE2_DEIRA	243230.DR_1823	1.52e-194	538.0	COG0491@1|root,COG0491@2|Bacteria,1WJMW@1297|Deinococcus-Thermus	1297|Deinococcus-Thermus	S	Metallo-beta-lactamase superfamily	-	-	-	-	-	-	-	-	-	-	-	-	Lactamase_B
sp|Q9RT03|PURNU_DEIRA	243230.DR_1966	2.06e-183	509.0	COG1496@1|root,COG1496@2|Bacteria,1WI9I@1297|Deinococcus-Thermus	1297|Deinococcus-Thermus	S	Belongs to the multicopper oxidase YfiH RL5 family	-	GO:0003674,GO:0005488,GO:0005507,GO:0043167,GO:0043169,GO:0046872,GO:0046914	-	ko:K05810	-	-	-	-	ko00000,ko01000	-	-	-	Cu-oxidase_4
tr|Q9RRT7|Q9RRT7_DEIRA	243230.DR_2398	1.41e-141	399.0	COG3576@1|root,COG3576@2|Bacteria,1WMW5@1297|Deinococcus-Thermus	1297|Deinococcus-Thermus	S	Pfam:Pyridox_oxidase	-	-	-	ko:K07006	-	-	-	-	ko00000	-	-	-	Putative_PNPOx
tr|Q9RS77|Q9RS77_DEIRA	243230.DR_2250	0.0	998.0	COG1233@1|root,COG1233@2|Bacteria,1WM51@1297|Deinococcus-Thermus	1297|Deinococcus-Thermus	Q	COG1233 Phytoene dehydrogenase and related	-	-	-	-	-	-	-	-	-	-	-	-	Amino_oxidase,DAO,FAD_binding_2,NAD_binding_8
tr|Q9RXN0|Q9RXN0_DEIRA	243230.DR_0280	7.81e-262	717.0	COG0683@1|root,COG0683@2|Bacteria	2|Bacteria	E	ABC-type branched-chain amino acid transport systems, periplasmic component	livK	-	-	ko:K01999	ko02010,ko02024,map02010,map02024	M00237	-	-	ko00000,ko00001,ko00002,ko02000	3.A.1.4	-	-	Peripla_BP_6
tr|Q9RVK7|Q9RVK7_DEIRA	243230.DR_1020	0.0	1201.0	COG0465@1|root,COG0465@2|Bacteria,1WIQ8@1297|Deinococcus-Thermus	1297|Deinococcus-Thermus	O	Acts as a processive, ATP-dependent zinc metallopeptidase for both cytoplasmic and membrane proteins. Plays a role in the quality control of integral membrane proteins	-	-	-	ko:K03798	-	M00742	-	-	ko00000,ko00002,ko01000,ko01002,ko03110	-	-	-	AAA,FtsH_ext,Peptidase_M41
tr|Q9RU93|Q9RU93_DEIRA	243230.DR_1499	0.0	1398.0	COG1034@1|root,COG1034@2|Bacteria,1WIPD@1297|Deinococcus-Thermus	1297|Deinococcus-Thermus	C	TIGRFAM NADH-quinone oxidoreductase, chain G	nuoG	-	1.6.5.3	ko:K00336	ko00190,ko01100,map00190,map01100	M00144	R11945	RC00061	ko00000,ko00001,ko00002,ko01000	3.D.1	-	-	Fer2_4,Molybdop_Fe4S4,Molybdopterin,Molydop_binding,NADH-G_4Fe-4S_3
tr|Q9RRY4|Q9RRY4_DEIRA	243230.DR_2348	0.0	1021.0	COG3087@1|root,COG3087@2|Bacteria,1WIZP@1297|Deinococcus-Thermus	1297|Deinococcus-Thermus	D	Lytic transglycosylase with a strong preference for naked glycan strands that lack stem peptides	-	-	-	-	-	-	-	-	-	-	-	-	-
tr|Q9RXV8|Q9RXV8_DEIRA	243230.DR_0197	2.25e-144	407.0	COG1670@1|root,COG1670@2|Bacteria,1WJG0@1297|Deinococcus-Thermus	1297|Deinococcus-Thermus	J	Acetyltransferase (GNAT) domain	-	-	2.3.1.128,2.3.1.82	ko:K00663,ko:K03790	-	-	-	-	ko00000,ko01000,ko01504,ko03009	-	-	-	Acetyltransf_3
tr|Q9RXC3|Q9RXC3_DEIRA	243230.DR_0392	3.68e-204	580.0	COG2823@1|root,COG2823@2|Bacteria,1WMQE@1297|Deinococcus-Thermus	1297|Deinococcus-Thermus	S	bacterial OsmY and nodulation domain	-	-	-	-	-	-	-	-	-	-	-	-	BON
tr|Q9RYK2|Q9RYK2_DEIRA	243230.DR_A0310	0.0	2110.0	COG0439@1|root,COG4770@1|root,COG4799@1|root,COG0439@2|Bacteria,COG4770@2|Bacteria,COG4799@2|Bacteria,1WHZX@1297|Deinococcus-Thermus	2|Bacteria	I	acetyl-CoA carboxylase biotin carboxylase	MA20_04765	-	6.3.4.14,6.4.1.2	ko:K01961	ko00061,ko00620,ko00640,ko00720,ko01100,ko01110,ko01120,ko01130,ko01200,ko01212,map00061,map00620,map00640,map00720,map01100,map01110,map01120,map01130,map01200,map01212	M00082,M00376	R00742,R04385	RC00040,RC00253,RC00367	ko00000,ko00001,ko00002,ko01000	-	-	-	Biotin_carb_C,Biotin_carb_N,Biotin_lipoyl,CPSase_L_D2,Carboxyl_trans
tr|Q9RZC3|Q9RZC3_DEIRA	243230.DR_A0031	2.81e-258	708.0	COG0110@1|root,COG1209@1|root,COG0110@2|Bacteria,COG1209@2|Bacteria,1WI71@1297|Deinococcus-Thermus	1297|Deinococcus-Thermus	M	PFAM Nucleotidyl transferase	-	-	2.7.7.24	ko:K00973	ko00521,ko00523,ko00525,ko01130,map00521,map00523,map00525,map01130	M00793	R02328	RC00002	ko00000,ko00001,ko00002,ko01000	-	-	-	Hexapep,NTP_transferase
tr|Q9RW54|Q9RW54_DEIRA	243230.DR_0815	1.74e-182	508.0	COG1802@1|root,COG1802@2|Bacteria,1WINB@1297|Deinococcus-Thermus	1297|Deinococcus-Thermus	K	Transcriptional regulator, GntR family	gntR	-	-	-	-	-	-	-	-	-	-	-	FCD,GntR
tr|Q9RX53|Q9RX53_DEIRA	243230.DR_0462	9.33e-224	616.0	COG0614@1|root,COG0614@2|Bacteria,1WJG9@1297|Deinococcus-Thermus	1297|Deinococcus-Thermus	P	COG0614 ABC-type Fe3 -hydroxamate transport system, periplasmic component	-	-	-	ko:K02016	ko02010,map02010	M00240	-	-	ko00000,ko00001,ko00002,ko02000	3.A.1.14	-	-	Peripla_BP_2
tr|Q9RZ99|Q9RZ99_DEIRA	243230.DR_A0055	3.87e-207	573.0	COG0524@1|root,COG0524@2|Bacteria,1WJ7K@1297|Deinococcus-Thermus	1297|Deinococcus-Thermus	H	Catalyzes the phosphorylation of ribose at O-5 in a reaction requiring ATP and magnesium. The resulting D-ribose-5- phosphate can then be used either for sythesis of nucleotides, histidine, and tryptophan, or as a component of the pentose phosphate pathway	rbsK	-	2.7.1.15	ko:K00852	ko00030,map00030	-	R01051,R02750	RC00002,RC00017	ko00000,ko00001,ko01000	-	-	-	PfkB
tr|Q9RTL3|Q9RTL3_DEIRA	243230.DR_1747	2.24e-209	580.0	COG1703@1|root,COG1703@2|Bacteria,1WINN@1297|Deinococcus-Thermus	1297|Deinococcus-Thermus	E	TIGRFAM LAO AO transport system ATPase	-	-	-	ko:K07588	-	-	-	-	ko00000,ko01000	-	-	-	ArgK
tr|Q9RS15|Q9RS15_DEIRA	243230.DR_2312	1.78e-224	624.0	COG0524@1|root,COG2771@1|root,COG0524@2|Bacteria,COG2771@2|Bacteria	2|Bacteria	K	luxR family	rbsK	-	2.7.1.15,2.7.1.83	ko:K00852,ko:K16328	ko00030,ko00240,map00030,map00240	-	R01051,R02750,R03315	RC00002,RC00017	ko00000,ko00001,ko01000	-	-	-	HTH_24,PfkB
tr|Q9RV09|Q9RV09_DEIRA	243230.DR_1221	2.67e-166	466.0	28MQK@1|root,2ZAZF@2|Bacteria,1WI05@1297|Deinococcus-Thermus	1297|Deinococcus-Thermus	-	-	-	-	-	-	-	-	-	-	-	-	-	-	-
tr|Q9RU92|Q9RU92_DEIRA	243230.DR_1500	0.0	919.0	COG1894@1|root,COG1894@2|Bacteria,1WIXR@1297|Deinococcus-Thermus	1297|Deinococcus-Thermus	C	NDH-1 shuttles electrons from NADH, via FMN and iron- sulfur (Fe-S) centers, to quinones in the respiratory chain	nuoF	-	1.6.5.3	ko:K00335	ko00190,ko01100,map00190,map01100	M00144	R11945	RC00061	ko00000,ko00001,ko00002,ko01000	3.D.1	-	-	Complex1_51K,NADH_4Fe-4S,SLBB
tr|Q9RX55|Q9RX55_DEIRA	243230.DR_0460	0.0	1301.0	COG0365@1|root,COG0365@2|Bacteria,1WI8W@1297|Deinococcus-Thermus	1297|Deinococcus-Thermus	I	Catalyzes the conversion of acetate into acetyl-CoA (AcCoA), an essential intermediate at the junction of anabolic and catabolic pathways. AcsA undergoes a two-step reaction. In the first half reaction, AcsA combines acetate with ATP to form acetyl-adenylate (AcAMP) intermediate. In the second half reaction, it can then transfer the acetyl group from AcAMP to the sulfhydryl group of CoA, forming …	-	-	6.2.1.1	ko:K01895	ko00010,ko00620,ko00640,ko00680,ko00720,ko01100,ko01110,ko01120,ko01130,ko01200,map00010,map00620,map00640,map00680,map00720,map01100,map01110,map01120,map01130,map01200	M00357	R00235,R00236,R00316,R00926,R01354	RC00004,RC00012,RC00043,RC00070,RC02746,RC02816	ko00000,ko00001,ko00002,ko01000,ko01004	-	-	-	ACAS_N,AMP-binding,AMP-binding_C
sp|Q9RTD8|PROB_DEIRA	243230.DR_1827	4.67e-258	707.0	COG0263@1|root,COG0263@2|Bacteria,1WI1M@1297|Deinococcus-Thermus	1297|Deinococcus-Thermus	E	Catalyzes the transfer of a phosphate group to glutamate to form L-glutamate 5-phosphate	proB	GO:0003674,GO:0003824,GO:0004349,GO:0005575,GO:0005622,GO:0005623,GO:0005737,GO:0005829,GO:0006082,GO:0006520,GO:0006560,GO:0006561,GO:0006793,GO:0006796,GO:0006807,GO:0008150,GO:0008152,GO:0008652,GO:0009058,GO:0009064,GO:0009084,GO:0009987,GO:0016053,GO:0016301,GO:0016310,GO:0016740,GO:0016772,GO:0016774,GO:0018130,GO:0019202,GO:0019752,GO:0043436,GO:0044237,GO:0044238,GO:0044249,GO:0044281,GO:…	2.7.2.11	ko:K00931	ko00330,ko00332,ko01100,ko01130,ko01230,map00330,map00332,map01100,map01130,map01230	M00015	R00239	RC00002,RC00043	ko00000,ko00001,ko00002,ko01000	-	-	-	AA_kinase,PUA
tr|Q9RVF3|Q9RVF3_DEIRA	243230.DR_1076	3.42e-298	813.0	COG0707@1|root,COG0707@2|Bacteria,1WKG0@1297|Deinococcus-Thermus	1297|Deinococcus-Thermus	M	PFAM Glycosyltransferase family 28 C-terminal domain	-	-	2.4.1.315	ko:K03429	ko00561,ko01100,map00561,map01100	-	R02689,R04377	RC00005,RC00059	ko00000,ko00001,ko01000,ko01003	-	GT28	-	Glyco_tran_28_C,MGDG_synth
sp|Q9RS37|TRUA_DEIRA	243230.DR_2290	3.2e-205	567.0	COG0101@1|root,COG0101@2|Bacteria,1WJ4J@1297|Deinococcus-Thermus	1297|Deinococcus-Thermus	J	Formation of pseudouridine at positions 38, 39 and 40 in the anticodon stem and loop of transfer RNAs	truA	GO:0001522,GO:0003674,GO:0003824,GO:0006139,GO:0006396,GO:0006399,GO:0006400,GO:0006725,GO:0006807,GO:0008033,GO:0008150,GO:0008152,GO:0009451,GO:0009982,GO:0009987,GO:0010467,GO:0016070,GO:0016853,GO:0016866,GO:0031119,GO:0034470,GO:0034641,GO:0034660,GO:0043170,GO:0043412,GO:0044237,GO:0044238,GO:0046483,GO:0071704,GO:0090304,GO:1901360	5.4.99.12	ko:K06173	-	-	-	-	ko00000,ko01000,ko03016	-	-	-	PseudoU_synth_1
tr|Q9RSV3|Q9RSV3_DEIRA	243230.DR_2019	7.9e-246	675.0	COG1651@1|root,COG1651@2|Bacteria	2|Bacteria	O	Required for disulfide bond formation in some periplasmic proteins. Acts by transferring its disulfide bond to other proteins and is reduced in the process	-	-	-	-	-	-	-	-	-	-	-	-	Thioredoxin_4
tr|Q9RT67|Q9RT67_DEIRA	243230.DR_1898	1.88e-309	843.0	COG2256@1|root,COG2256@2|Bacteria,1WIIM@1297|Deinococcus-Thermus	1297|Deinococcus-Thermus	L	ATPase family associated with various cellular activities (AAA)	rarA	-	-	ko:K07478	-	-	-	-	ko00000	-	-	-	AAA,AAA_assoc_2,MgsA_C
tr|Q9RV73|Q9RV73_DEIRA	243230.DR_1156	1.05e-183	511.0	COG1414@1|root,COG1414@2|Bacteria,1WIBR@1297|Deinococcus-Thermus	1297|Deinococcus-Thermus	K	transcriptional regulator	-	-	-	ko:K13641	-	-	-	-	ko00000,ko03000	-	-	-	HTH_IclR,IclR
tr|Q9RT50|Q9RT50_DEIRA	243230.DR_1916	0.0	1517.0	COG1200@1|root,COG1200@2|Bacteria,1WIPT@1297|Deinococcus-Thermus	1297|Deinococcus-Thermus	L	Critical role in recombination and DNA repair. Helps process Holliday junction intermediates to mature products by catalyzing branch migration. Has a DNA unwinding activity characteristic of a DNA helicase with a 3'- to 5'- polarity. Unwinds branched duplex DNA (Y-DNA)	recG	-	3.6.4.12	ko:K03655	ko03440,map03440	-	-	-	ko00000,ko00001,ko01000,ko03400	-	-	-	DEAD,Helicase_C,RecG_wedge
tr|Q9RVG4|Q9RVG4_DEIRA	243230.DR_1065	2.78e-138	390.0	COG2318@1|root,COG2318@2|Bacteria,1WMWY@1297|Deinococcus-Thermus	1297|Deinococcus-Thermus	S	Protein of unknown function (DUF664)	-	-	-	-	-	-	-	-	-	-	-	-	DUF664
tr|Q9RUK5|Q9RUK5_DEIRA	243230.DR_1379	4.41e-131	372.0	COG1309@1|root,COG1309@2|Bacteria	2|Bacteria	K	transcriptional regulator	-	-	-	ko:K21961	-	-	-	-	ko00000,ko03000	-	-	-	TetR_N
tr|Q9RRW0|Q9RRW0_DEIRA	243230.DR_2375	2.23e-107	311.0	COG0782@1|root,COG0782@2|Bacteria	2|Bacteria	K	Necessary for efficient RNA polymerase transcription elongation past template-encoded arresting sites. The arresting sites in DNA have the property of trapping a certain fraction of elongating RNA polymerases that pass through, resulting in locked ternary complexes. Cleavage of the nascent transcript by cleavage factors such as GreA or GreB allows the resumption of elongation from the new 3'termi…	-	-	-	ko:K03624,ko:K06140	-	-	-	-	ko00000,ko03000,ko03021	-	-	-	GreA_GreB,GreA_GreB_N
tr|Q9RVS5|Q9RVS5_DEIRA	243230.DR_0947	1.29e-76	228.0	COG1335@1|root,COG1335@2|Bacteria	2|Bacteria	Q	hydrolase activity, acting on carbon-nitrogen (but not peptide) bonds, in linear amides	-	-	3.5.1.19	ko:K08281	ko00760,ko01100,map00760,map01100	-	R01268	RC00100	ko00000,ko00001,ko01000	-	-	-	Isochorismatase
tr|Q9RWR1|Q9RWR1_DEIRA	243230.DR_0605	6.88e-160	448.0	COG2199@1|root,COG2199@2|Bacteria,1WMNP@1297|Deinococcus-Thermus	1297|Deinococcus-Thermus	T	TIGRFAM diguanylate cyclase (GGDEF) domain	-	-	-	-	-	-	-	-	-	-	-	-	GGDEF,RHH_3
tr|Q9RXH0|Q9RXH0_DEIRA	243230.DR_0343	3.07e-240	660.0	COG0457@1|root,COG2010@1|root,COG0457@2|Bacteria,COG2010@2|Bacteria,1WJ9G@1297|Deinococcus-Thermus	1297|Deinococcus-Thermus	C	PFAM Cytochrome C	-	-	-	-	-	-	-	-	-	-	-	-	Cytochrome_CBB3,TPR_11,TPR_16,TPR_19,TPR_8
tr|Q9RZ87|Q9RZ87_DEIRA	243230.DR_A0067	1.35e-148	418.0	COG2057@1|root,COG2057@2|Bacteria,1WNEC@1297|Deinococcus-Thermus	1297|Deinococcus-Thermus	I	transferase	-	-	2.8.3.5	ko:K01029	ko00072,ko00280,ko00650,map00072,map00280,map00650	-	R00410	RC00014	ko00000,ko00001,ko01000	-	-	-	CoA_trans
tr|Q9RT96|Q9RT96_DEIRA	243230.DR_1869	1.33e-199	557.0	COG1145@1|root,COG1145@2|Bacteria,1WJ5X@1297|Deinococcus-Thermus	1297|Deinococcus-Thermus	C	4Fe-4S dicluster domain	-	-	-	-	-	-	-	-	-	-	-	-	Fer4,Fer4_4,Fer4_7,Fer4_9
tr|Q9RW33|Q9RW33_DEIRA	243230.DR_0836	4.81e-253	694.0	COG2380@1|root,COG2380@2|Bacteria,1WJ40@1297|Deinococcus-Thermus	1297|Deinococcus-Thermus	S	COGs COG2380 conserved	-	-	-	ko:K09785	-	-	-	-	ko00000	-	-	-	NurA
tr|Q9RSC9|Q9RSC9_DEIRA	243230.DR_2196	0.0	878.0	COG5339@1|root,COG5339@2|Bacteria	2|Bacteria	S	identical protein binding	-	-	-	-	-	-	-	-	-	-	-	-	DUF945,YbjN
tr|Q9RUZ1|Q9RUZ1_DEIRA	243230.DR_1239	7.1e-111	318.0	COG2030@1|root,COG2030@2|Bacteria,1WJC4@1297|Deinococcus-Thermus	1297|Deinococcus-Thermus	I	N-terminal half of MaoC dehydratase	-	-	-	-	-	-	-	-	-	-	-	-	MaoC_dehydratas
tr|Q9RSI8|Q9RSI8_DEIRA	243230.DR_2136	1.71e-145	410.0	2ACWS@1|root,312I6@2|Bacteria,1WISN@1297|Deinococcus-Thermus	1297|Deinococcus-Thermus	-	-	-	-	-	-	-	-	-	-	-	-	-	-	DUF3108
tr|Q9RUL4|Q9RUL4_DEIRA	243230.DR_1370	7.73e-147	414.0	COG2834@1|root,COG2834@2|Bacteria,1WJKQ@1297|Deinococcus-Thermus	1297|Deinococcus-Thermus	M	Outer membrane lipoprotein-sorting protein	-	-	-	-	-	-	-	-	-	-	-	-	LolA_like
tr|Q9RV92|Q9RV92_DEIRA	243230.DR_1137	2.74e-242	665.0	COG1247@1|root,COG1247@2|Bacteria	2|Bacteria	M	phosphinothricin N-acetyltransferase activity	-	-	2.3.1.183	ko:K03823	ko00440,ko01130,map00440,map01130	-	R08871,R08938	RC00004,RC00064	ko00000,ko00001,ko01000	-	-	-	Acetyltransf_1
tr|Q9RU91|Q9RU91_DEIRA	243230.DR_1501	7.82e-147	413.0	COG1905@1|root,COG1905@2|Bacteria,1WIC4@1297|Deinococcus-Thermus	1297|Deinococcus-Thermus	C	TIGRFAM NADH-quinone oxidoreductase, E subunit	nuoE	-	1.6.5.3	ko:K00334	ko00190,ko01100,map00190,map01100	M00144	R11945	RC00061	ko00000,ko00001,ko00002,ko01000	3.D.1	-	-	2Fe-2S_thioredx
tr|Q9RYG0|Q9RYG0_DEIRA	243230.DR_A0358	3.48e-214	591.0	COG4850@1|root,COG4850@2|Bacteria	2|Bacteria	I	conserved protein (DUF2183)	-	-	-	-	-	-	-	-	-	-	-	-	DUF2183
tr|Q9RVZ5|Q9RVZ5_DEIRA	243230.DR_0875	0.0	943.0	COG0308@1|root,COG0308@2|Bacteria	2|Bacteria	E	peptide catabolic process	pepN_1	-	-	ko:K01269	-	-	-	-	ko00000,ko01000	-	-	-	Peptidase_M1
sp|Q9RYU5|MURQ_DEIRA	243230.DR_A0213	1.82e-203	565.0	COG2103@1|root,COG2103@2|Bacteria,1WJPV@1297|Deinococcus-Thermus	1297|Deinococcus-Thermus	S	Specifically catalyzes the cleavage of the D-lactyl ether substituent of MurNAc 6-phosphate, producing GlcNAc 6- phosphate and D-lactate	murQ	-	4.2.1.126	ko:K07106	ko00520,ko01100,map00520,map01100	-	R08555	RC00397,RC00746	ko00000,ko00001,ko01000	-	-	-	SIS,SIS_2
sp|Q9RV39|AATNT_DEIRA	243230.DR_1191	1.53e-315	859.0	COG0617@1|root,COG0617@2|Bacteria,1WIYJ@1297|Deinococcus-Thermus	1297|Deinococcus-Thermus	J	Poly A polymerase, head domain	-	-	2.7.7.19	ko:K00970	ko03018,map03018	-	-	-	ko00000,ko00001,ko01000,ko03019	-	-	-	HD,PolyA_pol,PolyA_pol_RNAbd
tr|Q9RYQ2|Q9RYQ2_DEIRA	243230.DR_A0257	1.38e-45	155.0	COG0666@1|root,COG0666@2|Bacteria	2|Bacteria	G	response to abiotic stimulus	-	-	-	ko:K06867	-	-	-	-	ko00000	-	-	-	Ank_2,Ank_4,Ank_5
tr|Q9RYI3|Q9RYI3_DEIRA	243230.DR_A0329	6.44e-302	823.0	COG1819@1|root,COG1819@2|Bacteria	2|Bacteria	CG	transferase activity, transferring hexosyl groups	-	-	-	-	-	-	-	-	-	-	-	-	UDPGT
sp|Q9RRW3|PTH_DEIRA	243230.DR_2372	1.24e-147	416.0	COG0193@1|root,COG0193@2|Bacteria,1WJCK@1297|Deinococcus-Thermus	1297|Deinococcus-Thermus	J	The natural substrate for this enzyme may be peptidyl- tRNAs which drop off the ribosome during protein synthesis	pth	GO:0003674,GO:0003824,GO:0004045,GO:0016787,GO:0016788,GO:0052689,GO:0140098,GO:0140101	3.1.1.29	ko:K01056	-	-	-	-	ko00000,ko01000,ko03012	-	-	-	Pept_tRNA_hydro
sp|Q9RW91|AROQ_DEIRA	243230.DR_0778	7.69e-100	289.0	COG0757@1|root,COG0757@2|Bacteria,1WK38@1297|Deinococcus-Thermus	1297|Deinococcus-Thermus	E	Catalyzes a trans-dehydration via an enolate intermediate	aroQ	-	4.2.1.10	ko:K03786	ko00400,ko01100,ko01110,ko01130,ko01230,map00400,map01100,map01110,map01130,map01230	M00022	R03084	RC00848	ko00000,ko00001,ko00002,ko01000	-	-	-	DHquinase_II
tr|Q9RV07|Q9RV07_DEIRA	243230.DR_1223	1.88e-290	795.0	COG0477@1|root,COG2814@2|Bacteria,1WJE9@1297|Deinococcus-Thermus	1297|Deinococcus-Thermus	EGP	Major Facilitator Superfamily	-	-	-	-	-	-	-	-	-	-	-	-	MFS_1,MFS_1_like
tr|Q9RUY6|Q9RUY6_DEIRA	243230.DR_1244	9.5e-208	575.0	COG1466@1|root,COG1466@2|Bacteria,1WJ71@1297|Deinococcus-Thermus	1297|Deinococcus-Thermus	L	DNA polymerase III, delta' subunit	holA	-	2.7.7.7	ko:K02340	ko00230,ko00240,ko01100,ko03030,ko03430,ko03440,map00230,map00240,map01100,map03030,map03430,map03440	M00260	R00375,R00376,R00377,R00378	RC02795	ko00000,ko00001,ko00002,ko01000,ko03032,ko03400	-	-	-	DNA_pol3_gamma3
tr|Q9RV35|Q9RV35_DEIRA	926554.KI912640_gene1293	1.18e-07	60.5	2BDZ4@1|root,327PI@2|Bacteria	2|Bacteria	-	-	-	-	-	-	-	-	-	-	-	-	-	-	-
sp|Q9RTY9|LEUC1_DEIRA	243230.DR_1610	2.86e-304	830.0	COG0065@1|root,COG0065@2|Bacteria,1WIHU@1297|Deinococcus-Thermus	1297|Deinococcus-Thermus	E	Catalyzes the isomerization between 2-isopropylmalate and 3-isopropylmalate, via the formation of 2-isopropylmaleate	hacA	-	4.2.1.114	ko:K16792	ko00300,ko00680,ko01100,ko01120,ko01130,ko01210,ko01230,map00300,map00680,map01100,map01120,map01130,map01210,map01230	M00433,M00608	R03444,R04371,R09720,R10391,R10392,R10393,R10394,R10395,R10396	RC00497,RC00498,RC00618	br01601,ko00000,ko00001,ko00002,ko01000	-	-	-	Aconitase
tr|Q9RVN4|Q9RVN4_DEIRA	546414.Deide_12490	1.16e-24	97.1	COG2018@1|root,COG2018@2|Bacteria,1WK7M@1297|Deinococcus-Thermus	1297|Deinococcus-Thermus	S	Roadblock/LC7 domain	-	-	-	ko:K07131	-	-	-	-	ko00000	-	-	-	Robl_LC7
tr|Q9RZ82|Q9RZ82_DEIRA	243230.DR_A0072	3.61e-60	185.0	COG0695@1|root,COG0695@2|Bacteria	2|Bacteria	O	Has a glutathione-disulfide oxidoreductase activity in the presence of NADPH and glutathione reductase. Reduces low molecular weight disulfides and proteins	-	-	-	-	-	-	-	-	-	-	-	-	Glutaredoxin
tr|Q9RZ28|Q9RZ28_DEIRA	243230.DR_A0125	0.0	1062.0	COG4715@1|root,COG4715@2|Bacteria	2|Bacteria	S	zinc ion binding	CP_1020	-	-	-	-	-	-	-	-	-	-	-	Helicase_C,SNF2_N,SNF2_assoc,SWIM
tr|Q9RRH8|Q9RRH8_DEIRA	243230.DR_2513	2.31e-237	654.0	COG0631@1|root,COG0631@2|Bacteria,1WIBX@1297|Deinococcus-Thermus	1297|Deinococcus-Thermus	T	Serine threonine protein phosphatase	-	-	3.1.3.16	ko:K20074	-	-	-	-	ko00000,ko01000,ko01009	-	-	-	PP2C_2
tr|Q9RV47|Q9RV47_DEIRA	243230.DR_1183	1.76e-139	395.0	COG1694@1|root,COG3956@2|Bacteria,1WK1U@1297|Deinococcus-Thermus	1297|Deinococcus-Thermus	S	TIGRFAM MazG family protein	-	-	3.6.1.66	ko:K02428	ko00230,map00230	-	R00426,R00720,R01855,R02100,R02720,R03531	RC00002	ko00000,ko00001,ko01000	-	-	-	MazG
tr|Q9RYL1|Q9RYL1_DEIRA	243230.DR_A0301	5.6e-251	687.0	COG1858@1|root,COG1858@2|Bacteria,1WK3X@1297|Deinococcus-Thermus	1297|Deinococcus-Thermus	C	COG1858 Cytochrome c peroxidase	-	-	1.11.1.5	ko:K00428	-	-	-	-	ko00000,ko01000	-	-	-	CCP_MauG,Cytochrom_C
sp|Q9RRK5|Y2484_DEIRA	243230.DR_2484	9.1e-194	537.0	COG0823@1|root,COG0823@2|Bacteria	2|Bacteria	U	Involved in the tonB-independent uptake of proteins	-	-	-	-	-	-	-	-	-	-	-	-	DUF1581,DUF1583,PD40,Peptidase_C14,PrcB_C,SLH,WD40
tr|Q9RVF2|Q9RVF2_DEIRA	243230.DR_1077	5.44e-299	814.0	COG0726@1|root,COG0726@2|Bacteria,1WJ0V@1297|Deinococcus-Thermus	1297|Deinococcus-Thermus	G	PFAM Polysaccharide deacetylase	-	-	-	-	-	-	-	-	-	-	-	-	Polysacc_deac_1
tr|Q9RZ19|Q9RZ19_DEIRA	243230.DR_A0134	0.0	974.0	COG2723@1|root,COG2723@2|Bacteria,1WMBS@1297|Deinococcus-Thermus	1297|Deinococcus-Thermus	G	6-phospho-beta-galactosidase activity	-	-	-	-	-	-	-	-	-	-	-	-	Acyl-CoA_dh_N
sp|Q9RXY7|IRRE_DEIRA	243230.DR_0167	2.3e-229	632.0	COG2856@1|root,COG2856@2|Bacteria,1WKAX@1297|Deinococcus-Thermus	1297|Deinococcus-Thermus	E	Zn peptidase	irrE	-	-	-	-	-	-	-	-	-	-	-	Peptidase_M78
tr|Q9RTF7|Q9RTF7_DEIRA	243230.DR_1807	2.01e-93	272.0	COG2361@1|root,COG2361@2|Bacteria	2|Bacteria	S	Protein of unknown function DUF86	-	-	-	ko:K07075	-	-	-	-	ko00000	-	-	-	DUF86
tr|Q9RS83|Q9RS83_DEIRA	243230.DR_2244	1.68e-154	434.0	COG5002@1|root,COG5002@2|Bacteria,1WJ8U@1297|Deinococcus-Thermus	1297|Deinococcus-Thermus	T	Histidine kinase	-	-	-	-	-	-	-	-	-	-	-	-	HATPase_c,HisKA,PAS_8
tr|Q9RRJ2|Q9RRJ2_DEIRA	243230.DR_2498	2.92e-237	654.0	COG2199@1|root,COG3706@2|Bacteria,1WIYY@1297|Deinococcus-Thermus	1297|Deinococcus-Thermus	T	TIGRFAM diguanylate cyclase (GGDEF) domain	-	-	-	-	-	-	-	-	-	-	-	-	GGDEF
tr|Q9RSX4|Q9RSX4_DEIRA	243230.DR_1995	7.78e-282	773.0	COG0668@1|root,COG0668@2|Bacteria,1WJII@1297|Deinococcus-Thermus	1297|Deinococcus-Thermus	M	mechanosensitive ion channel	-	-	-	ko:K22044	-	-	-	-	ko00000,ko02000	1.A.23.3	-	-	MS_channel
tr|Q9RZT7|Q9RZT7_DEIRA	926554.KI912633_gene4034	1.96e-54	174.0	COG2172@1|root,COG2172@2|Bacteria	2|Bacteria	T	sigma factor antagonist activity	rsbT	-	2.7.11.1	ko:K04757,ko:K17752	-	-	-	-	ko00000,ko01000,ko01001,ko03021	-	-	-	HATPase_c,HATPase_c_2
tr|Q9RX18|Q9RX18_DEIRA	243230.DR_0497	5.43e-167	467.0	COG1760@1|root,COG1760@2|Bacteria,1WIC1@1297|Deinococcus-Thermus	1297|Deinococcus-Thermus	E	TIGRFAM L-serine dehydratase, iron-sulfur-dependent, beta subunit	-	-	4.3.1.17	ko:K01752	ko00260,ko00270,ko01100,ko01110,ko01130,ko01200,ko01230,map00260,map00270,map01100,map01110,map01130,map01200,map01230	-	R00220,R00590	RC00331,RC02600	ko00000,ko00001,ko01000	-	-	-	ACT,SDH_beta
sp|Q9RU89|NUOD_DEIRA	243230.DR_1503	7.73e-299	814.0	COG0649@1|root,COG0649@2|Bacteria,1WI53@1297|Deinococcus-Thermus	1297|Deinococcus-Thermus	C	NDH-1 shuttles electrons from NADH, via FMN and iron- sulfur (Fe-S) centers, to quinones in the respiratory chain. The immediate electron acceptor for the enzyme in this species is believed to be a menaquinone. Couples the redox reaction to proton translocation (for every two electrons transferred, four hydrogen ions are translocated across the cytoplasmic membrane), and thus conserves the redox …	nuoD	-	1.6.5.3	ko:K00333	ko00190,ko01100,map00190,map01100	M00144	R11945	RC00061	ko00000,ko00001,ko00002,ko01000	3.D.1	-	-	Complex1_49kDa
tr|Q9RZP5|Q9RZP5_DEIRA	1288484.APCS01000059_gene2808	3.15e-152	432.0	COG1349@1|root,COG1349@2|Bacteria,1WKFY@1297|Deinococcus-Thermus	1297|Deinococcus-Thermus	K	COG1349 Transcriptional regulators of sugar metabolism	-	-	-	-	-	-	-	-	-	-	-	-	DeoRC,HTH_DeoR
tr|Q9RYH4|Q9RYH4_DEIRA	243230.DR_A0339	5.34e-212	585.0	COG3483@1|root,COG3483@2|Bacteria,1WM9W@1297|Deinococcus-Thermus	1297|Deinococcus-Thermus	E	Heme-dependent dioxygenase that catalyzes the oxidative cleavage of the L-tryptophan (L-Trp) pyrrole ring and converts L- tryptophan to N-formyl-L-kynurenine. Catalyzes the oxidative cleavage of the indole moiety	kynA	-	1.13.11.11	ko:K00453	ko00380,ko01100,map00380,map01100	M00038	R00678	RC00356	ko00000,ko00001,ko00002,ko01000	-	-	-	Trp_dioxygenase
sp|Q9RVK3|Y1024_DEIRA	243230.DR_1024	7.54e-125	355.0	COG2318@1|root,COG2318@2|Bacteria	2|Bacteria	S	DinB family	yfiT	-	-	-	-	-	-	-	-	-	-	-	DinB_2
tr|Q9RZI4|Q9RZI4_DEIRA	1121381.JNIV01000025_gene1359	9.38e-191	543.0	COG4268@1|root,COG4268@2|Bacteria	2|Bacteria	V	DNA restriction-modification system	mcrC	-	-	ko:K19147	-	-	-	-	ko00000,ko02048	-	-	-	McrBC
tr|Q9RZD9|Q9RZD9_DEIRA	243230.DR_A0010	7.72e-140	396.0	COG2197@1|root,COG2197@2|Bacteria,1WM1U@1297|Deinococcus-Thermus	1297|Deinococcus-Thermus	T	helix_turn_helix, Lux Regulon	-	-	-	ko:K07693	ko02020,map02020	M00479	-	-	ko00000,ko00001,ko00002,ko02022	-	-	-	GerE,Response_reg
tr|Q9RS04|Q9RS04_DEIRA	243230.DR_2325	1.66e-217	600.0	COG1404@1|root,COG1404@2|Bacteria,1WIDU@1297|Deinococcus-Thermus	1297|Deinococcus-Thermus	O	peptidase S8 and S53, subtilisin, kexin, sedolisin	-	-	3.4.21.111	ko:K20754	-	-	-	-	ko00000,ko01000,ko01002	-	-	-	Inhibitor_I9,PPC,Peptidase_S8
tr|Q9RXL8|Q9RXL8_DEIRA	243230.DR_0292	1.02e-69	211.0	COG1826@1|root,COG1826@2|Bacteria,1WKJH@1297|Deinococcus-Thermus	1297|Deinococcus-Thermus	U	Part of the twin-arginine translocation (Tat) system that transports large folded proteins containing a characteristic twin-arginine motif in their signal peptide across membranes. TatA could form the protein-conducting channel of the Tat system	tatA	-	-	ko:K03116	ko03060,ko03070,map03060,map03070	M00336	-	-	ko00000,ko00001,ko00002,ko02044	2.A.64	-	-	MttA_Hcf106
sp|Q9RWR5|DNAG_DEIRA	243230.DR_0601	0.0	1117.0	COG0358@1|root,COG0358@2|Bacteria,1WIXS@1297|Deinococcus-Thermus	1297|Deinococcus-Thermus	L	RNA polymerase that catalyzes the synthesis of short RNA molecules used as primers for DNA polymerase during DNA replication	dnaG	-	-	ko:K02316	ko03030,map03030	-	-	-	ko00000,ko00001,ko01000,ko03032	-	-	-	Toprim_2,Toprim_4,Toprim_N,zf-CHC2
tr|Q9RU16|Q9RU16_DEIRA	243230.DR_1580	6.48e-91	265.0	COG0346@1|root,COG0346@2|Bacteria	2|Bacteria	E	lactoylglutathione lyase activity	-	-	1.1.1.169	ko:K00077	ko00770,ko01100,ko01110,map00770,map01100,map01110	M00119	R02472	RC00726	ko00000,ko00001,ko00002,ko01000	-	-	-	Beta-lactamase,Glyoxalase
tr|Q9RTC8|Q9RTC8_DEIRA	243230.DR_1837	1.02e-184	513.0	COG1540@1|root,COG1540@2|Bacteria	2|Bacteria	S	5-oxoprolinase (ATP-hydrolyzing) activity	-	-	-	-	-	-	-	-	-	-	-	-	LamB_YcsF
tr|Q9RU60|Q9RU60_DEIRA	243230.DR_1534	1.68e-131	372.0	COG1670@1|root,COG1670@2|Bacteria	2|Bacteria	J	COG1670 acetyltransferases, including N-acetylases of ribosomal proteins	-	-	2.3.1.82	ko:K00663	-	-	-	-	ko00000,ko01000,ko01504	-	-	-	Acetyltransf_3
tr|Q9RXU3|Q9RXU3_DEIRA	243230.DR_0213	8.57e-218	601.0	COG0454@1|root,COG0456@2|Bacteria,1WJG6@1297|Deinococcus-Thermus	1297|Deinococcus-Thermus	K	PFAM Acetyltransferase (GNAT) family	-	-	-	-	-	-	-	-	-	-	-	-	Acetyltransf_1
tr|Q9RTX8|Q9RTX8_DEIRA	243230.DR_1622	8.33e-166	464.0	COG0637@1|root,COG0637@2|Bacteria	2|Bacteria	S	phosphonoacetaldehyde hydrolase activity	-	-	3.1.3.18	ko:K01091	ko00630,ko01100,ko01110,ko01130,map00630,map01100,map01110,map01130	-	R01334	RC00017	ko00000,ko00001,ko01000	-	-	-	HAD_2
tr|Q9RVT7|Q9RVT7_DEIRA	243230.DR_0935	1.48e-270	739.0	COG0639@1|root,COG0639@2|Bacteria,1WK9U@1297|Deinococcus-Thermus	1297|Deinococcus-Thermus	T	Calcineurin-like phosphoesterase	-	-	-	-	-	-	-	-	-	-	-	-	Metallophos
tr|Q9RZN3|Q9RZN3_DEIRA	745776.DGo_CA0739	2.44e-198	563.0	COG0642@1|root,COG0642@2|Bacteria	2|Bacteria	T	Histidine kinase	qseC	GO:0000155,GO:0000160,GO:0000166,GO:0003674,GO:0003824,GO:0004672,GO:0004673,GO:0005488,GO:0005524,GO:0005575,GO:0005623,GO:0005886,GO:0006464,GO:0006468,GO:0006793,GO:0006796,GO:0006807,GO:0007154,GO:0007165,GO:0008144,GO:0008150,GO:0008152,GO:0009987,GO:0010035,GO:0010038,GO:0010039,GO:0010041,GO:0016020,GO:0016301,GO:0016310,GO:0016740,GO:0016772,GO:0016773,GO:0016775,GO:0017076,GO:0018106,GO:…	2.7.13.3	ko:K02484,ko:K07637,ko:K07643,ko:K07645,ko:K07649,ko:K07653	ko01503,ko02020,ko02024,map01503,map02020,map02024	M00444,M00451,M00453,M00457,M00460,M00709,M00721,M00722,M00723,M00724,M00744	-	-	ko00000,ko00001,ko00002,ko01000,ko01001,ko01504,ko02022	-	-	-	2CSK_N,HAMP,HATPase_c,HisKA
tr|Q9RTL5|Q9RTL5_DEIRA	243230.DR_1745	3.12e-135	382.0	COG1755@1|root,COG1755@2|Bacteria,1WMPA@1297|Deinococcus-Thermus	1297|Deinococcus-Thermus	S	Isoprenylcysteine carboxyl methyltransferase	-	-	-	ko:K16168	-	-	-	-	ko00000,ko01008	-	-	-	ICMT
tr|Q9RWW8|Q9RWW8_DEIRA	243230.DR_0547	0.0	957.0	COG3011@1|root,COG3011@2|Bacteria	2|Bacteria	CH	Protein conserved in bacteria	-	-	-	-	-	-	-	-	-	-	-	-	DUF393
tr|Q9RZ27|Q9RZ27_DEIRA	243230.DR_A0126	0.0	944.0	COG1012@1|root,COG1012@2|Bacteria,1WIGH@1297|Deinococcus-Thermus	1297|Deinococcus-Thermus	C	Belongs to the aldehyde dehydrogenase family	-	-	1.2.1.3	ko:K00128	ko00010,ko00053,ko00071,ko00280,ko00310,ko00330,ko00340,ko00380,ko00410,ko00561,ko00620,ko00625,ko00903,ko00981,ko01100,ko01110,ko01120,ko01130,map00010,map00053,map00071,map00280,map00310,map00330,map00340,map00380,map00410,map00561,map00620,map00625,map00903,map00981,map01100,map01110,map01120,map01130	M00135	R00264,R00631,R00710,R00904,R01752,R01986,R02549,R02678,R02940,R02957,R03283,R03869,R04065,R04506,R04903,R05050,R05237,R05238,R05286,R06366,R08146	RC00047,RC00071,RC00080,RC00186,RC00218,RC00242,RC00816,RC01500	ko00000,ko00001,ko00002,ko01000	-	-	-	Aldedh
tr|Q9RSD1|Q9RSD1_DEIRA	243230.DR_2194	2.98e-213	588.0	COG0189@1|root,COG0189@2|Bacteria,1WIJ6@1297|Deinococcus-Thermus	1297|Deinococcus-Thermus	HJ	Belongs to the RimK family	lysX	-	6.3.2.43	ko:K05827	ko00300,ko01100,ko01210,ko01230,map00300,map01100,map01210,map01230	M00031	R09775	RC00064,RC00090	ko00000,ko00001,ko00002,ko01000	-	-	-	RimK
tr|Q9RY29|Q9RY29_DEIRA	243230.DR_0122	1.64e-197	546.0	COG0696@1|root,COG0696@2|Bacteria,1WIS3@1297|Deinococcus-Thermus	1297|Deinococcus-Thermus	G	PFAM Metalloenzyme	-	-	-	-	-	-	-	-	-	-	-	-	Metalloenzyme
tr|Q9RV26|Q9RV26_DEIRA	243230.DR_1204	2.99e-114	327.0	COG0599@1|root,COG0599@2|Bacteria	2|Bacteria	S	peroxiredoxin activity	pcaC	-	3.1.1.24,4.1.1.44	ko:K01055,ko:K01607,ko:K14727	ko00362,ko01100,ko01120,ko01220,map00362,map01100,map01120,map01220	M00568	R02991,R03470	RC00825,RC00938	ko00000,ko00001,ko00002,ko01000	-	-	-	Abhydrolase_1,CMD
sp|Q9RW28|Y841_DEIRA	243230.DR_0841	1.24e-125	359.0	COG2318@1|root,COG2318@2|Bacteria	2|Bacteria	S	DinB family	yfiT	-	-	-	-	-	-	-	-	-	-	-	DinB_2
tr|Q9RXB3|Q9RXB3_DEIRA	243230.DR_0402	1.65e-93	273.0	COG1310@1|root,COG1310@2|Bacteria,1WKMI@1297|Deinococcus-Thermus	1297|Deinococcus-Thermus	S	metal-dependent protease of the PAD1 JAB1 superfamily	-	-	-	-	-	-	-	-	-	-	-	-	Prok-JAB
tr|Q9RRA5|Q9RRA5_DEIRA	243230.DR_2589	6.23e-223	617.0	COG0609@1|root,COG0609@2|Bacteria,1WIRB@1297|Deinococcus-Thermus	1297|Deinococcus-Thermus	P	Belongs to the binding-protein-dependent transport system permease family. FecCD subfamily	fecD	-	-	ko:K02015	ko02010,map02010	M00240	-	-	ko00000,ko00001,ko00002,ko02000	3.A.1.14	-	-	FecCD
tr|Q9RR96|Q9RR96_DEIRA	243230.DR_2598	5.96e-110	315.0	COG0432@1|root,COG0432@2|Bacteria,1WJX6@1297|Deinococcus-Thermus	1297|Deinococcus-Thermus	S	PFAM Uncharacterised protein family UPF0047	-	-	-	-	-	-	-	-	-	-	-	-	UPF0047
sp|Q9RVX8|Y893_DEIRA	243230.DR_0893	1.23e-139	397.0	COG0670@1|root,COG0670@2|Bacteria	2|Bacteria	M	Belongs to the BI1 family	ybhL	GO:0005575,GO:0005623,GO:0005886,GO:0016020,GO:0044464,GO:0071944	-	ko:K06890	-	-	-	-	ko00000	-	-	-	Bax1-I
tr|Q9RWH6|Q9RWH6_DEIRA	243230.DR_0692	1.4e-90	265.0	COG0347@1|root,COG0347@2|Bacteria,1WJZ3@1297|Deinococcus-Thermus	1297|Deinococcus-Thermus	K	Belongs to the P(II) protein family	-	-	-	ko:K04751	ko02020,map02020	-	-	-	ko00000,ko00001	-	-	-	P-II
sp|Q9RRI2|YQGF_DEIRA	243230.DR_2509	1.07e-89	263.0	COG0816@1|root,COG0816@2|Bacteria,1WK93@1297|Deinococcus-Thermus	1297|Deinococcus-Thermus	L	Could be a nuclease involved in processing of the 5'-end of pre-16S rRNA	-	GO:0000966,GO:0000967,GO:0005575,GO:0005622,GO:0005623,GO:0005737,GO:0005829,GO:0006139,GO:0006364,GO:0006396,GO:0006725,GO:0006807,GO:0008150,GO:0008152,GO:0009987,GO:0010467,GO:0016070,GO:0016072,GO:0022613,GO:0034470,GO:0034471,GO:0034641,GO:0034660,GO:0042254,GO:0043170,GO:0044085,GO:0044237,GO:0044238,GO:0044424,GO:0044444,GO:0044464,GO:0046483,GO:0071704,GO:0071840,GO:0090304,GO:1901360	-	ko:K07447	-	-	-	-	ko00000,ko01000	-	-	-	RuvX
tr|Q9RZ17|Q9RZ17_DEIRA	243230.DR_A0136	0.0	899.0	COG1174@1|root,COG1174@2|Bacteria,1WJXW@1297|Deinococcus-Thermus	1297|Deinococcus-Thermus	P	COGs COG1174 ABC-type proline glycine betaine transport systems permease component	-	-	-	ko:K05846	ko02010,map02010	M00209	-	-	ko00000,ko00001,ko00002,ko02000	3.A.1.12	-	-	BPD_transp_1
tr|Q9RWY1|Q9RWY1_DEIRA	1476583.DEIPH_ctg103orf0037	2.5e-62	231.0	COG0515@1|root,COG3103@1|root,COG3420@1|root,COG0515@2|Bacteria,COG3103@2|Bacteria,COG3420@2|Bacteria,1WMF0@1297|Deinococcus-Thermus	1297|Deinococcus-Thermus	KLT	Protein tyrosine kinase	-	-	-	-	-	-	-	-	-	-	-	-	Beta_helix,Pkinase,SH3_3
tr|Q9RY18|Q9RY18_DEIRA	243230.DR_0134	1.03e-81	241.0	COG2258@1|root,COG2258@2|Bacteria	2|Bacteria	C	MOSC domain	moaC	-	4.6.1.17	ko:K03637	ko00790,ko01100,ko04122,map00790,map01100,map04122	-	R11372	RC03425	ko00000,ko00001,ko01000	-	-	iAF987.Gmet_0302	MOSC,MoCF_biosynth
tr|Q9RVV5|Q9RVV5_DEIRA	243230.DR_0917	0.0	907.0	2EBSX@1|root,335SM@2|Bacteria,1WIKC@1297|Deinococcus-Thermus	1297|Deinococcus-Thermus	S	Domain of unknown function (DUF4129)	-	-	-	-	-	-	-	-	-	-	-	-	DUF4129
tr|Q9RZT8|Q9RZT8_DEIRA	926554.KI912633_gene4033	4.45e-53	170.0	COG1366@1|root,COG1366@2|Bacteria	2|Bacteria	T	antisigma factor binding	rsbS	-	-	ko:K17762	-	-	-	-	ko00000,ko03021	-	-	-	STAS
tr|Q9RX04|Q9RX04_DEIRA	243230.DR_0511	0.0	941.0	COG0600@1|root,COG1116@1|root,COG0600@2|Bacteria,COG1116@2|Bacteria,1WKW8@1297|Deinococcus-Thermus	1297|Deinococcus-Thermus	P	ATPases associated with a variety of cellular activities	-	-	-	ko:K02049	-	M00188	-	-	ko00000,ko00002,ko02000	3.A.1.16,3.A.1.17	-	-	ABC_tran,BPD_transp_1
tr|Q9RWA9|Q9RWA9_DEIRA	243230.DR_0760	2.84e-241	663.0	COG1680@1|root,COG1680@2|Bacteria	2|Bacteria	V	peptidase activity	-	-	3.4.16.4	ko:K18988	-	-	-	-	ko00000,ko01000,ko01002,ko01011	-	-	-	Beta-lactamase,DUF3471
tr|Q9RYN7|Q9RYN7_DEIRA	243230.DR_A0273	1.26e-219	607.0	COG1056@1|root,COG1056@2|Bacteria,1WM0D@1297|Deinococcus-Thermus	1297|Deinococcus-Thermus	FH	Cytidylyltransferase-like	-	-	2.7.7.1	ko:K13522	ko00760,ko01100,map00760,map01100	-	R00137,R03005	RC00002	ko00000,ko00001,ko01000	-	-	-	CTP_transf_like,NUDIX
tr|Q9RUE5|Q9RUE5_DEIRA	243230.DR_1442	1.2e-201	557.0	COG2340@1|root,COG2340@2|Bacteria	2|Bacteria	S	peptidase inhibitor activity	-	-	-	-	-	-	-	-	-	-	-	-	CAP
sp|Q9RSQ0|3MGH_DEIRA	243230.DR_2074	3.65e-139	392.0	COG2094@1|root,COG2094@2|Bacteria	2|Bacteria	L	Belongs to the DNA glycosylase MPG family	mpg	GO:0003674,GO:0003824,GO:0003905,GO:0006139,GO:0006259,GO:0006281,GO:0006284,GO:0006725,GO:0006807,GO:0006950,GO:0006974,GO:0008150,GO:0008152,GO:0009987,GO:0016787,GO:0016798,GO:0016799,GO:0019104,GO:0033554,GO:0034641,GO:0043170,GO:0044237,GO:0044238,GO:0044260,GO:0046483,GO:0050896,GO:0051716,GO:0071704,GO:0090304,GO:0140097,GO:1901360	3.2.2.21	ko:K03652	ko03410,map03410	-	-	-	ko00000,ko00001,ko01000,ko03400	-	-	-	Pur_DNA_glyco
tr|Q9RYZ8|Q9RYZ8_DEIRA	243230.DR_A0155	8.59e-249	682.0	COG0582@1|root,COG0582@2|Bacteria	2|Bacteria	L	DNA integration	-	-	-	ko:K03733	-	-	-	-	ko00000,ko03036	-	-	-	Phage_int_SAM_1,Phage_int_SAM_5,Phage_integrase
tr|Q9RYX1|Q9RYX1_DEIRA	243230.DR_A0183	0.0	867.0	COG2252@1|root,COG2252@2|Bacteria,1WM47@1297|Deinococcus-Thermus	1297|Deinococcus-Thermus	S	Permease family	-	-	-	ko:K06901	-	-	-	-	ko00000,ko02000	2.A.1.40	-	-	Xan_ur_permease
tr|Q9RV43|Q9RV43_DEIRA	243230.DR_1187	6.23e-194	540.0	COG0861@1|root,COG0861@2|Bacteria,1WI6V@1297|Deinococcus-Thermus	1297|Deinococcus-Thermus	P	Membrane protein TerC, possibly involved in tellurium resistance	-	-	-	-	-	-	-	-	-	-	-	-	TerC
sp|Q9RWF1|PAND_DEIRA	243230.DR_0718	6.31e-79	234.0	COG0853@1|root,COG0853@2|Bacteria,1WJY0@1297|Deinococcus-Thermus	1297|Deinococcus-Thermus	H	Catalyzes the pyruvoyl-dependent decarboxylation of aspartate to produce beta-alanine	panD	-	4.1.1.11	ko:K01579	ko00410,ko00770,ko01100,ko01110,map00410,map00770,map01100,map01110	M00119	R00489	RC00299	ko00000,ko00001,ko00002,ko01000	-	-	-	Asp_decarbox
tr|Q9RV61|Q9RV61_DEIRA	243230.DR_1169	1.38e-274	751.0	COG3864@1|root,COG3864@2|Bacteria,1WME0@1297|Deinococcus-Thermus	1297|Deinococcus-Thermus	S	Putative metallopeptidase domain	-	-	-	-	-	-	-	-	-	-	-	-	DUF2201,DUF2201_N
tr|Q9RT36|Q9RT36_DEIRA	243230.DR_1930	4.28e-180	502.0	COG1073@1|root,COG1073@2|Bacteria	2|Bacteria	S	thiolester hydrolase activity	-	-	-	ko:K06889	-	-	-	-	ko00000	-	-	-	Hydrolase_4,Peptidase_S15
sp|Q9RY71|Y079_DEIRA	243230.DR_0079	1.16e-119	342.0	COG0494@1|root,COG0494@2|Bacteria	2|Bacteria	L	nUDIX hydrolase	-	GO:0003674,GO:0003824,GO:0016787	-	ko:K07006	-	-	-	-	ko00000	-	-	-	Acetyltransf_3,NUDIX
tr|Q9RSF5|Q9RSF5_DEIRA	243230.DR_2169	2.73e-301	823.0	COG0477@1|root,COG2814@2|Bacteria,1WIW6@1297|Deinococcus-Thermus	1297|Deinococcus-Thermus	EGP	Major facilitator superfamily	-	-	-	-	-	-	-	-	-	-	-	-	MFS_1,MFS_3,Sugar_tr
sp|Q9RSH4|YIDD_DEIRA	243230.DR_2150	4.08e-66	200.0	COG0759@1|root,COG0759@2|Bacteria,1WKD2@1297|Deinococcus-Thermus	1297|Deinococcus-Thermus	S	Could be involved in insertion of integral membrane proteins into the membrane	-	-	-	ko:K08998	-	-	-	-	ko00000	-	-	-	Haemolytic
tr|Q9RVG5|Q9RVG5_DEIRA	243230.DR_1064	1.38e-180	503.0	COG1073@1|root,COG1073@2|Bacteria	2|Bacteria	S	thiolester hydrolase activity	yjfP	GO:0003674,GO:0003824,GO:0016787,GO:0016788,GO:0034338,GO:0052689	-	ko:K06889	-	-	-	-	ko00000	-	-	-	Abhydrolase_1,Hydrolase_4,Peptidase_S9
tr|Q9RWD9|Q9RWD9_DEIRA	243230.DR_0730	3.94e-171	478.0	COG1028@1|root,COG1028@2|Bacteria,1WIHF@1297|Deinococcus-Thermus	1297|Deinococcus-Thermus	IQ	Short-chain dehydrogenase reductase SDR	-	-	-	-	-	-	-	-	-	-	-	-	adh_short_C2
tr|Q9RUM0|Q9RUM0_DEIRA	243230.DR_1364	3.04e-105	304.0	29026@1|root,2ZMSD@2|Bacteria,1WN5S@1297|Deinococcus-Thermus	1297|Deinococcus-Thermus	S	IPT/TIG domain	-	-	-	-	-	-	-	-	-	-	-	-	TIG
sp|O83030|Y1725_DEIRA	243230.DR_1725	4.85e-187	520.0	COG2319@1|root,COG2319@2|Bacteria	2|Bacteria	S	anaphase-promoting complex binding	-	-	-	ko:K21440	-	-	-	-	ko00000,ko04131	-	-	-	DUF1863,F-box-like,OmpA,TIR_2,VWA,WD40
tr|Q9RSC8|Q9RSC8_DEIRA	243230.DR_2197	5.62e-188	523.0	COG0600@1|root,COG0600@2|Bacteria	2|Bacteria	P	ABC-type nitrate sulfonate bicarbonate transport system permease component	ssuC	-	-	ko:K02050	-	M00188	-	-	ko00000,ko00002,ko02000	3.A.1.16,3.A.1.17	-	-	BPD_transp_1
tr|Q9RT59|Q9RT59_DEIRA	243230.DR_1906	0.0	1090.0	COG1620@1|root,COG1620@2|Bacteria	2|Bacteria	C	l-lactate permease	lldP	GO:0003674,GO:0005215,GO:0005575,GO:0005623,GO:0005886,GO:0005887,GO:0006810,GO:0006811,GO:0006812,GO:0006950,GO:0006974,GO:0008150,GO:0008324,GO:0009987,GO:0015075,GO:0015077,GO:0015078,GO:0015291,GO:0015293,GO:0015294,GO:0015295,GO:0015318,GO:0015672,GO:0016020,GO:0016021,GO:0022804,GO:0022857,GO:0022890,GO:0031224,GO:0031226,GO:0033554,GO:0034220,GO:0044425,GO:0044459,GO:0044464,GO:0050896,GO:…	-	ko:K00427,ko:K02550,ko:K03303	-	-	-	-	ko00000,ko02000	2.A.14,2.A.14.1.1,2.A.14.1.2	-	e_coli_core.b3603,iAF1260.b3603,iECDH1ME8569_1439.ECDH1ME8569_3488,iECW_1372.ECW_m3882,iEcDH1_1363.EcDH1_0102,iEcolC_1368.EcolC_0105,iG2583_1286.G2583_3693,iIT341.HP0140,iIT341.HP0141,iJO1366.b3603,iJR904.b3603,iSF_1195.SF3014,iWFL_1372.ECW_m3882,iYL1228.KPN_03947	Lactate_perm
tr|Q9RTM5|Q9RTM5_DEIRA	243230.DR_1735	2.65e-250	689.0	2A20D@1|root,30QA9@2|Bacteria,1WN95@1297|Deinococcus-Thermus	1297|Deinococcus-Thermus	-	-	-	-	-	-	-	-	-	-	-	-	-	-	FlgT_N
tr|Q9RTS2|Q9RTS2_DEIRA	243230.DR_1684	4.71e-239	656.0	COG0564@1|root,COG0564@2|Bacteria	2|Bacteria	J	pseudouridine synthase activity	-	GO:0000154,GO:0000455,GO:0001522,GO:0003674,GO:0003824,GO:0006139,GO:0006364,GO:0006396,GO:0006399,GO:0006400,GO:0006725,GO:0006807,GO:0008033,GO:0008150,GO:0008152,GO:0009451,GO:0009982,GO:0009987,GO:0010467,GO:0016070,GO:0016072,GO:0016853,GO:0016866,GO:0022613,GO:0031118,GO:0031119,GO:0034470,GO:0034641,GO:0034660,GO:0042254,GO:0043170,GO:0043412,GO:0044085,GO:0044237,GO:0044238,GO:0046483,GO:…	5.4.99.23	ko:K06180	-	-	-	-	ko00000,ko01000,ko03009	-	-	-	PseudoU_synth_2,Rhodanese
tr|Q9RRL4|Q9RRL4_DEIRA	243230.DR_2474	1.48e-119	341.0	COG0596@1|root,COG0596@2|Bacteria	2|Bacteria	S	hydrolase activity, acting on ester bonds	-	-	-	-	-	-	-	-	-	-	-	-	Abhydrolase_4
tr|Q9RW85|Q9RW85_DEIRA	243230.DR_0784	2.23e-107	309.0	COG1051@1|root,COG1051@2|Bacteria	2|Bacteria	F	GDP-mannose mannosyl hydrolase activity	-	-	-	-	-	-	-	-	-	-	-	-	NUDIX
tr|Q9RY61|Q9RY61_DEIRA	243230.DR_0089	3.69e-257	705.0	COG0463@1|root,COG0463@2|Bacteria,1WNDV@1297|Deinococcus-Thermus	1297|Deinococcus-Thermus	M	PFAM Glycosyl transferase family 2	-	-	-	-	-	-	-	-	-	-	-	-	Glyco_tranf_2_3,Glycos_transf_2
tr|Q9RRL8|Q9RRL8_DEIRA	243230.DR_2470	2.18e-148	419.0	COG1268@1|root,COG1268@2|Bacteria	2|Bacteria	S	biotin transmembrane transporter activity	bioY	GO:0003674,GO:0005488,GO:0005515,GO:0005575,GO:0005623,GO:0005886,GO:0016020,GO:0042802,GO:0044464,GO:0071944	-	ko:K03523	ko02010,map02010	M00581,M00582	-	-	ko00000,ko00001,ko00002,ko02000	2.A.88.1,2.A.88.2	-	-	BioY
tr|Q9RXY6|Q9RXY6_DEIRA	243230.DR_0168	1.41e-208	576.0	COG0294@1|root,COG0294@2|Bacteria,1WJ2K@1297|Deinococcus-Thermus	1297|Deinococcus-Thermus	H	Catalyzes the condensation of para-aminobenzoate (pABA) with 6-hydroxymethyl-7,8-dihydropterin diphosphate (DHPt-PP) to form 7,8-dihydropteroate (H2Pte), the immediate precursor of folate derivatives	folP	-	2.5.1.15	ko:K00796	ko00790,ko01100,map00790,map01100	M00126,M00841	R03066,R03067	RC00121,RC00842	ko00000,ko00001,ko00002,ko01000	-	-	-	Pterin_bind
tr|Q9RW29|Q9RW29_DEIRA	243230.DR_0840	0.0	915.0	COG1167@1|root,COG1167@2|Bacteria,1WM9Y@1297|Deinococcus-Thermus	1297|Deinococcus-Thermus	K	helix_turn_helix gluconate operon transcriptional repressor	-	-	-	ko:K00375	-	-	-	-	ko00000,ko03000	-	-	-	Aminotran_1_2,GntR
tr|Q9RXA9|Q9RXA9_DEIRA	243230.DR_0406	2.06e-145	410.0	COG1131@1|root,COG1131@2|Bacteria,1WI8V@1297|Deinococcus-Thermus	1297|Deinococcus-Thermus	V	ABC-type multidrug transport system ATPase component	-	-	3.6.3.41	ko:K02193	ko02010,map02010	M00259	-	-	ko00000,ko00001,ko00002,ko01000,ko02000	3.A.1.107	-	-	ABC_tran
sp|Q9RRG7|DCTA_DEIRA	243230.DR_2525	5.11e-296	811.0	COG1301@1|root,COG1301@2|Bacteria	2|Bacteria	C	dicarboxylic acid transport	dctA	-	-	ko:K03309,ko:K11102,ko:K11103	ko02020,map02020	-	-	-	ko00000,ko00001,ko02000	2.A.23,2.A.23.1.1,2.A.23.1.2,2.A.23.1.3,2.A.23.1.6,2.A.23.1.7	-	-	SDF
tr|Q9RVK0|Q9RVK0_DEIRA	243230.DR_1028	3.94e-140	397.0	COG0765@1|root,COG0765@2|Bacteria,1WISG@1297|Deinococcus-Thermus	1297|Deinococcus-Thermus	P	acid ABC transporter, permease protein, 3-TM region, His Glu Gln Arg opine	-	-	-	ko:K02029	-	M00236	-	-	ko00000,ko00002,ko02000	3.A.1.3	-	-	BPD_transp_1
tr|Q9RW77|Q9RW77_DEIRA	243230.DR_0792	4.76e-293	805.0	COG0534@1|root,COG0534@2|Bacteria,1WM9Z@1297|Deinococcus-Thermus	1297|Deinococcus-Thermus	V	MATE efflux family protein	-	-	-	-	-	-	-	-	-	-	-	-	MatE
tr|Q9RSV9|Q9RSV9_DEIRA	243230.DR_2012	0.0	895.0	COG1835@1|root,COG1835@2|Bacteria,1WJBV@1297|Deinococcus-Thermus	1297|Deinococcus-Thermus	I	Acyltransferase family	-	-	-	-	-	-	-	-	-	-	-	-	Acyl_transf_3
tr|Q9RYJ7|Q9RYJ7_DEIRA	243230.DR_A0315	2.22e-152	428.0	COG0378@1|root,COG0378@2|Bacteria,1WJWK@1297|Deinococcus-Thermus	1297|Deinococcus-Thermus	KO	CobW/HypB/UreG, nucleotide-binding domain	-	-	-	ko:K04652	-	-	-	-	ko00000,ko03110	-	-	-	cobW
tr|Q9RZ11|Q9RZ11_DEIRA	243230.DR_A0142	1.75e-156	439.0	COG1309@1|root,COG1309@2|Bacteria	2|Bacteria	K	transcriptional regulator	-	-	-	-	-	-	-	-	-	-	-	-	TetR_C,TetR_N
tr|Q9RRJ3|Q9RRJ3_DEIRA	243230.DR_2497	2.67e-252	694.0	COG0772@1|root,COG0772@2|Bacteria,1WIK3@1297|Deinococcus-Thermus	1297|Deinococcus-Thermus	D	Belongs to the SEDS family	ftsW	-	-	ko:K03588	ko04112,map04112	-	-	-	ko00000,ko00001,ko02000,ko03036	2.A.103.1	-	-	FTSW_RODA_SPOVE
tr|Q9RTX3|Q9RTX3_DEIRA	243230.DR_1629	0.0	1513.0	COG0457@1|root,COG5001@1|root,COG0457@2|Bacteria,COG5001@2|Bacteria	2|Bacteria	T	cyclic-guanylate-specific phosphodiesterase activity	-	-	-	-	-	-	-	-	-	-	-	-	EAL,GAF,GAF_2,GGDEF,HAMP
tr|Q9RZ15|Q9RZ15_DEIRA	243230.DR_A0138	7.64e-167	467.0	COG1174@1|root,COG1174@2|Bacteria,1WK2P@1297|Deinococcus-Thermus	1297|Deinococcus-Thermus	P	PFAM binding-protein-dependent transport systems inner membrane component	-	-	-	ko:K05846	ko02010,map02010	M00209	-	-	ko00000,ko00001,ko00002,ko02000	3.A.1.12	-	-	BPD_transp_1
tr|Q9RY85|Q9RY85_DEIRA	243230.DR_0065	0.0	1744.0	COG1061@1|root,COG1205@1|root,COG1061@2|Bacteria,COG1205@2|Bacteria,1WIN7@1297|Deinococcus-Thermus	1297|Deinococcus-Thermus	L	COG1205 Distinct helicase family with a unique C-terminal domain including a metal-binding cysteine cluster	-	-	-	ko:K06877	-	-	-	-	ko00000	-	-	-	DEAD,DUF1998,Helicase_C
tr|Q9RX21|Q9RX21_DEIRA	243230.DR_0494	1.47e-126	359.0	COG0563@1|root,COG0563@2|Bacteria	2|Bacteria	F	adenylate kinase activity	adk	-	2.7.4.3	ko:K00939	ko00230,ko00730,ko01100,ko01110,ko01130,map00230,map00730,map01100,map01110,map01130	M00049	R00127,R01547,R11319	RC00002	ko00000,ko00001,ko00002,ko01000,ko04147	-	-	-	AAA_18,ADK,ADK_lid
tr|Q9RZ26|Q9RZ26_DEIRA	243230.DR_A0127	0.0	1435.0	COG2303@1|root,COG2303@2|Bacteria	2|Bacteria	E	choline dehydrogenase activity	-	-	-	-	-	-	-	-	-	-	-	-	GMC_oxred_C,GMC_oxred_N
tr|Q9RTW6|Q9RTW6_DEIRA	243230.DR_1636	1.21e-86	254.0	COG2329@1|root,COG2329@2|Bacteria,1WN1E@1297|Deinococcus-Thermus	1297|Deinococcus-Thermus	S	Antibiotic biosynthesis monooxygenase	yczJ	-	-	-	-	-	-	-	-	-	-	-	ABM
tr|Q9RXL7|Q9RXL7_DEIRA	243230.DR_0293	6.43e-153	429.0	COG1011@1|root,COG1011@2|Bacteria	2|Bacteria	S	phosphatase activity	-	-	-	ko:K07025	-	-	-	-	ko00000	-	-	-	HAD_2,Hydrolase
tr|Q9RWV0|Q9RWV0_DEIRA	243230.DR_0565	3.74e-143	405.0	COG0765@1|root,COG0765@2|Bacteria,1WISG@1297|Deinococcus-Thermus	1297|Deinococcus-Thermus	P	acid ABC transporter, permease protein, 3-TM region, His Glu Gln Arg opine	-	-	-	ko:K02029,ko:K10009	ko02010,map02010	M00234,M00236	-	-	ko00000,ko00001,ko00002,ko02000	3.A.1.3,3.A.1.3.10,3.A.1.3.14	-	-	BPD_transp_1
tr|Q9RYG8|Q9RYG8_DEIRA	243230.DR_A0349	0.0	1115.0	COG1132@1|root,COG1132@2|Bacteria	2|Bacteria	V	(ABC) transporter	msbA2	-	-	ko:K06147,ko:K11085	ko02010,map02010	-	-	-	ko00000,ko00001,ko01000,ko02000	3.A.1.106,3.A.1.109,3.A.1.21	-	-	ABC_membrane,ABC_tran
tr|Q9RS43|Q9RS43_DEIRA	243230.DR_2284	4.67e-173	482.0	COG1121@1|root,COG1121@2|Bacteria,1WME4@1297|Deinococcus-Thermus	1297|Deinococcus-Thermus	P	COG1121 ABC-type Mn Zn transport systems ATPase component	-	-	-	ko:K09820	-	M00243	-	-	ko00000,ko00002,ko02000	3.A.1.15	-	-	ABC_tran
sp|Q9RYJ4|URE1_DEIRA	243230.DR_A0318	0.0	1114.0	COG0804@1|root,COG0804@2|Bacteria	2|Bacteria	E	Belongs to the metallo-dependent hydrolases superfamily. Urease alpha subunit family	ureC	-	3.5.1.5	ko:K01428	ko00220,ko00230,ko00791,ko01100,ko01120,ko05120,map00220,map00230,map00791,map01100,map01120,map05120	-	R00131	RC02798,RC02806	ko00000,ko00001,ko01000	-	-	iJN746.PP_2845	Amidohydro_1,Urease_alpha
tr|Q9RYT0|Q9RYT0_DEIRA	243230.DR_A0228	2.22e-82	243.0	COG3324@1|root,COG3324@2|Bacteria	2|Bacteria	E	translation initiation factor activity	-	-	-	ko:K06996	-	-	-	-	ko00000	-	-	-	Glyoxalase
tr|Q9RUS9|Q9RUS9_DEIRA	243230.DR_1303	2.22e-192	534.0	COG1176@1|root,COG1176@2|Bacteria,1WIWI@1297|Deinococcus-Thermus	1297|Deinococcus-Thermus	E	ABC-type spermidine putrescine transport system, permease component I	potB	-	-	ko:K11071	ko02010,map02010	M00299	-	-	ko00000,ko00001,ko00002,ko02000	3.A.1.11.1	-	-	BPD_transp_1
tr|Q9RZQ8|Q9RZQ8_DEIRA	684949.ATTJ01000005_gene3485	1.21e-64	208.0	COG3121@1|root,COG3121@2|Bacteria	2|Bacteria	NU	pilus organization	-	-	-	ko:K07346	-	-	-	-	ko00000,ko02035,ko02044,ko03110	-	-	-	PapD_N
tr|Q9RXM6|Q9RXM6_DEIRA	243230.DR_0284	3.8e-161	452.0	COG0410@1|root,COG0410@2|Bacteria	2|Bacteria	E	branched-chain amino acid transmembrane transporter activity	livF	-	-	ko:K01996	ko02010,ko02024,map02010,map02024	M00237	-	-	ko00000,ko00001,ko00002,ko02000	3.A.1.4	-	-	ABC_tran,BCA_ABC_TP_C
tr|Q9RW36|Q9RW36_DEIRA	243230.DR_0833	3.24e-220	607.0	COG0123@1|root,COG0123@2|Bacteria,1WI7G@1297|Deinococcus-Thermus	1297|Deinococcus-Thermus	BQ	COGs COG0123 Deacetylase including yeast histone deacetylase and acetoin utilization protein	-	-	-	-	-	-	-	-	-	-	-	-	Hist_deacetyl
tr|Q9RTX1|Q9RTX1_DEIRA	243230.DR_1631	1.07e-281	770.0	COG2357@1|root,COG2357@2|Bacteria	2|Bacteria	S	guanosine tetraphosphate metabolic process	-	-	2.7.6.5	ko:K07816	ko00230,map00230	-	R00429	RC00002,RC00078	ko00000,ko00001,ko01000	-	-	-	RelA_SpoT
tr|Q9RS60|Q9RS60_DEIRA	243230.DR_2267	0.0	1704.0	COG1002@1|root,COG1002@2|Bacteria	2|Bacteria	V	DNA modification	-	-	-	-	-	-	-	-	-	-	-	-	N6_Mtase
tr|Q9RTF2|Q9RTF2_DEIRA	1476583.DEIPH_ctg024orf0029	3.4e-54	178.0	COG4758@1|root,COG4758@2|Bacteria,1WKNW@1297|Deinococcus-Thermus	1297|Deinococcus-Thermus	S	membrane	-	-	-	-	-	-	-	-	-	-	-	-	DUF2154
tr|Q9RSB5|Q9RSB5_DEIRA	243230.DR_2210	2.6e-88	259.0	COG3755@1|root,COG3755@2|Bacteria	2|Bacteria	S	Lysozyme inhibitor LprI	-	-	-	-	-	-	-	-	-	-	-	-	LprI
tr|Q9RSM2|Q9RSM2_DEIRA	243230.DR_2102	3.13e-86	254.0	COG1487@1|root,COG1487@2|Bacteria	2|Bacteria	S	nuclease activity	vapC	-	-	ko:K18828	-	-	-	-	ko00000,ko01000,ko02048,ko03016	-	-	-	PIN
tr|Q9RWM7|Q9RWM7_DEIRA	243230.DR_0639	4.33e-57	177.0	COG0036@1|root,COG0036@2|Bacteria	2|Bacteria	G	ribulose-phosphate 3-epimerase activity	-	-	-	-	-	-	-	-	-	-	-	-	CDRN,Ribul_P_3_epim
tr|Q9RV44|Q9RV44_DEIRA	243230.DR_0639	3.62e-19	80.9	COG0036@1|root,COG0036@2|Bacteria	2|Bacteria	G	ribulose-phosphate 3-epimerase activity	-	-	-	-	-	-	-	-	-	-	-	-	CDRN,Ribul_P_3_epim
tr|Q9RX39|Q9RX39_DEIRA	243230.DR_0476	2.38e-66	201.0	COG3162@1|root,COG3162@2|Bacteria	2|Bacteria	S	Protein of unknown function, DUF485	ywcB	-	-	-	-	-	-	-	-	-	-	-	DUF485
tr|Q9RTB9|Q9RTB9_DEIRA	243230.DR_1846	8.58e-65	197.0	COG1695@1|root,COG1695@2|Bacteria	2|Bacteria	K	negative regulation of transcription, DNA-templated	-	-	-	-	-	-	-	-	-	-	-	-	PadR
sp|Q9RZL8|NRDI_DEIRA	1288484.APCS01000137_gene6	2.3e-54	174.0	COG1780@1|root,COG1780@2|Bacteria	2|Bacteria	F	Probably involved in ribonucleotide reductase function	nrdI	GO:0000166,GO:0003674,GO:0005488,GO:0006464,GO:0006807,GO:0008150,GO:0008152,GO:0009987,GO:0010181,GO:0019538,GO:0032553,GO:0036094,GO:0036211,GO:0043167,GO:0043168,GO:0043170,GO:0043412,GO:0044237,GO:0044238,GO:0044260,GO:0044267,GO:0048037,GO:0050662,GO:0071704,GO:0097159,GO:0097367,GO:1901265,GO:1901363,GO:1901564	1.17.4.1	ko:K00525,ko:K03647	ko00230,ko00240,ko01100,map00230,map00240,map01100	M00053	R02017,R02018,R02019,R02024	RC00613	ko00000,ko00001,ko00002,ko01000,ko03400	-	-	-	Flavodoxin_NdrI
tr|Q9RYA4|Q9RYA4_DEIRA	243230.DR_0046	3.69e-85	254.0	COG1413@1|root,COG1413@2|Bacteria	2|Bacteria	C	deoxyhypusine monooxygenase activity	rpcE	-	4.4.1.32	ko:K02288	ko00196,ko01100,map00196,map01100	-	-	-	ko00000,ko00001,ko00194,ko01000	-	-	-	HEAT_2,HEAT_PBS,LRV,Thioredoxin_3
tr|Q9RYX3|Q9RYX3_DEIRA	243230.DR_A0181	9.75e-255	699.0	COG2199@1|root,COG3706@2|Bacteria	2|Bacteria	T	GGDEF domain	dosC	-	2.7.7.65	ko:K18967	-	-	-	-	ko00000,ko01000,ko02000	9.B.34.1.1	-	-	5TM-5TMR_LYT,7TMR-DISMED2,7TMR-DISM_7TM,GAF,GAF_2,GGDEF,HD,HD_5
tr|Q9RY48|Q9RY48_DEIRA	243230.DR_0103	9.18e-203	560.0	COG5504@1|root,COG5504@2|Bacteria	2|Bacteria	O	Zn-dependent protease	-	-	-	-	-	-	-	-	-	-	-	-	DUF2268
tr|Q9RVX4|Q9RVX4_DEIRA	243230.DR_0897	1.34e-123	353.0	arCOG13559@1|root,33239@2|Bacteria	2|Bacteria	S	Protein of unknown function (DUF2721)	-	-	-	-	-	-	-	-	-	-	-	-	DUF2721
tr|Q9R3J8|Q9R3J8_DEIRA	243230.DR_1296	5.29e-199	550.0	COG3293@1|root,COG3293@2|Bacteria,1WMN9@1297|Deinococcus-Thermus	1297|Deinococcus-Thermus	L	Transposase DDE domain	-	-	-	ko:K07492	-	-	-	-	ko00000	-	-	-	DDE_Tnp_1,DDE_Tnp_1_2,DUF4096
tr|Q9RU33|Q9RU33_DEIRA	243230.DR_1562	5.4e-227	630.0	COG0472@1|root,COG0472@2|Bacteria,1WI6H@1297|Deinococcus-Thermus	1297|Deinococcus-Thermus	M	PFAM Glycosyl transferase family 4	-	-	2.7.8.33,2.7.8.35	ko:K02851	-	-	R08856	RC00002	ko00000,ko01000,ko01003,ko01005	-	-	-	Glycos_transf_4
tr|Q9RWW9|Q9RWW9_DEIRA	243230.DR_0546	8.78e-77	229.0	COG2165@1|root,COG2165@2|Bacteria	2|Bacteria	NU	general secretion pathway protein	gsp	-	-	ko:K02456,ko:K02650	ko02020,ko03070,ko05111,map02020,map03070,map05111	M00331	-	-	ko00000,ko00001,ko00002,ko02035,ko02044	3.A.15,3.A.15.2	-	-	N_methyl,Pilin_GH
tr|Q9RZ45|Q9RZ45_DEIRA	243230.DR_A0109	0.0	1545.0	COG1566@1|root,COG1566@2|Bacteria	2|Bacteria	V	PFAM secretion protein HlyD family protein	tccB2	-	-	ko:K02004,ko:K06218,ko:K16552	-	M00258	-	-	ko00000,ko00002,ko02000,ko02048	1.B.18.1,3.A.1	-	-	DivIVA,Poly_export,SLBB
sp|Q9RYK0|UREG_DEIRA	243230.DR_A0312	9.86e-153	429.0	COG0378@1|root,COG0378@2|Bacteria	2|Bacteria	KO	nickel cation binding	ureG	GO:0003674,GO:0005488,GO:0005515,GO:0042802	-	ko:K03189,ko:K04652	-	-	-	-	ko00000,ko03110	-	-	-	cobW
tr|Q9RTL7|Q9RTL7_DEIRA	243230.DR_1743	2.82e-280	768.0	COG0477@1|root,COG2814@2|Bacteria,1WJAR@1297|Deinococcus-Thermus	1297|Deinococcus-Thermus	EGP	PFAM Major Facilitator Superfamily	-	-	-	ko:K08223	-	-	-	-	ko00000,ko02000	2.A.1.35	-	-	MFS_1,Sugar_tr
tr|Q9RW59|Q9RW59_DEIRA	243230.DR_0810	0.0	901.0	COG1233@1|root,COG1233@2|Bacteria	2|Bacteria	Q	all-trans-retinol 13,14-reductase activity	crtI	-	1.3.99.26,1.3.99.28,1.3.99.29,1.3.99.31	ko:K10027	ko00906,ko01100,ko01110,map00906,map01100,map01110	-	R04787,R04798,R04800,R09691,R09692	RC01214,RC02088,RC02605	ko00000,ko00001,ko01000	-	-	-	Amino_oxidase,DAO,NAD_binding_8
tr|Q9RZH3|Q9RZH3_DEIRA	319795.Dgeo_2791	9.9e-107	310.0	COG2197@1|root,COG2197@2|Bacteria,1WMVP@1297|Deinococcus-Thermus	1297|Deinococcus-Thermus	K	PFAM Bacterial regulatory proteins, luxR family	-	-	-	-	-	-	-	-	-	-	-	-	GerE
tr|Q9RYJ0|Q9RYJ0_DEIRA	243230.DR_A0322	3.79e-250	687.0	COG4177@1|root,COG4177@2|Bacteria,1WM99@1297|Deinococcus-Thermus	1297|Deinococcus-Thermus	E	Branched-chain amino acid transport system / permease component	-	-	-	ko:K11961	ko02010,map02010	M00323	-	-	ko00000,ko00001,ko00002,ko02000	3.A.1.4.4,3.A.1.4.5	-	-	BPD_transp_2
tr|Q9RX40|Q9RX40_DEIRA	243230.DR_0475	0.0	1238.0	COG0488@1|root,COG0488@2|Bacteria,1WJA0@1297|Deinococcus-Thermus	1297|Deinococcus-Thermus	S	COGs COG0488 ATPase components of ABC transporter with duplicated ATPase domains	-	-	-	-	-	-	-	-	-	-	-	-	ABC_tran,ABC_tran_Xtn
tr|Q9RWJ9|Q9RWJ9_DEIRA	243230.DR_0669	4.1e-220	605.0	COG3173@1|root,COG3173@2|Bacteria	2|Bacteria	S	very-long-chain-acyl-CoA dehydrogenase activity	-	-	-	-	-	-	-	-	-	-	-	-	APH,EcKinase,HMG-CoA_red
tr|Q9RVC8|Q9RVC8_DEIRA	243230.DR_1101	2.6e-184	512.0	COG0500@1|root,COG2226@2|Bacteria	2|Bacteria	Q	methyltransferase	-	-	-	-	-	-	-	-	-	-	-	-	Methyltransf_11
tr|Q9RUD7|Q9RUD7_DEIRA	243230.DR_1450	7.32e-95	277.0	COG1380@1|root,COG1380@2|Bacteria,1WN7T@1297|Deinococcus-Thermus	1297|Deinococcus-Thermus	S	LrgA family	-	-	-	ko:K06518	-	-	-	-	ko00000,ko02000	1.E.14.2	-	-	LrgA
tr|Q9RWX1|Q9RWX1_DEIRA	243230.DR_0544	1.92e-164	462.0	COG0730@1|root,COG0730@2|Bacteria,1WJ2X@1297|Deinococcus-Thermus	1297|Deinococcus-Thermus	S	membrane transporter protein	-	-	-	ko:K07090	-	-	-	-	ko00000	-	-	-	TauE
tr|Q9RXG5|Q9RXG5_DEIRA	243230.DR_0348	3.82e-166	464.0	COG0755@1|root,COG0755@2|Bacteria,1WISW@1297|Deinococcus-Thermus	1297|Deinococcus-Thermus	O	ABC-type transport system involved in cytochrome c biogenesis permease component	-	-	-	ko:K02195	ko02010,map02010	M00259	-	-	ko00000,ko00001,ko00002,ko02000	3.A.1.107	-	-	Cytochrom_C_asm
sp|Q9RY44|NORM_DEIRA	243230.DR_0107	1.4e-299	820.0	COG0534@1|root,COG0534@2|Bacteria	2|Bacteria	V	drug transmembrane transporter activity	norM	-	-	ko:K03327	-	-	-	-	ko00000,ko02000	2.A.66.1	-	-	MatE
tr|Q9RSN8|Q9RSN8_DEIRA	1489678.RDMS_07305	4.26e-33	116.0	2BMUI@1|root,32GE2@2|Bacteria,1WKN5@1297|Deinococcus-Thermus	1297|Deinococcus-Thermus	S	Protein of unknown function (DUF2905)	-	-	-	-	-	-	-	-	-	-	-	-	DUF2905
tr|Q9RYL4|Q9RYL4_DEIRA	243230.DR_A0298	4.73e-162	455.0	COG1276@1|root,COG1276@2|Bacteria	2|Bacteria	P	copper resistance	-	-	-	ko:K07245,ko:K14166	-	-	-	-	ko00000,ko02000	9.B.62.1	-	-	CopD
tr|Q9RZR6|Q9RZR6_DEIRA	745776.DGo_CA0583	4.29e-87	263.0	COG1136@1|root,COG1136@2|Bacteria	2|Bacteria	V	lipoprotein transporter activity	-	-	-	ko:K02003	-	M00258	-	-	ko00000,ko00002,ko02000	3.A.1	-	-	ABC_tran
tr|Q9RT79|Q9RT79_DEIRA	243230.DR_1886	3.37e-140	395.0	COG1999@1|root,COG1999@2|Bacteria,1WIFH@1297|Deinococcus-Thermus	1297|Deinococcus-Thermus	S	protein SCO1 SenC PrrC involved in biogenesis of respiratory and photosynthetic systems	-	-	-	ko:K07152	-	-	-	-	ko00000,ko03029	-	-	-	SCO1-SenC
tr|Q9RYX7|Q9RYX7_DEIRA	243230.DR_A0176	0.0	887.0	COG2233@1|root,COG2233@2|Bacteria,1WI3Y@1297|Deinococcus-Thermus	1297|Deinococcus-Thermus	F	PFAM Xanthine uracil vitamin C permease	-	-	-	ko:K03458	-	-	-	-	ko00000	2.A.40	-	-	Xan_ur_permease
tr|Q9RYI8|Q9RYI8_DEIRA	243230.DR_A0324	4.29e-162	454.0	COG0410@1|root,COG0410@2|Bacteria,1WM31@1297|Deinococcus-Thermus	1297|Deinococcus-Thermus	E	ATPases associated with a variety of cellular activities	-	-	-	ko:K11963	ko02010,map02010	M00323	-	-	ko00000,ko00001,ko00002,ko02000	3.A.1.4.4,3.A.1.4.5	-	-	ABC_tran
tr|Q9RZG9|Q9RZG9_DEIRA	935845.JADQ01000021_gene4120	2.03e-45	160.0	2CFJ3@1|root,33PVQ@2|Bacteria,1VRY5@1239|Firmicutes,4HUEU@91061|Bacilli,26QZV@186822|Paenibacillaceae	91061|Bacilli	-	-	-	-	-	-	-	-	-	-	-	-	-	-	NAGPA
tr|Q9RZK5|Q9RZK5_DEIRA	684949.ATTJ01000003_gene3351	2.47e-172	489.0	COG0609@1|root,COG0609@2|Bacteria,1WK1D@1297|Deinococcus-Thermus	1297|Deinococcus-Thermus	P	Belongs to the binding-protein-dependent transport system permease family. FecCD subfamily	-	-	-	ko:K02015	ko02010,map02010	M00240	-	-	ko00000,ko00001,ko00002,ko02000	3.A.1.14	-	-	FecCD
tr|Q9RZ57|Q9RZ57_DEIRA	243230.DR_A0097	1.1e-178	498.0	COG2369@1|root,COG2369@2|Bacteria	2|Bacteria	K	cell adhesion	-	-	-	-	-	-	-	-	-	-	-	-	Phage_Mu_F
tr|Q9RT84|Q9RT84_DEIRA	243230.DR_1881	2.29e-89	261.0	COG1162@1|root,COG1162@2|Bacteria,1WMST@1297|Deinococcus-Thermus	1297|Deinococcus-Thermus	S	RNHCP domain	-	-	-	-	-	-	-	-	-	-	-	-	RNHCP
tr|Q9RT90|Q9RT90_DEIRA	243230.DR_1875	1.22e-146	414.0	COG2364@1|root,COG2364@2|Bacteria	2|Bacteria	-	-	-	-	-	ko:K07149	-	-	-	-	ko00000	-	-	-	-
tr|Q9RVJ6|Q9RVJ6_DEIRA	243230.DR_1032	2.12e-157	444.0	COG0428@1|root,COG0428@2|Bacteria,1WIGA@1297|Deinococcus-Thermus	1297|Deinococcus-Thermus	P	divalent heavy-metal cations transporter	-	-	-	ko:K07238	-	-	-	-	ko00000,ko02000	2.A.5.5	-	-	Zip
tr|Q9RY17|Q9RY17_DEIRA	243230.DR_0135	1.34e-231	637.0	COG0697@1|root,COG0697@2|Bacteria	2|Bacteria	EG	spore germination	eamA	GO:0000101,GO:0003333,GO:0003674,GO:0005215,GO:0005575,GO:0005623,GO:0005886,GO:0006810,GO:0006811,GO:0006812,GO:0006820,GO:0006865,GO:0008150,GO:0015562,GO:0015711,GO:0015804,GO:0015849,GO:0016020,GO:0016021,GO:0022857,GO:0031224,GO:0032973,GO:0033228,GO:0034220,GO:0042883,GO:0044425,GO:0044464,GO:0046942,GO:0051179,GO:0051234,GO:0055085,GO:0071702,GO:0071705,GO:0071944,GO:0072348,GO:0098655,GO:…	-	ko:K03298,ko:K15268	-	-	-	-	ko00000,ko02000	2.A.7.3,2.A.7.3.2	-	iECIAI39_1322.ECIAI39_1835	EamA
tr|Q9RX03|Q9RX03_DEIRA	243230.DR_0512	2.59e-201	559.0	COG0697@1|root,COG0697@2|Bacteria,1WI4X@1297|Deinococcus-Thermus	1297|Deinococcus-Thermus	EG	PFAM EamA-like transporter family	-	-	-	-	-	-	-	-	-	-	-	-	EamA
tr|Q9RW86|Q9RW86_DEIRA	243230.DR_0783	1.02e-112	323.0	COG1051@1|root,COG1051@2|Bacteria	2|Bacteria	F	GDP-mannose mannosyl hydrolase activity	-	-	-	-	-	-	-	-	-	-	-	-	NUDIX
tr|Q9RS48|Q9RS48_DEIRA	243230.DR_2279	0.0	868.0	COG1063@1|root,COG1063@2|Bacteria	2|Bacteria	E	alcohol dehydrogenase	fdh	-	1.1.1.14	ko:K00008	ko00040,ko00051,ko01100,map00040,map00051,map01100	M00014	R00875,R01896	RC00085,RC00102	ko00000,ko00001,ko00002,ko01000	-	-	-	ADH_N,ADH_N_assoc,ADH_zinc_N
tr|Q9RZR5|Q9RZR5_DEIRA	745776.DGo_CA0582	3.53e-194	549.0	COG0577@1|root,COG0577@2|Bacteria	2|Bacteria	V	efflux transmembrane transporter activity	-	-	-	ko:K02004	-	M00258	-	-	ko00000,ko00002,ko02000	3.A.1	-	-	FtsX,MacB_PCD
tr|Q9RT55|Q9RT55_DEIRA	243230.DR_1911	1.07e-239	659.0	28JN3@1|root,2Z9EI@2|Bacteria	2|Bacteria	S	Ion transport 2 domain protein	-	-	-	-	-	-	-	-	-	-	-	-	Ion_trans_2
tr|Q9RYU8|Q9RYU8_DEIRA	243230.DR_A0208	8.47e-264	723.0	COG1173@1|root,COG4171@1|root,COG1173@2|Bacteria,COG4171@2|Bacteria,1WJDE@1297|Deinococcus-Thermus	1297|Deinococcus-Thermus	EP	COG1173 ABC-type dipeptide oligopeptide nickel transport systems permease components	-	-	-	ko:K02034	ko02024,map02024	M00239	-	-	ko00000,ko00001,ko00002,ko02000	3.A.1.5	-	-	BPD_transp_1,OppC_N
tr|Q9RT15|Q9RT15_DEIRA	243230.DR_1954	1.77e-72	217.0	COG1695@1|root,COG1695@2|Bacteria	2|Bacteria	K	negative regulation of transcription, DNA-templated	-	-	-	ko:K10947	-	-	-	-	ko00000,ko03000	-	-	-	PadR
tr|Q9RTF1|Q9RTF1_DEIRA	243230.DR_1814	9.74e-98	284.0	COG1514@1|root,COG1514@2|Bacteria	2|Bacteria	J	Hydrolyzes RNA 2',3'-cyclic phosphodiester to an RNA 2'- phosphomonoester	-	-	-	-	-	-	-	-	-	-	-	-	2_5_RNA_ligase2
tr|Q9RVJ1|Q9RVJ1_DEIRA	243230.DR_1037	2.06e-237	655.0	COG0559@1|root,COG0559@2|Bacteria,1WJ0D@1297|Deinococcus-Thermus	1297|Deinococcus-Thermus	E	Belongs to the binding-protein-dependent transport system permease family	-	-	-	ko:K01997	ko02010,ko02024,map02010,map02024	M00237	-	-	ko00000,ko00001,ko00002,ko02000	3.A.1.4	-	-	BPD_transp_2
sp|Q9RR97|NOSO_DEIRA	243230.DR_2597	8.88e-273	744.0	COG4362@1|root,COG4362@2|Bacteria	2|Bacteria	EP	nitric-oxide synthase activity	nos	GO:0001505,GO:0003674,GO:0003824,GO:0004497,GO:0004517,GO:0006807,GO:0006809,GO:0008150,GO:0008152,GO:0009058,GO:0009987,GO:0016491,GO:0016705,GO:0016709,GO:0017144,GO:0034641,GO:0042133,GO:0042136,GO:0044237,GO:0044249,GO:0044271,GO:0046209,GO:0055114,GO:0065007,GO:0065008,GO:0072593,GO:1903409,GO:2001057	1.14.14.47	ko:K00491	ko00220,ko00330,ko01100,ko01110,map00220,map00330,map01100,map01110	-	R11711,R11712,R11713	RC00177,RC00330,RC01044	ko00000,ko00001,ko01000	-	-	-	NO_synthase
## 238 queries scanned
## Total time (seconds): 7.987257242202759
## Rate: 29.80 q/s
